# Supplementary material for: Serum metabolomics reveal the mechanisms by which fermented brewer’s spent grains promote intestinal development in white-feathered broilers
Source: Front Vet Sci. 2025 Oct 10;12:1614917. doi: 10.3389/fvets.2025.1614917 (PMC12551227; doi:10.3389/fvets.2025.1614917)
Supplement: Supplementary file 1 [file Data_Sheet_1.ZIP]

Archive with 5 entries (4 files):
- Supplement files/Supplementary  Table 1 (sigMetabolitesSummary 235).xlsx
- Supplement files/Supplementary  Table 2 (SM_vs_CON_KEGG).xlsx
- Supplement files/Supplementary file S1.docx
- Supplement files/all_sample_data.xlsx
- Supplement files/
