# Supplementary material for: Serum metabolomics reveal the mechanisms by which fermented brewer’s spent grains promote intestinal development in white-feathered broilers
Source: Front Vet Sci. 2025 Oct 10;12:1614917. doi: 10.3389/fvets.2025.1614917 (PMC12551227; doi:10.3389/fvets.2025.1614917)
Supplement: Supplementary file 1 [file Data_Sheet_1.ZIP › Supplement files/Supplementary Table 1 (sigMetabolitesSummary 235).xlsx]

## Sheet: ALL (235)
ID	MS2 name	MS2 score	level	MS1 name	MS1 ppm	mz	rt	type	Formula	HMDB	CAS	KEGG COMPOUND ID	Super.Class	Class	Sub.Class	SM21	SM22	SM23	SM24	SM25	SM26	MEAN CON	SM61	SM62	SM63	SM64	SM65	SM66	MEAN SM1	VIP	P-Value	Q-Value	Fold_Change	Log_Foldchange
2	Glycine	3.99	level1			76.0394	214.8	POS	C2H5NO2	HMDB0000123	56-40-6	C00037	Organic acids and derivatives	Carboxylic acids and derivatives	Amino acids, peptides, and analogues	0.00817206	0.00790554	0.00670208	0.00794098	0.00705377	0.00709928	0.00747895	0.00771996	0.010441	0.0101998	0.0115991	0.00984717	0.00994077	0.00995798	2.28741	0.0014779	0.220061	1.33147	0.413018
17	2-Keto-3-deoxygalactonic acid	3.98	level1			177.04	171.2	NEG	C6H10O6	HMDB0001353	17510-99-5	C01216	Organic acids and derivatives	Keto acids and derivatives	Medium-chain keto acids and derivatives	0.206883	0.505471	0.454977	0.396463	0.399777	0.368257	0.388638	0.259489	0.112583	0.240334	0.245595	0.121362	0.138477	0.186307	2.19492	0.00237867	0.265113	0.479384	-1.06075
33	2'-O-Methyluridine	3.98	level1			257.078	32.6	NEG	C10H14N2O6	HMDB0240328	2140-76-3		Nucleosides, nucleotides, and analogues	Pyrimidine nucleosides	Pyrimidine nucleosides	0.554981	0.482397	0.506152	0.514918	0.449681	0.451471	0.493267	0.428417	0.43355	0.293709	0.441436	0.347964	0.44411	0.398198	1.90354	0.0108076	0.34699	0.807266	-0.308884
41	Carnitine	3.97	level1			162.112	211.1	POS	C7H15NO3	HMDB0000062	541-15-1	C00318	Organic nitrogen compounds	Organonitrogen compounds	Quaternary ammonium salts	0.709714	0.920054	0.574677	1.0387	0.693071	0.77315	0.784894	0.969352	1.16563	1.06289	0.967936	1.10261	1.14899	1.06957	2.18657	0.00414774	0.294901	1.36269	0.446459
48	3-Pyridylacetic acid	3.97	level1			138.055	156.1	POS	C7H7NO2	HMDB0001538	501-81-5		Organoheterocyclic compounds	Pyridines and derivatives	Pyridines and derivatives	0.002238	0.00232072	0.00240345	0.00205893	0.0026357	0.00214738	0.0023007	0.00279601	0.00262049	0.00274079	0.00305789	0.00264114	0.00372241	0.00292979	2.02558	0.0079335	0.327217	1.27344	0.348727
64	Indoxyl sulfate	3.97	level1			212.002	14.1	NEG	C8H7NO4S	HMDB0000682	487-94-5		Organic acids and derivatives	Organic sulfuric acids and derivatives	Arylsulfates	4.96722	5.28528	4.32762	1.95648	4.11981	4.50795	4.19406	3.62451	1.84408	2.5358	2.64058	2.172	2.59046	2.5679	1.89481	0.012983	0.357296	0.612272	-0.707756
77	Quinic acid	3.96	level1			191.056	197.2	NEG	C7H12O6	HMDB0003072	115919-31-8	C00296				0.24732	0.299362	0.295623	0.284439	0.281289	0.283431	0.281911	0.260221	0.0991519	0.243837	0.202918	0.174506	0.159745	0.190063	2.00166	0.0109442	0.34699	0.674195	-0.568761
81	Dimethylglycine	3.96	level1			104.071	179.2	POS	C4H9NO2	HMDB0000092	1118-68-9	C01026	Organic acids and derivatives	Carboxylic acids and derivatives	Amino acids, peptides, and analogues	1.56305	1.6339	1.6799	1.6628	1.6311	1.69663	1.64456	1.50239	2.20333	2.59085	1.87746	2.31888	2.0625	2.09257	1.95199	0.0327677	0.442862	1.27241	0.347569
84	Isoleucine	3.96	level1			132.102	165	POS	C6H13NO2	HMDB0000172	73-32-5	C00407	Organic acids and derivatives	Carboxylic acids and derivatives	Amino acids, peptides, and analogues	1.7317	1.79059	1.77559	0.802963	1.74019	1.86982	1.61848	3.32817	2.16206	1.98807	1.95851	2.0357	3.55781	2.50505	1.64465	0.0266888	0.417428	1.54779	0.630207
87	SM(d18:1/17:0)	3.96	level1			717.59	104.8	POS	C40H81N2O6P	HMDB0240609	121999-64-2		Lipids and lipid-like molecules	Sphingolipids	Phosphosphingolipids	0.211838	0.169413	0.148529	0.14831	0.174754	0.17098	0.170637	0.186869	0.195005	0.188362	0.23402	0.186992	0.194833	0.19768	1.6223	0.0486784	0.486628	1.15848	0.212234
103	cis-11-Eicosenoic acid	3.96	level1			309.28	18.7	NEG	C20H38O2	HMDB0002231	26764-41-0	C16526	Lipids and lipid-like molecules	Fatty Acyls	Fatty acids and conjugates	4.65952	2.8138	3.16429	2.47147	3.12728	3.08819	3.22076	2.30981	2.17303	2.46948	2.83513	2.20612	2.52842	2.42033	1.91796	0.0475386	0.484879	0.751479	-0.412196
124	Valine	3.95	level1			118.086	179.1	POS	C5H11NO2	HMDB0000883	72-18-4	C00183	Organic acids and derivatives	Carboxylic acids and derivatives	Amino acids, peptides, and analogues	0.943437	1.20362	1.03931	0.852036	1.08391	1.1626	1.04749	1.13327	1.3184	1.32854	1.29489	1.24174	1.22589	1.25712	1.96244	0.00691342	0.31635	1.20013	0.263191
125	MeAIB	3.95	level1			118.086	179.1	POS	C5H11NO2	HMDB0002141	2566-34-9		Organic acids and derivatives	Carboxylic acids and derivatives	Amino acids, peptides, and analogues	0.943437	1.20362	1.03931	0.852036	1.08391	1.1626	1.04749	1.13327	1.3184	1.32854	1.29489	1.24174	1.22589	1.25712	1.96244	0.00691342	0.31635	1.20013	0.263191
129	Phenylalanine	3.95	level1			166.086	155.5	POS	C9H11NO2	HMDB0000159	63-91-2	C00079	Organic acids and derivatives	Carboxylic acids and derivatives	Amino acids, peptides, and analogues	2.41456	2.32728	2.54001	1.57223	2.39764	2.41313	2.27747	2.47915	2.61778	3.02356	2.7071	2.67956	2.64535	2.69208	1.53518	0.0281219	0.423127	1.18205	0.241288
135	Car(18:1)	3.95	level1			426.358	90	POS	C25H47NO4	HMDB0013337	13962-05-5		Lipids and lipid-like molecules	Fatty Acyls	Fatty acid esters	0.0558639	0.0683644	0.0426488	0.0297174	0.0548703	0.057428	0.0514821	0.0185722	0.0181602	0.0223953	0.0184182	0.0171524	0.0164475	0.0185243	2.56228	0.00164938	0.22843	0.35982	-1.47465
145	cis-9-Palmitoleic acid	3.95	level1			253.217	20.3	NEG	C16H30O2	HMDB0003229	373-49-9	C08362	Lipids and lipid-like molecules	Fatty Acyls	Fatty acids and conjugates	18.5346	16.3037	14.6789	11.3246	17.0315	17.5672	15.9068	11.2505	12.0383	16.9308	10.148	10.8594	12.0852	12.2187	1.73599	0.0290284	0.425453	0.768146	-0.380548
148	Linoleic acid	3.95	level1			279.233	20.1	NEG	C18H32O2	HMDB0000673	60-33-3	C01595	Lipids and lipid-like molecules	Fatty Acyls	Lineolic acids and derivatives	165.27	160.755	120.289	216.122	126.613	136.855	154.317	119.915	94.7451	123.174	119.191	115.705	116.839	114.928	1.80729	0.0401471	0.46302	0.744752	-0.425169
149	Serine	3.95	level1			106.05	224.1	POS	C3H7NO3	HMDB0000187	56-45-1	C00065	Organic acids and derivatives	Carboxylic acids and derivatives	Amino acids, peptides, and analogues	0.0676377	0.06852	0.0640111	0.0662165	0.0652967	0.0689242	0.0667677	0.0641639	0.10525	0.0742251	0.0761103	0.0928981	0.09369	0.0843895	1.98565	0.0369886	0.456335	1.26393	0.337913
173	Betaine	3.94	level1			118.086	161.5	POS	C5H11NO2	HMDB0000043	107-43-7	C00719	Organic acids and derivatives	Carboxylic acids and derivatives	Amino acids, peptides, and analogues	12.2277	14.0223	11.7496	13.8727	12.2456	13.1627	12.8801	12.4386	15.7241	15.0386	14.9318	15.0308	14.5088	14.6121	1.95995	0.0165945	0.377199	1.13448	0.182025
176	4-Hydroxyphenylacetic acid	3.94	level1			151.04	96.6	NEG	C8H8O3	HMDB0000020	156-38-7	C00642	Benzenoids	Phenols	1-hydroxy-2-unsubstituted benzenoids	0.175933	0.130531	0.193559	0.213256	0.160152	0.147307	0.170123	0.128665	0.0862798	0.107471	0.119036	0.100373	0.104036	0.107644	2.38121	0.00110351	0.201281	0.63274	-0.660315
199	2-Keto-3-deoxygluconic acid	3.93	level1			177.04	171.2	NEG	C6H10O6	HMDB0001353	17510-99-5	C00204	Organic acids and derivatives	Keto acids and derivatives	Medium-chain keto acids and derivatives	0.206883	0.505471	0.454977	0.396463	0.399777	0.368257	0.388638	0.259489	0.112583	0.240334	0.245595	0.121362	0.138477	0.186307	2.19492	0.00237867	0.265113	0.479384	-1.06075
215	Creatine	3.93	level1			132.076	206.8	POS	C4H9N3O2	HMDB0000064	57-00-1	C00300	Organic acids and derivatives	Carboxylic acids and derivatives	Amino acids, peptides, and analogues	3.2801	2.8261	2.62664	3.23863	2.6335	2.63194	2.87282	2.99185	3.29019	3.21896	3.03807	3.23809	3.40745	3.19744	1.74811	0.0446412	0.475975	1.113	0.154449
216	N-Acetylcarnosine	3.93	level1			269.124	194.6	POS	C11H16N4O4	HMDB0012881	56353-15-2		Organic acids and derivatives	Peptidomimetics	Hybrid peptides	0.0667632	0.0641996	0.0613615	0.0564712	0.0641038	0.0693427	0.063707	0.0606473	0.0492053	0.0617585	0.0561341	0.0554222	0.0522908	0.0559097	1.92798	0.0153778	0.372061	0.877607	-0.188353
218	Pi-Methylimidazoleacetic acid (hydrochloride)	3.93	level1			141.066	182	POS	C6H8N2O2	HMDB0004988	4200-48-0		Organoheterocyclic compounds	Azoles	Imidazoles	0.0202493	0.0154853	0.0137588	0.017983	0.0136854	0.0142436	0.0159009	0.0097687	0.0136213	0.0125977	0.0131088	0.0122625	0.0135585	0.0124863	1.76712	0.0201445	0.391048	0.785254	-0.348769
219	Propionylcarnitine (Car(3:0))	3.93	level1			218.139	171.1	POS	C10H19NO4	HMDB0000824	17298-37-2	C03017	Lipids and lipid-like molecules	Fatty Acyls	Fatty acid esters	0.00456356	0.00662175	0.00425271	0.00922245	0.00509162	0.00652038	0.00604541	0.00603181	0.0109188	0.0158317	0.00748795	0.0136372	0.0152686	0.0115293	2.05824	0.0135454	0.36121	1.90712	0.931398
238	Palmitic acid	3.93	level1			255.233	22.1	NEG	C16H32O2	HMDB0000220	57-10-3	C00249	Lipids and lipid-like molecules	Fatty Acyls	Fatty acids and conjugates	120.288	117.553	106.537	107.975	99.8784	110.212	110.407	105.787	94.2703	101.561	99.1186	93.5737	108.545	100.476	1.77161	0.0299689	0.427306	0.910048	-0.135986
243	Leucine	3.92	level1			132.102	165	POS	C6H13NO2	HMDB0062203	61-90-5	C00123	Organic acids and derivatives	Carboxylic acids and derivatives	Amino acids, peptides, and analogues	1.7317	1.79059	1.77559	0.802963	1.74019	1.86982	1.61848	3.32817	2.16206	1.98807	1.95851	2.0357	3.55781	2.50505	1.64465	0.0266888	0.417428	1.54779	0.630207
252	Malic acid	3.92	level1			133.014	233.2	NEG	C4H6O5	HMDB0000744	6915-15-7	C00149	Organic acids and derivatives	Hydroxy acids and derivatives	Beta hydroxy acids and derivatives	1.16051	1.15974	2.15673	1.93474	1.02821	1.12731	1.42787	2.63763	2.3623	2.76065	1.2026	2.3089	2.51435	2.29774	1.79508	0.016759	0.377558	1.6092	0.686347
261	Tyrosine O-sulfate	3.92	level1			262.038	176.5	POS	C9H11NO6S	HMDB0155722	956-46-7		Organic acids and derivatives	Carboxylic acids and derivatives	Amino acids, peptides, and analogues	0.0154066	0.0119224	0.0116631	0.0081762	0.0120261	0.0138673	0.0121769	0.0154467	0.0171334	0.0126794	0.0143452	0.0146842	0.0154698	0.0149598	1.58358	0.0376688	0.459881	1.22853	0.296939
263	Tryptophan	3.92	level1			205.097	158.9	POS	C11H12N2O2	HMDB0030396	73-22-3	C00078	Organoheterocyclic compounds	Indoles and derivatives	Indolyl carboxylic acids and derivatives	0.365409	0.408525	0.448706	0.312933	0.423189	0.428764	0.397921	0.473866	0.483905	0.47518	0.510166	0.501425	0.497236	0.490296	2.05473	0.00519006	0.304421	1.23214	0.301171
285	N6-Methyllysine	3.91	level1			161.128	288.7	POS	C7H16N2O2	HMDB0002038	1188-07-4	C02728	Organic acids and derivatives	Carboxylic acids and derivatives	Amino acids, peptides, and analogues	0.00495241	0.0048235	0.00683736	0.00697602	0.00480037	0.00534068	0.00562172	0.0117346	0.0103183	0.00917729	0.00995387	0.0104366	0.00950838	0.0101882	2.52247	8.84839e-06	0.0253261	1.81229	0.85781
292	Pseudouridine	3.91	level1			243.062	135.4	NEG	C9H12N2O6	HMDB0000767	1445-07-4	C02067	Nucleosides, nucleotides, and analogues	Nucleoside and nucleotide analogues	Nucleoside and nucleotide analogues	0.880376	0.826445	0.919089	0.906201	0.86424	0.884008	0.88006	0.725505	0.775229	0.716459	0.717069	0.682433	0.697362	0.719009	2.6003	5.81989e-06	0.0253261	0.817	-0.291591
306	Taurocholic acid	3.91	level1			514.284	106.5	NEG	C26H45NO7S	HMDB0000036	81-24-3	C05122	Lipids and lipid-like molecules	Steroids and steroid derivatives	Bile acids, alcohols and derivatives	12.2114	15.0443	12.0999	16.1926	12.2768	12.9928	13.4697	12.6444	10.2486	6.89079	2.79009	8.05774	11.1408	8.62873	1.55892	0.0130756	0.357296	0.640606	-0.642491
316	N-Acetylmannosamine	3.9	level1			204.086	156.8	POS	C8H15NO6	HMDB0001129	3615-17-6	C00645	Organic oxygen compounds	Organooxygen compounds	Carbohydrates and carbohydrate conjugates	0.0234032	0.0177788	0.0297306	0.00898702	0.0203527	0.0186409	0.0198155	0.0349281	0.0312137	0.0226577	0.0370913	0.032607	0.0317834	0.0317135	1.74288	0.00621418	0.309684	1.60044	0.678467
320	2-Hydroxyethanesulfonic acid	3.9	level1			124.991	72.6	NEG	C2H6O4S	HMDB0003903	107-36-8	C05123	Organic acids and derivatives	Organic sulfonic acids and derivatives	Organosulfonic acids and derivatives	7.44639	6.11255	7.07159	5.57209	6.45811	6.48981	6.52509	6.77492	5.82984	5.11394	5.54438	4.86318	5.80642	5.65545	1.73279	0.0479665	0.485706	0.866723	-0.206357
322	1-Methylpseudouridine	3.9	level1			257.078	68.6	NEG	C10H14N2O6		13860-38-3		Nucleosides, nucleotides, and analogues	Nucleoside and nucleotide analogues	Nucleoside and nucleotide analogues	0.305675	0.288729	0.293718	0.293722	0.316643	0.268754	0.29454	0.235718	0.263772	0.173269	0.247302	0.200307	0.208887	0.221542	2.24723	0.000709969	0.166274	0.752164	-0.410882
326	Norleucine	3.89	level1			132.102	165	POS	C6H13NO2	HMDB0251526	104809-14-5	C01933	Organic acids and derivatives	Carboxylic acids and derivatives	Amino acids, peptides, and analogues	1.7317	1.79059	1.77559	0.802963	1.74019	1.86982	1.61848	3.32817	2.16206	1.98807	1.95851	2.0357	3.55781	2.50505	1.64465	0.0266888	0.417428	1.54779	0.630207
333	Valerylcarnitine	3.89	level1			246.17	148.2	POS	C12H23NO4	HMDB0013128	40225-14-7		Lipids and lipid-like molecules	Fatty Acyls	Fatty acid esters	0.0141349	0.0227539	0.0131399	0.0283855	0.0171989	0.0193777	0.0191651	0.0193798	0.0301294	0.0285533	0.0215169	0.0285833	0.0262711	0.025739	1.78808	0.0485952	0.486628	1.34301	0.425471
336	Nordeoxycholic acid	3.89	level1			377.27	50.8	NEG	C23H38O4	HMDB0304947	53608-86-9		Lipids and lipid-like molecules	Steroids and steroid derivatives	Bile acids, alcohols and derivatives	0.0122552	0.0159928	0.0206458	0.0317083	0.0193253	0.0212199	0.0201912	0.00987366	0.0126859	0.0107693	0.00892494	0.0125238	0.015208	0.0116643	1.95905	0.0229064	0.400632	0.57769	-0.791633
338	2-Hydroxypalmitic acid	3.89	level1			271.228	25.2	NEG	C16H32O3	HMDB0031057	764-67-0		Lipids and lipid-like molecules	Fatty Acyls	Fatty acids and conjugates	1.03866	1.03914	1.07191	1.31906	1.0469	1.02406	1.08995	0.832401	0.715689	0.811691	0.893209	0.826651	0.863775	0.823903	2.4056	0.000483669	0.13649	0.755906	-0.403721
344	Alanylalanine (Ala-Ala)	3.88	level1			161.092	190.7	POS	C6H12N2O3	HMDB0003459	923-16-0	C00993	Organic acids and derivatives	Carboxylic acids and derivatives	Amino acids, peptides, and analogues	0.0078572	0.00630518	0.00769524	0.0137142	0.0070633	0.00728526	0.00832006	0.0046561	0.00499992	0.00610658	0.00539873	0.00511269	0.00467327	0.00515788	2.06926	0.0342903	0.445501	0.619933	-0.689816
346	LPC(18:2/0:0)	3.88	level1			520.339	119	POS	C26H50NO7P	HMDB0010386	22252-07-9	C04100	Lipids and lipid-like molecules	Glycerophospholipids	Glycerophosphocholines	8.51175	8.24277	11.7169	9.80222	8.56435	8.51076	9.22479	7.27594	6.78223	9.13456	6.90299	7.36616	6.30204	7.29399	1.99194	0.0172061	0.379802	0.790694	-0.338808
357	Isovalerylcarnitine (Car(5:0))	3.87	level1			246.17	148.2	POS	C12H23NO4	HMDB0000688	31023-24-2	C20826	Lipids and lipid-like molecules	Fatty Acyls	Fatty acid esters	0.0141349	0.0227539	0.0131399	0.0283855	0.0171989	0.0193777	0.0191651	0.0193798	0.0301294	0.0285533	0.0215169	0.0285833	0.0262711	0.025739	1.78808	0.0485952	0.486628	1.34301	0.425471
363	Car(18:0)	3.87	level1			428.374	88.8	POS	C25H49NO4	HMDB0000848	25597-09-5		Lipids and lipid-like molecules	Fatty Acyls	Fatty acid esters	0.044173	0.0554258	0.0344758	0.0359174	0.0422923	0.0477594	0.0433406	0.0340042	0.0264102	0.0234988	0.0366033	0.0246603	0.0281229	0.0288833	2.19427	0.00364162	0.287003	0.666426	-0.585484
371	16-Hydroxypalmitic acid	3.86	level1			271.228	25.2	NEG	C16H32O3	HMDB0006294	506-13-8	C18218	Lipids and lipid-like molecules	Fatty Acyls	Fatty acids and conjugates	1.03866	1.03914	1.07191	1.31906	1.0469	1.02406	1.08995	0.832401	0.715689	0.811691	0.893209	0.826651	0.863775	0.823903	2.4056	0.000483669	0.13649	0.755906	-0.403721
377	N-Acetylgalactosamine	3.86	level1			204.087	141	POS	C8H15NO6	HMDB0006480	14131-60-3	C05021	Organic oxygen compounds	Organooxygen compounds	Carbohydrates and carbohydrate conjugates	0.0761808	0.0528362	0.09099	0.0277048	0.0761999	0.0731035	0.0661692	0.0997077	0.0869566	0.08451	0.10836	0.0866426	0.0924243	0.0931003	1.45411	0.021758	0.397082	1.407	0.492625
382	Creatinine	3.86	level1			114.066	88.5	POS	C4H7N3O	HMDB0000562	60-27-5	C00791	Organic acids and derivatives	Carboxylic acids and derivatives	Amino acids, peptides, and analogues	0.0285243	0.0259593	0.0235244	0.0277226	0.0191582	0.0253916	0.0250467	0.0279071	0.0350235	0.0364183	0.0276488	0.032182	0.0324034	0.0319305	2.06498	0.00657398	0.313508	1.27484	0.350314
392	3-Hydroxyphenylacetic acid	3.85	level1			151.04	96.6	NEG	C8H8O3	HMDB0000440	621-37-4	C05593	Benzenoids	Phenols	1-hydroxy-4-unsubstituted benzenoids	0.175933	0.130531	0.193559	0.213256	0.160152	0.147307	0.170123	0.128665	0.0862798	0.107471	0.119036	0.100373	0.104036	0.107644	2.38121	0.00110351	0.201281	0.63274	-0.660315
394	beta-Guanidinopropionic acid	3.85	level1			132.076	206.8	POS	C4H9N3O2	HMDB0013222	353-09-3	C03065	Organic nitrogen compounds	Organonitrogen compounds	Guanidines	3.2801	2.8261	2.62664	3.23863	2.6335	2.63194	2.87282	2.99185	3.29019	3.21896	3.03807	3.23809	3.40745	3.19744	1.74811	0.0446412	0.475975	1.113	0.154449
400	LPG(18:1(9Z))	3.85	level1			509.288	43.2	NEG	C24H47O9P	HMDB0240602	326495-24-3		Lipids and lipid-like molecules	Glycerophospholipids	Glycerophosphoglycerols	1.08869	0.885663	1.26573	1.33462	1.1477	1.21666	1.15651	0.769037	0.945993	0.7081	0.663312	0.949292	0.70388	0.789936	2.18442	0.00127858	0.211766	0.683034	-0.549971
414	MOPS	3.84	level1			210.079	90.8	POS	C7H15NO4S	HMDB0254880	1132-61-2		Organoheterocyclic compounds	Oxazinanes	Morpholines	0.012651	0.00711512	0.027962	0.0127296	0.0291997	0.0206924	0.0183916	0.00552485	0.00401578	0.00432253	0.00927829	0.0183394	0.00749236	0.0081622	1.8012	0.0380233	0.460316	0.4438	-1.17202
422	Histamine	3.83	level1			112.087	224.1	POS	C5H9N3	HMDB0000870	51-45-6	C00388	Organic nitrogen compounds	Organonitrogen compounds	Amines	0.0214343	0.0176297	0.0175828	0.021867	0.0184367	0.0190765	0.0193378	0.0259989	0.0248723	0.0283649	0.024523	0.0263082	0.0266415	0.0261181	2.54259	3.18431e-05	0.045571	1.35062	0.433625
424	LPE(14:0)	3.83	level1			424.247	127.6	NEG	C19H40NO7P	HMDB0011500	123060-40-2		Lipids and lipid-like molecules	Glycerophospholipids	Glycerophosphoethanolamines	0.0238728	0.026988	0.0269975	0.0294634	0.0283508	0.0259152	0.0269313	0.0235229	0.0104078	0.0272711	0.0203494	0.0190462	0.0172803	0.0196463	1.80916	0.0252134	0.41238	0.729497	-0.455026
426	Tauro-beta-muricholic acid	3.83	level1			514.284	49.9	NEG	C26H45NO7S	HMDB0000932	145022-92-0		Lipids and lipid-like molecules	Steroids and steroid derivatives	Bile acids, alcohols and derivatives	2.91543	2.08662	3.31747	3.85009	2.59683	2.35301	2.85324	2.64702	0.747385	1.74583	1.09453	1.90723	1.39966	1.59027	1.9918	0.007794	0.327217	0.557357	-0.843327
438	Tauro-gamma-muricholic acid	3.81	level1			514.284	106.5	NEG	C26H45NO7S	HMDB0000932	32747-07-2	C15516	Lipids and lipid-like molecules	Steroids and steroid derivatives	Bile acids, alcohols and derivatives	12.2114	15.0443	12.0999	16.1926	12.2768	12.9928	13.4697	12.6444	10.2486	6.89079	2.79009	8.05774	11.1408	8.62873	1.55892	0.0130756	0.357296	0.640606	-0.642491
440	Hexadecanedioic acid	3.81	level1			285.207	88.7	NEG	C16H30O4	HMDB0000672	505-54-4	C19615	Lipids and lipid-like molecules	Fatty Acyls	Fatty acids and conjugates	0.376596	0.481418	0.510624	0.465661	0.484581	0.503384	0.470377	0.424874	0.426354	0.384997	0.342341	0.453797	0.437242	0.411601	1.4989	0.0468992	0.481713	0.875044	-0.192573
442	Indole-3-carboxaldehyde	3.81	level1			146.06	24.3	POS	C9H7NO	HMDB0029737	487-89-8	C08493	Organoheterocyclic compounds	Indoles and derivatives	Indoles	0.00921593	0.0108988	0.0103748	0.0119542	0.00756318	0.00983654	0.00997392	0.0111413	0.0140063	0.0110964	0.0151097	0.0137263	0.0108911	0.0126618	1.82606	0.0196625	0.387023	1.2695	0.344255
450	Serotonin	3.79	level1			177.102	149.7	POS	C10H12N2O	HMDB0000259	50-67-9	C00780	Organoheterocyclic compounds	Indoles and derivatives	Tryptamines and derivatives	0.142382	0.200569	0.173655	0.212865	0.181507	0.20664	0.18627	0.256453	0.239032	0.245986	0.165852	0.227908	0.221598	0.226138	1.6639	0.0400517	0.46302	1.21404	0.279811
451	LPC(13:0)	3.79	level1			452.278	123.7	NEG	C21H44NO7P		20559-17-5		Lipids and lipid-like molecules	Glycerophospholipids	Glycerophosphocholines	18.6169	16.7088	18.496	15.4665	16.3558	17.1437	17.1313	16.8131	11.2392	17.7044	14.0979	13.2048	13.3527	14.402	1.81689	0.03376	0.444613	0.840685	-0.250363
464	Palmitoylcarnitine (Car(16:0))	3.77	level1			400.342	95.4	POS	C23H45NO4	HMDB0000222	2364-67-2	C02990	Lipids and lipid-like molecules	Fatty Acyls	Fatty acid esters	0.0831366	0.0810879	0.077631	0.0468347	0.0891414	0.0920233	0.0783091	0.0282126	0.0214406	0.037951	0.0184507	0.0247648	0.0239334	0.0257922	2.56811	2.64398e-05	0.0425681	0.329364	-1.60225
467	3-Methoxytyramine	3.76	level1			168.102	130	POS	C9H13NO2	HMDB0000022	554-52-9	C05587	Benzenoids	Phenols	Methoxyphenols	0.0219087	0.0355133	0.0197567	0.0209869	0.0255757	0.0300901	0.0256386	0.0347847	0.0447203	0.0553161	0.0305454	0.0440146	0.0344173	0.0406331	2.15206	0.00753162	0.324682	1.58484	0.664338
470	PC(14:0/16:0)	3.76	level1			706.538	38.3	POS	C38H76NO8P	HMDB0007869	69525-80-0		Lipids and lipid-like molecules	Glycerophospholipids	Glycerophosphocholines	0.15292	0.165492	0.145796	0.159158	0.1383	0.130665	0.148722	0.193055	0.188444	0.221134	0.251792	0.191253	0.207632	0.208885	2.38727	0.000333164	0.129483	1.40454	0.490093
484	S-Adenosylmethionine	3.74	level1			399.144	280.5	POS	C15H22N6O5S	HMDB0001185	29908-03-0	C00019	Nucleosides, nucleotides, and analogues	5'-deoxyribonucleosides	5'-deoxy-5'-thionucleosides	0.00263046	0.00287713	0.00309909	0.00335951	0.00305114	0.00385797	0.00314588	0.00189898	0.00195971	0.00204304	0.00191173	0.00232193	0.00226163	0.00206617	2.44194	0.00019303	0.119187	0.656785	-0.606507
488	PC(8:0/8:0)	3.74	level1			492.308	122.9	POS	C24H48NO8P		19191-91-4		Lipids and lipid-like molecules	Glycerophospholipids	Glycerophosphocholines	0.0912324	0.0697884	0.0786008	0.0662827	0.0734963	0.0726531	0.0753423	0.0509762	0.0548882	0.0531117	0.07824	0.0600904	0.057018	0.0590541	2.03853	0.0130957	0.357296	0.783811	-0.351423
501	Royal jelly acid	3.72	level1			185.118	26	NEG	C10H18O3	HMDB0244269	14113-05-4		Organic acids and derivatives	Hydroxy acids and derivatives	Medium-chain hydroxy acids and derivatives	0.727175	1.24715	0.872334	1.01363	0.988082	0.986538	0.972486	0.693431	0.650027	0.617118	0.581409	0.649167	0.615409	0.634427	2.33581	0.00417422	0.294901	0.652377	-0.616223
521	1-Deoxymannojirimycin (hydrochloride)	3.68	level1			146.081	48.2	POS	C6H13NO4		73465-43-7	C10141	Organoheterocyclic compounds	Piperidines	Piperidines	0.0305022	0.0237469	0.0313425	0.0354619	0.0273449	0.028849	0.0295412	0.0202915	0.0291993	0.0258464	0.0166066	0.0242543	0.0268928	0.0238485	1.46888	0.0449465	0.476543	0.807295	-0.308832
537	Veratrosine	3.61	level1			552.331	121.7	NEG	C33H49NO7		475-00-3		Benzenoids	Fluorenes	Fluorenes	1.25084	2.08419	1.79545	1.20108	1.7364	1.75703	1.6375	1.15223	0.603389	1.10079	0.767567	0.837075	0.806907	0.877993	2.35053	0.000937857	0.188787	0.53618	-0.899211
554	3-Hydroxy-4'-methoxyflavone	2.75	level2			269.081	184.7	POS	C16H12O4				Phenylpropanoids and polyketides	Flavonoids	Flavones	0.0202141	0.0314546	0.0318791	0.0413758	0.0276407	0.0233099	0.0293124	0.0353059	0.039091	0.0507627	0.0370288	0.0445856	0.0323541	0.0398547	1.80712	0.0279373	0.422091	1.35965	0.44324
555	4-(1-Pyrazolyl)benzaldehyde	2.75	level2			173.071	175.8	POS	C10H8N2O				Organoheterocyclic compounds	Azoles	Pyrazoles	0.116468	0.176195	0.138207	0.159103	0.148831	0.164876	0.150613	0.200018	0.211921	0.192149	0.142175	0.204981	0.207321	0.193094	1.97077	0.0110357	0.34699	1.28205	0.358456
565	Fuberidazole	2.75	level2			185.071	142.1	POS	C11H8N2O	HMDB0341317		C18737	Organoheterocyclic compounds	Benzimidazoles	Benzimidazoles	0.0587142	0.0886134	0.0641889	0.0866022	0.0699762	0.0748175	0.0738187	0.108672	0.125393	0.098252	0.0925709	0.108491	0.120911	0.109048	2.39531	0.000572613	0.147505	1.47724	0.562908
581	Sakuranetin	2.75	level2			287.091	184.7	POS	C16H14O5	HMDB0030090	2957-21-3	C09833	Phenylpropanoids and polyketides	Flavonoids	O-methylated flavonoids	0.00759007	0.0157893	0.0141598	0.0226121	0.0144267	0.0125363	0.014519	0.0176681	0.0207894	0.026342	0.0191039	0.021887	0.0168158	0.0204344	1.72641	0.0358944	0.452895	1.40742	0.493052
583	Piperidine	2.75	level2			86.0964	165.1	POS	C5H11N	HMDB0034301	110-89-4	C01746	Organoheterocyclic compounds	Piperidines	Piperidines	0.793838	0.806417	0.846145	0.37982	0.808617	0.841688	0.746087	0.827868	1.17247	0.906441	0.904364	0.95293	0.910625	0.945783	1.39991	0.0468818	0.481713	1.26766	0.342165
593	DIHYDROJASMONIC_ACID	2.75	level2			211.134	41.9	NEG	C12H20O3	HMDB0033601	98674-52-3		Lipids and lipid-like molecules	Fatty Acyls	Lineolic acids and derivatives	0.265532	0.211482	0.347275	0.393512	0.293105	0.268102	0.296501	0.325155	0.14884	0.177445	0.173535	0.145594	0.166558	0.189521	2.01778	0.0189086	0.384422	0.639192	-0.645679
597	LPI(18:2)	2.75	level2			597.303	153.4	POS	C27H49O12P							0.00438533	0.00556777	0.00571264	0.00342848	0.00587621	0.00618738	0.00519297	0.00394577	0.00248001	0.00494142	0.00320382	0.00336809	0.00267498	0.00343568	1.98314	0.0114659	0.348026	0.661603	-0.595962
605	2-(2,6-Dimethylmorpholin-4-yl)ethanol	2.74	level2			160.133	228.5	POS	C8H17NO2				Organoheterocyclic compounds	Oxazinanes	Morpholines	0.0314765	0.0317199	0.0168622	0.0196725	0.0220826	0.0253932	0.0245345	0.031728	0.0431454	0.0315616	0.0297619	0.0374547	0.0422774	0.0359882	2.07258	0.00783649	0.327217	1.46684	0.552712
620	5-(1H-Benzimidazol-2-ylsulfanyl)furan--2-carbaldehyde	2.74	level2			243.024	183.3	NEG	C12H8N2O2S				Organosulfur compounds	Thioethers	Aryl thioethers	0.0379766	0.0506325	0.0618364	0.0703655	0.0554716	0.0633443	0.0566045	0.0433106	0.0168907	0.043016	0.0388693	0.0287943	0.026707	0.0329313	2.07511	0.00386619	0.289032	0.581779	-0.781457
625	6-Methylquinazolin-4(3H)-one	2.74	level2			161.071	175.9	POS	C9H8N2O				Organoheterocyclic compounds	Diazanaphthalenes	Benzodiazines	0.0134306	0.0215347	0.0162033	0.0191603	0.0177425	0.0198883	0.0179933	0.0230752	0.0252538	0.0239081	0.0166997	0.0231995	0.0245634	0.0227833	1.85347	0.0196182	0.387023	1.26621	0.340518
630	Chrysogine	2.74	level2			191.081	167.1	POS	C10H10N2O2				Organoheterocyclic compounds	Diazanaphthalenes	Benzodiazines	0.0576625	0.0782895	0.0620426	0.0487692	0.071871	0.0724625	0.0651829	0.0891052	0.0885378	0.087106	0.0593143	0.091014	0.0935855	0.0847771	1.81702	0.0169666	0.378734	1.3006	0.379183
640	8-Methylquinolin-2(1H)-one	2.74	level2			160.076	149.7	POS	C10H9NO				Organoheterocyclic compounds	Quinolines and derivatives	Quinolones and derivatives	0.365954	0.518988	0.439143	0.558974	0.46095	0.507364	0.475229	0.665604	0.620488	0.64385	0.428267	0.593949	0.565573	0.586288	1.73509	0.0319436	0.437059	1.2337	0.302988
647	1-(4-Methoxyphenyl)ethanone	2.74	level2			151.075	130	POS	C9H10O2	HMDB0032570	100-06-1		Organic oxygen compounds	Organooxygen compounds	Carbonyl compounds	0.0372311	0.053065	0.0288682	0.031385	0.0390263	0.044205	0.0389634	0.053578	0.0669517	0.082397	0.0466813	0.0659683	0.0521014	0.0612796	2.17473	0.0060867	0.309089	1.57275	0.653286
649	2-(4-(Methylamino)phenyl)benzo[d]thiazol-6-ol	2.74	level2			257.074	128.4	POS	C14H12N2OS	HMDB0244929			Organoheterocyclic compounds	Benzothiazoles	Benzothiazoles	0.0338558	0.0420904	0.0282488	0.039112	0.0319819	0.0374524	0.0354569	0.0579085	0.0562911	0.0865526	0.0239933	0.0632875	0.0544073	0.0570734	1.72869	0.0453703	0.477621	1.60965	0.686751
657	2,3-Dihydroxy-3-methylbutyric acid	2.74	level2			133.051	109.2	NEG	C5H10O4	HMDB0341247		C04039	Lipids and lipid-like molecules	Fatty Acyls	Fatty acids and conjugates	0.967144	1.31609	1.14324	1.81609	1.05244	1.08329	1.22972	0.793489	0.562169	1.05506	0.811396	0.82442	0.675686	0.787037	2.03368	0.0115272	0.348026	0.640015	-0.643821
659	Ethanone, 1-(3,4-dihydroxyphenyl)-2-(2-ethyl-1H-imidazol-1-yl)-	2.74	level2			245.093	99.2	NEG	C13H14N2O3				Organic oxygen compounds	Organooxygen compounds	Carbonyl compounds	1.12067	0.649273	0.502066	0.926171	0.496294	0.518202	0.702113	0.355558	0.292117	0.549334	0.372903	0.383522	0.358585	0.385337	1.99044	0.0304375	0.430281	0.548824	-0.865584
676	(2E)-2-(Propan-2-yl)but-2-enedioic acid	2.74	level2			157.051	38.5	NEG	C7H10O4				Lipids and lipid-like molecules	Fatty Acyls	Fatty acids and conjugates	0.156582	0.172373	0.239655	0.309016	0.204877	0.190545	0.212175	0.186028	0.069354	0.147783	0.135311	0.118666	0.116047	0.128865	1.99379	0.0128615	0.357296	0.607353	-0.719392
716	6-Chloro-7-fluoroisatin	2.73	level2			199.991	233.5	POS	C8H3ClFNO2				Organoheterocyclic compounds	Indoles and derivatives	Indolines	0.015006	0.012439	0.0129265	0.00530183	0.0132725	0.0121471	0.0118488	0.0143091	0.017034	0.0188842	0.0145274	0.016559	0.0146744	0.015998	1.49822	0.0238614	0.4039	1.35018	0.433147
723	Sedoheptulosan	2.73	level2			191.056	212.3	NEG	C7H12O6				Organoheterocyclic compounds	Oxepanes	Oxepanes	0.0550886	0.0715984	0.0655596	0.0868253	0.0618607	0.0610642	0.0669995	0.0703125	0.03274	0.0577094	0.0478046	0.0491892	0.0370694	0.0491375	1.76677	0.0326186	0.441775	0.733401	-0.447325
730	Isovaline	2.73	level2			118.086	189.1	POS	C5H11NO2				Organic acids and derivatives	Carboxylic acids and derivatives	Amino acids, peptides, and analogues	0.342836	0.386383	0.311768	0.299954	0.341578	0.35248	0.339167	0.370208	0.428244	0.417468	0.445216	0.432677	0.424956	0.419795	2.329	0.000613663	0.153475	1.23772	0.30769
756	7-Amino-4-methylcoumarin	2.73	level2			176.07	72.8	POS	C10H9NO2	HMDB0247230		C01386	Phenylpropanoids and polyketides	Coumarins and derivatives	Coumarins and derivatives	0.0116788	0.0187327	0.0138817	0.0162359	0.0160576	0.0158902	0.0154128	0.021891	0.0236129	0.0203084	0.0137974	0.0198688	0.0188143	0.0197155	1.78577	0.0283863	0.424888	1.27916	0.355198
757	N-Methyl-N-(methylsulfonyl)glycine	2.73	level2			166.018	72.6	NEG	C4H9NO4S				Organic acids and derivatives	Carboxylic acids and derivatives	Amino acids, peptides, and analogues	1.5291	1.36777	1.73886	1.86	1.52879	1.50103	1.58759	1.60394	1.11906	1.49072	1.29972	1.31933	0.993676	1.30441	1.72926	0.0368925	0.456023	0.821626	-0.283446
765	2-[(1-Methyl-1H-pyrazolo[3,4-d]pyrimidin-4-yl)amino]ethanol	2.73	level2			194.103	32.2	POS	C8H11N5O				Organoheterocyclic compounds	Pyrazolopyrimidines	Pyrazolo[3,4-d]pyrimidines	0.012774	0.0118262	0.01495	0.0188096	0.013686	0.00973386	0.0136299	0.0226034	0.0341832	0.0214859	0.0117271	0.0245506	0.0283002	0.0238084	2.00684	0.0117601	0.350278	1.74677	0.804691
784	PC(18:0)	2.73	level2			538.35	125.5	POS	C26H52NO8P		217075-01-9		Lipids and lipid-like molecules	Glycerophospholipids	Glycerophosphocholines	0.017858	0.0227034	0.0309864	0.014867	0.0303462	0.0301912	0.024492	0.0173922	0.00720369	0.0253789	0.0100344	0.0139062	0.0104558	0.0140619	1.86472	0.0242519	0.40598	0.574141	-0.800524
785	LPC(22:6)	2.73	level2			568.339	115.2	POS	C30H50NO7P							0.536951	0.67238	0.579527	0.533623	0.584999	0.612162	0.586607	0.471909	0.500149	0.402515	0.542711	0.473054	0.501171	0.481918	2.10986	0.00421429	0.294901	0.821535	-0.283606
786	LPC(22:5)	2.73	level2			570.355	114.6	POS	C30H52NO7P	HMDB0010402			Lipids and lipid-like molecules	Glycerophospholipids	Glycerophosphocholines	0.577952	0.621302	0.58865	0.533644	0.592146	0.618805	0.58875	0.490355	0.442451	0.44264	0.490032	0.460433	0.475844	0.466959	2.60581	1.65809e-05	0.0397069	0.793137	-0.334358
803	Imazamox	2.72	level2			306.145	184	POS	C15H19N3O4	HMDB0253404		C18598	Organic acids and derivatives	Carboxylic acids and derivatives	Amino acids, peptides, and analogues	0.0103742	0.01821	0.0110787	0.0100125	0.0147336	0.015899	0.0133847	0.0283387	0.0190541	0.0248057	0.0106988	0.0219052	0.0204119	0.020869	1.75735	0.0236648	0.4039	1.55917	0.640782
807	Imazethapyr	2.72	level2			290.15	174.5	POS	C15H19N3O3	HMDB0253406		C18865	Organic acids and derivatives	Carboxylic acids and derivatives	Amino acids, peptides, and analogues	0.0176127	0.0327454	0.0261195	0.0297087	0.0282881	0.0286064	0.0271801	0.0450577	0.0393392	0.0501158	0.0263458	0.0478404	0.0395123	0.0413686	2.03606	0.00591622	0.307451	1.52201	0.605983
815	5-Methyl-2-oxo-1,3-oxazolidine-4-carboxylic acid	2.72	level2			144.03	96.6	NEG	C5H7NO4				Organic acids and derivatives	Carboxylic acids and derivatives	Amino acids, peptides, and analogues	0.0917439	0.142881	0.12388	0.164704	0.129006	0.143217	0.132572	0.109996	0.0697167	0.0809053	0.0947133	0.0784599	0.0900156	0.0873011	2.18287	0.00289305	0.276019	0.658518	-0.602706
846	LPC(20:4)	2.72	level2			544.339	116	POS	C28H50NO7P	HMDB0010395			Lipids and lipid-like molecules	Glycerophospholipids	Glycerophosphocholines	4.94471	6.65549	4.58276	5.05982	5.15963	5.68697	5.34823	4.25546	3.89465	4.01088	4.43329	3.96006	4.21529	4.12827	2.23065	0.00837128	0.332014	0.771895	-0.373523
848	Linoleoylcarnitine (Car(18:2))	2.72	level2			424.342	93.4	POS	C25H45NO4	HMDB0241541	36816-10-1					0.00940132	0.00950961	0.00340459	0.0034163	0.00724495	0.00801531	0.00683201	0.00108252	0.00167545	0.00234238	0.001612	0.000609049	0.00104299	0.00139406	2.41426	0.00432603	0.294901	0.204049	-2.29301
862	N-Acetyl-D-galactosamine 4-sulfate	2.71	level2			300.04	86.6	NEG	C8H15NO9S				Organic oxygen compounds	Organooxygen compounds	Carbohydrates and carbohydrate conjugates	0.744409	0.652321	0.579421	0.693484	0.566394	0.572957	0.634831	0.618379	0.473533	0.569489	0.60752	0.49149	0.503801	0.544035	1.69602	0.0445133	0.475975	0.856976	-0.222673
882	Val-Glu	2.7	level2			245.114	175.6	NEG	C10H18N2O5				Organic acids and derivatives	Carboxylic acids and derivatives	Amino acids, peptides, and analogues	0.146153	0.208657	0.237189	0.167319	0.229481	0.217941	0.201124	0.163877	0.117687	0.138601	0.152438	0.138251	0.124802	0.139276	2.22289	0.00364834	0.287003	0.692489	-0.530136
899	cis-Pinonic acid	2.7	level2			183.103	26.7	NEG	C10H16O3				Organic oxygen compounds	Organooxygen compounds	Carbonyl compounds	0.17031	0.379525	0.317434	0.312766	0.273063	0.280073	0.288862	0.208186	0.192323	0.201935	0.214282	0.22446	0.20516	0.207725	1.78795	0.0345474	0.446086	0.719114	-0.475708
907	LPI(20:4)	2.69	level2			621.303	151.2	POS	C29H49O12P	HMDB0061690						0.00506446	0.00509183	0.00560831	0.00308923	0.00526314	0.00563918	0.00495936	0.00388986	0.00396121	0.00382063	0.00300236	0.00337094	0.00352426	0.00359488	1.94947	0.00823711	0.330636	0.724868	-0.46421
917	1-(3-carboxypropyl)-3,7-dimethylxanthine	2.69	level2			267.109	195.5	POS	C11H14N4O4	HMDB0243498			Organoheterocyclic compounds	Imidazopyrimidines	Purines and purine derivatives	0.0084382	0.010896	0.0104388	0.00673815	0.0111462	0.0113563	0.00983562	0.00785251	0.0049834	0.00746368	0.00787163	0.00598325	0.004916	0.00651175	2.11259	0.00555681	0.30528	0.662057	-0.594972
922	4-Chloro-2-methyl-5-(4-morpholinyl)-3(2H)-pyridazinone	2.69	level2			230.07	164.4	POS	C9H12ClN3O2				Organic nitrogen compounds	Organonitrogen compounds	Amines	0.0191751	0.0196182	0.0203731	0.0106717	0.0186611	0.0175286	0.0176713	0.0215774	0.0242744	0.0205602	0.0223073	0.0216457	0.0198143	0.0216966	1.48823	0.0292543	0.425453	1.22779	0.296059
946	Aminocyclopyrachlor	2.68	level2			214.039	184.7	POS	C8H8ClN3O2				Organoheterocyclic compounds	Diazines	Pyrimidines and pyrimidine derivatives	0.0598088	0.0666104	0.0657432	0.0719332	0.0587317	0.0559575	0.0631308	0.065836	0.0785352	0.0793732	0.0690946	0.0769442	0.0643693	0.0723588	1.79707	0.0306132	0.430923	1.14617	0.196824
951	Diosbulbin_B	2.68	level2			345.135	154.1	POS	C19H20O6	HMDB0036777	20086-06-0		Organoheterocyclic compounds	Naphthofurans	Naphthofurans	0.00975753	0.0168418	0.0123341	0.0152408	0.0128121	0.0142347	0.0135368	0.0219631	0.0223792	0.018854	0.0159868	0.0210165	0.0202414	0.0200735	2.29853	0.000869357	0.186622	1.48288	0.568402
952	D-myo-Inositol, 1-[2-hydroxy-3-[(1-oxo-9,12-octadecadienyl)oxy]propyl hydrogen phosphate], [S-(Z,Z)]-	2.68	level2			595.29	153.4	NEG	C27H49O12P							0.153064	0.267301	0.28462	0.208336	0.266601	0.272695	0.242103	0.191772	0.0923453	0.207348	0.120319	0.129621	0.108523	0.141655	2.08698	0.00525832	0.304421	0.585102	-0.77324
953	N-Acetyl-D-galactosaminitol	2.68	level2			224.113	146.1	POS	C8H17NO6				Organic oxygen compounds	Organooxygen compounds	Carbohydrates and carbohydrate conjugates	0.0103696	0.00755628	0.0165554	0.0064968	0.0134461	0.0121028	0.0110878	0.0201955	0.0194142	0.0178069	0.0189118	0.0199547	0.0197522	0.0193392	2.10838	0.00246971	0.265113	1.74418	0.802553
955	Butanoic acid, 3-methyl-, 2-hydroxy-1-[hydroxy(7-methoxy-2-oxo-2H-1-benzopyran-6-yl)methyl]-2-methylpropyl ester	2.68	level2			379.176	128.6	POS	C20H26O7				Phenylpropanoids and polyketides	Coumarins and derivatives	Coumarins and derivatives	0.00366792	0.00858699	0.00471135	0.00539736	0.0063267	0.00712007	0.0059684	0.0128921	0.0129661	0.00928899	0.00606384	0.0107997	0.0117179	0.0106214	2.10148	0.00479811	0.301846	1.77961	0.831563
965	5-Fluoro-1,3-dihydro-2H-benzimidazole-2-thione	2.68	level2			167.008	14	NEG	C7H5FN2S				Organoheterocyclic compounds	Benzimidazoles	Benzimidazoles	0.928553	0.965198	2.16987	0.0102311	1.56772	1.50096	1.19042	0.262799	0.0856032	0.113394	0.229804	0.0990535	0.00327313	0.132321	1.56039	0.0165232	0.377199	0.111155	-3.16936
976	Methanedisulfonic acid	2.67	level2			174.937	239.6	NEG	CH4O6S2				Organic acids and derivatives	Organic sulfonic acids and derivatives	Organosulfonic acids and derivatives	0.531488	0.485186	0.385911	0.481914	0.361086	0.45013	0.449286	0.307661	0.33154	0.305375	0.309383	0.327341	0.416331	0.332939	2.07098	0.00418662	0.294901	0.741039	-0.432378
990	3-Chloro-1H-indazole	2.67	level2			151.007	101.2	NEG	C7H5ClN2				Organoheterocyclic compounds	Benzopyrazoles	Indazoles	0.221311	0.365369	0.345474	0.237249	0.338429	0.361712	0.311591	0.26157	0.137751	0.175264	0.156117	0.156452	0.219708	0.184477	2.2167	0.00299721	0.276244	0.592049	-0.756212
991	Ethyl 4-hydroxyquinoline-2-carboxylate	2.67	level2			218.081	72.8	POS	C12H11NO3				Organoheterocyclic compounds	Quinolines and derivatives	Quinolones and derivatives	0.025208	0.0405834	0.0320165	0.0394532	0.0366705	0.0395526	0.0355807	0.0555924	0.0553832	0.0435537	0.0312087	0.0457593	0.045163	0.0461101	1.68776	0.0380275	0.460316	1.29593	0.373988
994	7-Nitro-2,3,4,5-tetrahydro-1H-1-benzazepin-2-one	2.67	level2			207.076	26.3	POS	C10H10N2O3				Organoheterocyclic compounds	Benzazepines	Benzazepines	0.00780143	0.008601	0.00431798	0.00962578	0.0100562	0.0101373	0.00842328	0.0115171	0.014235	0.0111642	0.00646503	0.0140485	0.0128613	0.0117152	1.60582	0.0497877	0.487136	1.39081	0.475926
1001	Canthaxanthin	2.67	level2			565.403	15.5	POS	C40H52O2	HMDB0003154	514-78-3	C08583	Lipids and lipid-like molecules	Prenol lipids	Tetraterpenoids	0.0223262	0.0259986	0.031767	0.0147487	0.0322481	0.0283225	0.0259018	0.0268013	0.0138127	0.0163129	0.018577	0.0133504	0.0174606	0.0177192	1.80491	0.034837	0.448029	0.684089	-0.547745
1022	1-(7H-purin-6-yl)piperazine	2.65	level2			203.104	270.4	NEG	C9H12N6				Organoheterocyclic compounds	Diazinanes	Piperazines	0.11099	0.114863	0.149781	0.134145	0.112838	0.105089	0.121284	0.112693	0.0864969	0.101662	0.0802649	0.087581	0.100463	0.0948602	2.03913	0.0113907	0.348026	0.782131	-0.354517
1031	3-[5-(4-Pyridinyl)-4H-1,2,4-triazol-3-yl]pyridine	2.65	level2			224.092	197.1	POS	C12H9N5				Organoheterocyclic compounds	Pyridines and derivatives	Pyridyltriazoles	0.00488967	0.00443181	0.00472521	0.00569904	0.00475089	0.0044514	0.00482467	0.00397762	0.00437159	0.00424528	0.00354262	0.00431764	0.00422934	0.00411401	1.84726	0.0109622	0.34699	0.852703	-0.229884
1033	4-Chloro-8-fluoro-5H-pyrimid[5,4-b]indole	2.65	level2			220.007	182.2	NEG	C10H5ClFN3				Organoheterocyclic compounds	Pyrrolopyrimidines	Pyrrolopyrimidines	0.208387	0.210463	0.233172	0.36051	0.217497	0.241366	0.245233	0.206827	0.159593	0.189675	0.166266	0.174163	0.171442	0.177994	1.96449	0.0351529	0.448954	0.725819	-0.462319
1046	PC(22:2)	2.65	level2			572.37	114.5	POS	C30H56NO8P							0.428224	0.433426	0.428962	0.310262	0.415066	0.427732	0.407279	0.310355	0.344741	0.325195	0.347991	0.331147	0.327164	0.331099	2.12248	0.010144	0.346508	0.812954	-0.298755
1052	Ferrioxamine	2.64	level2			654.271	247.3	POS	C27H45FeN6O9				Phenylpropanoids and polyketides	Macrolactams	Macrolactams	0.00303691	0.00193769	0.00328263	0.00119197	0.00256478	0.00241074	0.00240412	0.00305575	0.00312177	0.0031283	0.00377066	0.00355179	0.00334914	0.00332957	1.56038	0.0294323	0.425453	1.38494	0.469827
1059	9-Oxo-9H-fluorene-2-carboxylic acid	2.64	level2			223.039	109.8	NEG	C14H8O3				Benzenoids	Fluorenes	Fluorenes	0.547851	0.426467	0.412041	0.56987	0.407868	0.383206	0.457884	0.278375	0.278659	0.395699	0.354544	0.358369	0.30904	0.329114	2.03992	0.00687468	0.31635	0.718773	-0.476392
1073	Lys-Ala	2.63	level2			218.15	292.5	POS	C9H19N3O3	HMDB0028944	17043-71-9		Organic acids and derivatives	Carboxylic acids and derivatives	Amino acids, peptides, and analogues	0.0057791	0.00358136	0.00489189	0.00432784	0.00404791	0.00411244	0.00445676	0.00647476	0.00571762	0.00539813	0.00493374	0.00514193	0.00528957	0.00549262	1.7546	0.0233946	0.4039	1.23243	0.301501
1080	N2-Benzyl-1,3,5-triazine-2,4-diamine	2.63	level2			202.107	155.5	POS	C10H11N5				Organoheterocyclic compounds	Triazines	Aminotriazines	0.016853	0.0173231	0.0172381	0.0131207	0.0177119	0.0178254	0.0166787	0.0151477	0.0127856	0.0152894	0.0107479	0.013599	0.0153153	0.0138141	1.75736	0.0204246	0.393092	0.828251	-0.27186
1081	Citrinin	2.63	level2			249.079	125.6	NEG	C13H14O5							2.33749	2.50255	2.25463	3.36006	2.58296	2.54873	2.59774	2.39089	1.77516	1.95358	2.17513	2.00594	2.32797	2.10478	1.81443	0.0252805	0.413129	0.810236	-0.303586
1082	3-(5,5-Dimethyl-5,6-dihydro[1,2,4]triazolo[3,4-a]isoquinolin-3-yl)phenol	2.63	level2			292.144	108.2	POS	C18H17N3O				Organoheterocyclic compounds	Azoles	Triazoles	0.00599807	0.00635789	0.00904966	0.00884774	0.00904956	0.0115573	0.0084767	0.0171929	0.0150313	0.0131301	0.0107273	0.013211	0.0091395	0.013072	1.95654	0.0098515	0.341095	1.54211	0.624909
1101	2,4,6-Trimethoxypyrimidine	2.62	level2			171.076	175.1	POS	C7H10N2O3				Organic oxygen compounds	Organooxygen compounds	Ethers	0.0259458	0.0748704	0.0275336	0.0487586	0.0489579	0.0436487	0.0449525	0.0148186	0.0284405	0.0291212	0.0274136	0.0250306	0.0218747	0.0244499	1.7748	0.0364188	0.455144	0.543905	-0.878575
1104	Cys-Asp	2.62	level2			235.039	123.6	NEG	C7H12N2O5S							0.0744146	0.101767	0.097847	0.0589822	0.101903	0.103704	0.0897697	0.0731931	0.0448069	0.0634577	0.0725758	0.0571588	0.0560001	0.0611987	2.05109	0.00878452	0.335381	0.681731	-0.552726
1119	Bezafibrate	2.62	level2			362.113	112	POS	C19H20ClNO4	HMDB0015465	41859-67-0		Benzenoids	Benzene and substituted derivatives	Phenoxyacetic acid derivatives	0.0127891	0.00631515	0.00685881	0.0037056	0.00680033	0.00754614	0.00733585	0.0113818	0.0144159	0.0124019	0.00921123	0.0123052	0.0157688	0.0125808	1.9882	0.00665138	0.314273	1.71498	0.778188
1143	N-Acetylglycylglycine	2.61	level2			173.057	62	NEG	C6H10N2O4				Organic acids and derivatives	Carboxylic acids and derivatives	Amino acids, peptides, and analogues	0.048712	0.0328051	0.059017	0.060483	0.0444067	0.0360522	0.0469127	0.0353622	0.0171311	0.0320536	0.0309449	0.0250041	0.0229403	0.0272394	2.17594	0.00468419	0.300722	0.58064	-0.784284
1154	4-(4-Chlorobenzoyl)-1-(2H)-phthalazinone	2.6	level2			255.035	128.3	NEG	C14H9ClN2O				Organoheterocyclic compounds	Diazines	Pyridazines and derivatives	0.0490707	0.0544661	0.0506207	0.0567177	0.0444698	0.0438151	0.04986	0.0446983	0.0368381	0.0374071	0.0431087	0.0412996	0.0490988	0.0420751	1.84272	0.0208261	0.393213	0.843865	-0.244917
1169	(3R)-5-(2-Fluorophenyl)-3-(1H-indol-3-ylmethyl)-1-methyl-3H-1,4-benzodiazepin-2-one	2.59	level2			398.165	279.5	POS	C25H20FN3O				Organoheterocyclic compounds	Benzodiazepines	1,4-benzodiazepines	0.000563534	0.00039592	0.000417626	0.000435857	0.000428393	0.000506086	0.000457903	0.000426781	0.000747582	0.000510331	0.000567469	0.000589558	0.000638115	0.000579973	1.75498	0.0400306	0.46302	1.26659	0.340944
1176	5.alpha.-Pregnan-3.alpha.,17-diol-20-one 3-sulfate	2.59	level2			413.204	159.5	NEG	C21H34O6S				Lipids and lipid-like molecules	Steroids and steroid derivatives	Sulfated steroids	0.0163004	0.0150861	0.0126812	0.0092855	0.0153582	0.0206889	0.0149001	0.0032784	0.00969536	0.00295008	0.0124908	0.00642287	0.00407413	0.00648528	2.06215	0.00348755	0.287003	0.435252	-1.20008
1194	6,7-Bis(3-hydroxyphenyl)pteridine-2,4-diamine	2.58	level2			347.122	291.7	POS	C18H14N6O2				Organoheterocyclic compounds	Pteridines and derivatives	Pteridines and derivatives	0.01055	0.00850939	0.0106922	0.0106998	0.0102002	0.00912892	0.00996342	0.00870498	0.00947071	0.00897826	0.0075999	0.00877093	0.008858	0.00873046	1.72718	0.0217732	0.397082	0.876252	-0.190582
1198	PyroGlu-Val	2.58	level2			227.104	207.8	NEG	C10H16N2O4				Organic acids and derivatives	Carboxylic acids and derivatives	Amino acids, peptides, and analogues	0.179635	0.17721	0.150016	0.193937	0.176695	0.158644	0.172689	0.164728	0.121981	0.137721	0.155022	0.15547	0.148037	0.14716	1.80968	0.0173147	0.380181	0.852166	-0.230794
1201	4-Imidazolidinepropanoic acid, 4-methyl-2,5-dioxo-, methyl ester	2.58	level2			199.072	169.1	NEG	C8H12N2O4				Organoheterocyclic compounds	Azolidines	Imidazolidines	0.960441	0.871543	0.966594	0.564741	0.878492	0.887038	0.854808	1.3087	1.34698	1.03692	0.908427	1.23438	1.36681	1.20037	1.95141	0.00523816	0.304421	1.40425	0.489804
1203	10-Acetyl-3,7-dihydroxyphenoxazine	2.58	level2			258.074	155.5	POS	C14H11NO4	HMDB0244436			Organoheterocyclic compounds	Benzoxazines	Phenoxazines	0.0263205	0.0312326	0.0280965	0.0226958	0.0303568	0.0320699	0.028462	0.0286149	0.0153145	0.0242215	0.0189903	0.0211515	0.0239327	0.0220376	1.82215	0.0220994	0.397398	0.77428	-0.369072
1237	3a,4,5,9b-Tetrahydro-3H-cyclopenta[c]quinoline-4,8-dicarboxylic acid	2.57	level2			258.075	146.7	NEG	C14H13NO4				Organoheterocyclic compounds	Quinolines and derivatives	Quinoline carboxylic acids	0.0653757	0.0471985	0.127327	0.0822365	0.0914171	0.0820018	0.0825929	0.157094	0.109615	0.12553	0.127142	0.116517	0.110837	0.124456	1.80779	0.00967706	0.340354	1.50686	0.591545
1238	9-Aminocamptothecin	2.57	level2			364.129	145.3	POS	C20H17N3O4				Alkaloids and derivatives	Camptothecins	Camptothecins	0.0057748	0.00322666	0.0037094	0.00172547	0.00338182	0.00327671	0.00351581	0.00566929	0.00556541	0.00513175	0.00328552	0.00507474	0.0064262	0.00519215	1.61438	0.0342699	0.445501	1.4768	0.562475
1244	GKK 1032B	2.57	level2			500.278	120.3	NEG	C32H39NO4				Lipids and lipid-like molecules	Fatty Acyls	Eicosanoids	3.02428	2.93417	2.20959	2.08577	2.76465	3.11537	2.68897	2.56004	1.49009	1.68509	2.09546	1.57797	1.7743	1.86382	2.10593	0.00662438	0.314205	0.693136	-0.528789
1253	DG(18:4(6Z,9Z,12Z,15Z)/18:1(11Z)/0:0)	2.57	level2			615.497	15.2	POS	C39H66O5	HMDB0007333			Lipids and lipid-like molecules	Fatty Acyls	Lineolic acids and derivatives	0.0338754	0.0526231	0.044496	0.0493709	0.0451911	0.0528293	0.0463977	0.0634103	0.0498185	0.0746676	0.0767733	0.0594944	0.0578886	0.0636755	1.95526	0.00706292	0.320069	1.37239	0.456686
1261	N,N-Dimethylhistidine	2.56	level2			184.108	272.1	POS	C8H13N3O2				Organic acids and derivatives	Carboxylic acids and derivatives	Amino acids, peptides, and analogues	0.0274983	0.0281604	0.0223428	0.020753	0.0246636	0.0248772	0.0247159	0.0087259	0.0241162	0.0139649	0.0173555	0.0194452	0.0217631	0.0175618	1.59092	0.0188719	0.384422	0.710546	-0.492999
1266	(3-Ethyl-2-imino-2,3-dihydro-1H-benzimidazol-1-yl)acetic acid	2.56	level2			220.106	211.1	POS	C11H13N3O2				Organic acids and derivatives	Carboxylic acids and derivatives	Amino acids, peptides, and analogues	0.0139877	0.00883462	0.0101983	0.00936905	0.00912621	0.00849875	0.0100024	0.00605847	0.00684413	0.00929468	0.00864371	0.00842968	0.00735151	0.00777036	1.72801	0.044087	0.474387	0.776847	-0.364298
1272	LysoPC(18:4(6Z,9Z,12Z,15Z))	2.56	level2			516.307	122.2	POS	C26H46NO7P	HMDB0010389			Lipids and lipid-like molecules	Glycerophospholipids	Glycerophosphocholines	0.0633606	0.0943931	0.0666763	0.0698729	0.070913	0.067883	0.0721832	0.0517628	0.0464536	0.0606624	0.049815	0.0526921	0.0446328	0.0510031	2.2749	0.00202131	0.245609	0.706579	-0.501077
1282	Trifolirhizin	2.56	level2			469.115	158.9	POS	C22H22O10	HMDB0303946		C10538	Phenylpropanoids and polyketides	Isoflavonoids	Furanoisoflavonoids	0.00115494	0.00117019	0.00119137	0.0010517	0.00160808	0.00115685	0.00122219	0.00169886	0.00197499	0.00159488	0.00160877	0.00173773	0.00137912	0.00166572	2.2077	0.00283516	0.275877	1.3629	0.446685
1291	3-(4,5-Diphenyl-1H-imidazol-2-yl)phenol	2.55	level2			311.115	127	NEG	C21H16N2O				Organoheterocyclic compounds	Azoles	Imidazoles	0.0838803	0.0817744	0.0929955	0.0467707	0.0866492	0.107588	0.0832763	0.0660971	0.0497501	0.0576132	0.0698302	0.0616042	0.0604323	0.0608879	1.74127	0.0411926	0.464267	0.731154	-0.451752
1296	N-Carboxyethyl-.gamma.-aminobutyric acid	2.55	level2			176.09	23.7	POS	C7H13NO4	HMDB0002201	4386-03-2		Organic acids and derivatives	Carboxylic acids and derivatives	Amino acids, peptides, and analogues	0.0049586	0.00795309	0.00576195	0.00810495	0.00697344	0.00664803	0.00673334	0.00749638	0.0105286	0.00708445	0.00730209	0.0102004	0.00991274	0.00875411	1.82417	0.0348902	0.448265	1.30011	0.378638
1316	2-Chloro-4-methyl-1,3-thiazole-5-sulfonamide	2.54	level2			212.957	72.1	POS	C4H5ClN2O2S2				Organoheterocyclic compounds	Azoles	Thiazoles	0.00290323	0.00396746	0.00411	0.00607371	0.00483829	0.00296653	0.0041432	0.00511814	0.00456402	0.00574806	0.00623046	0.00576158	0.0066451	0.00567789	1.79238	0.0238155	0.4039	1.37041	0.45461
1329	Genistin	2.54	level2			471.063	173.8	POS	C21H20O10	HMDB0033988	529-59-9		Phenylpropanoids and polyketides	Isoflavonoids	Isoflavonoid O-glycosides	0.00375623	0.00289229	0.00244232	0.00304177	0.00314454	0.00331608	0.00309887	0.002193	0.00178525	0.00315041	0.00198931	0.00195673	0.00166736	0.00212368	2.05616	0.00614444	0.309684	0.685306	-0.545179
1333	6-(4-Methoxyphenyl)-2-sulfanylidene-2,3-dihydropyrimidin-4(1H)-one	2.53	level2			235.057	298.4	POS	C11H10N2O2S				Organoheterocyclic compounds	Diazines	Pyrimidines and pyrimidine derivatives	0.00568617	0.00537257	0.00502816	0.00547207	0.00471127	0.00581562	0.00534764	0.00575459	0.00663134	0.00657862	0.00604525	0.0065306	0.00688794	0.00640473	2.29301	0.00135642	0.211766	1.19767	0.260234
1335	Cinncassiol_A	2.53	level2			383.204	233.6	POS	C20H30O7	HMDB0035164	73599-11-8		Lipids and lipid-like molecules	Prenol lipids	Terpene lactones	0.00646312	0.00985329	0.00802837	0.0104623	0.00887053	0.00927986	0.00882625	0.00550453	0.00815046	0.00704228	0.00730141	0.00769015	0.00698159	0.00711174	1.53096	0.0319483	0.437059	0.805749	-0.311597
1341	Ikarugamycin	2.53	level2			477.282	123.6	NEG	C29H38N2O4							1.24424	1.47633	1.55121	1.12501	1.23775	1.15561	1.29836	1.14065	0.504985	1.33663	0.987506	0.922741	0.788136	0.946774	1.77714	0.0282574	0.423944	0.729209	-0.455596
1345	Tricin methyl ether	2.53	level2			343.086	25.3	NEG	C18H16O7	HMDB0037692	18103-42-9	C19807	Phenylpropanoids and polyketides	Flavonoids	O-methylated flavonoids	0.213499	0.107384	0.172078	0.0474159	0.189731	0.147191	0.146216	0.146013	0.0236275	0.0237946	0.0644032	0.0239459	0.0610515	0.0571392	1.98056	0.0177657	0.38137	0.390785	-1.35555
1349	Gibberellin_A67	2.53	level2			349.166	166.5	POS	C19H24O6				Lipids and lipid-like molecules	Prenol lipids	Diterpenoids	0.0301423	0.0619955	0.0418896	0.0389867	0.0534851	0.0542249	0.0467874	0.0908555	0.0904193	0.0759405	0.0402003	0.0754169	0.0812591	0.0756819	1.92883	0.00933423	0.338572	1.61757	0.69383
1350	Phloroacetophenone_6'-[xylosyl-(1->6)-glucoside]	2.52	level2			491.173	298.3	POS	C21H30O13	HMDB0032743	87432-28-8		Organic oxygen compounds	Organooxygen compounds	Carbohydrates and carbohydrate conjugates	0.0018479	0.00243462	0.00179219	0.00269439	0.00176298	0.00232869	0.00214346	0.0038065	0.0029455	0.00364865	0.00315898	0.00398322	0.00327209	0.00346916	2.43824	0.000186527	0.119187	1.61849	0.694644
1396	4-Fluoro-N-(3-pyridinylmethyl)aniline	2.51	level2			203.101	142	POS	C12H11FN2				Organic nitrogen compounds	Organonitrogen compounds	Amines	0.00561575	0.00885787	0.00608947	0.00812669	0.00669377	0.00725448	0.00710634	0.0102713	0.0120875	0.00928709	0.00887894	0.0105982	0.0114798	0.0104338	2.3592	0.000868769	0.186622	1.46824	0.554087
1404	5-Methyldeoxycytidine	2.51	level2			242.114	190.6	POS	C10H15N3O4	HMDB0002224	838-07-3	C03592	Nucleosides, nucleotides, and analogues	Pyrimidine nucleosides	Pyrimidine 2'-deoxyribonucleosides	0.0172017	0.0236913	0.0242313	0.0163958	0.0246354	0.0268908	0.0221744	0.011576	0.0137149	0.0205822	0.015497	0.0168618	0.0142881	0.01542	1.94847	0.0108842	0.34699	0.695397	-0.524092
1415	Imazamethabenz-methyl	2.5	level2			289.151	238.5	POS	C16H20N2O3	HMDB0034913	81405-85-8	C11494	Benzenoids	Benzene and substituted derivatives	Benzoic acids and derivatives	0.00379326	0.00402465	0.0038412	0.00566834	0.00438923	0.00377842	0.00424918	0.00340928	0.00307618	0.0033411	0.00325932	0.00377963	0.00315417	0.00333661	1.91448	0.0269505	0.418384	0.785237	-0.348801
1419	3-Amino-2-hydroxyheptanoic acid	2.5	level2			162.112	181.3	POS	C7H15NO3				Organic acids and derivatives	Carboxylic acids and derivatives	Amino acids, peptides, and analogues	0.0772936	0.0880822	0.0877467	0.0830042	0.0869994	0.0902125	0.0855564	0.0938671	0.0927305	0.112183	0.101546	0.0988087	0.0950694	0.0990342	2.12235	0.00330894	0.284824	1.15753	0.21105
1444	3,5,6,7,8-Pentamethoxy-2-(7-methoxy-1,3-benzodioxol-5-yl)chromen-4-one	2.48	level2			447.134	158.9	POS	C22H22O10				Phenylpropanoids and polyketides	Flavonoids	O-methylated flavonoids	0.00433369	0.00426773	0.00434084	0.00301191	0.00415612	0.00455203	0.00411039	0.00541404	0.00627771	0.00490526	0.00657408	0.00609203	0.00588014	0.00585721	2.25317	0.000399107	0.135276	1.42498	0.51094
1450	7-Chloro-8-methyl-4-hydroxy-3-quinolinecarboxylic acid	2.47	level2			236.016	233.2	NEG	C11H8ClNO3				Organoheterocyclic compounds	Quinolines and derivatives	Quinoline carboxylic acids	0.0633896	0.0604279	0.0639833	0.030614	0.0615306	0.0584966	0.056407	0.0799429	0.0707631	0.0824434	0.064578	0.0654801	0.0694469	0.072109	1.47268	0.0265873	0.417428	1.27837	0.354306
1455	Phe-Met-Arg-Phe-amide	2.47	level2			597.305	152.4	NEG	C29H42N8O4S	HMDB0252425			Organic acids and derivatives	Carboxylic acids and derivatives	Amino acids, peptides, and analogues	0.106057	0.136308	0.150776	0.116197	0.14295	0.159078	0.135228	0.120279	0.0773995	0.102856	0.082532	0.08194	0.0806403	0.0909412	2.27093	0.00220157	0.25318	0.672504	-0.572386
1457	Antibiotic OM 173.alpha.2	2.47	level2			331.079	87.9	NEG	C17H16O7				Organoheterocyclic compounds	Naphthopyrans	Naphthopyranones	0.119697	0.155762	0.141656	0.185334	0.141223	0.135898	0.146595	0.12806	0.126941	0.111632	0.111519	0.109988	0.105334	0.115579	1.96554	0.0105293	0.346508	0.788424	-0.342957
1465	3-(2-Amino-4-methyl-6-oxo-1(6H)-pyrimidinyl)propanoic acid	2.46	level2			198.085	229.3	POS	C8H11N3O3				Organoheterocyclic compounds	Diazines	Pyrimidines and pyrimidine derivatives	0.00879716	0.0089954	0.0068797	0.00764591	0.00773497	0.0077614	0.00796909	0.00796615	0.00943153	0.0118836	0.00954071	0.0119537	0.0102916	0.0101779	2.05221	0.0109186	0.34699	1.27717	0.352952
1470	N-.alpha.-(tert-Butoxycarbonyl)-L-proline	2.46	level2			214.108	106.5	NEG	C10H17NO4				Organic acids and derivatives	Carboxylic acids and derivatives	Amino acids, peptides, and analogues	0.592537	0.335106	0.597138	0.977057	0.592993	0.607961	0.617132	0.314602	0.210376	0.309992	0.294596	0.537811	0.188668	0.309341	2.00835	0.0104424	0.346508	0.501256	-0.996382
1478	Amoxicillin	2.45	level2			364.092	175.1	NEG	C16H19N3O5S	HMDB0015193	26787-78-0	C06827	Organoheterocyclic compounds	Lactams	Beta lactams	0.155483	0.175648	0.173586	0.18918	0.165635	0.161218	0.170125	0.135835	0.139199	0.183119	0.127335	0.154673	0.145891	0.147675	1.62962	0.0381557	0.460316	0.86804	-0.204167
1480	Diosbulbin_G	2.45	level2			347.15	155.5	POS	C19H22O6	HMDB0036782	67567-15-1		Organoheterocyclic compounds	Naphthopyrans	Naphthopyrans	0.0554397	0.147828	0.0840904	0.102149	0.099597	0.118526	0.101272	0.21208	0.209457	0.14997	0.101393	0.172684	0.1876	0.172197	2.00071	0.00758479	0.324682	1.70035	0.765832
1483	Thr-Pro	2.44	level2			215.104	168.6	NEG	C9H16N2O4	HMDB0029069	46398-79-2		Organic acids and derivatives	Carboxylic acids and derivatives	Amino acids, peptides, and analogues	0.143374	0.279939	0.196797	0.240595	0.187392	0.205295	0.208899	0.154228	0.0775255	0.192511	0.204344	0.13463	0.121895	0.147522	1.63727	0.0467973	0.481713	0.706191	-0.50187
1489	Clemizole	2.43	level2			326.144	277.1	POS	C19H20ClN3				Organoheterocyclic compounds	Benzimidazoles	Benzimidazoles	0.00178346	0.00279349	0.00213432	0.00343154	0.00243284	0.00250715	0.0025138	0.00283143	0.0023681	0.00414734	0.00430122	0.00351831	0.00335056	0.00341949	1.66448	0.0392109	0.462612	1.36029	0.443911
1494	Hydrastine	2.43	level2			384.144	184.7	POS	C21H21NO6	HMDB0253237			Alkaloids and derivatives	Phthalide isoquinolines	Phthalide isoquinolines	0.0373104	0.0714967	0.0672045	0.101369	0.0646336	0.0634107	0.0675708	0.0857517	0.0960069	0.126191	0.0898208	0.108368	0.0835095	0.0982747	1.8769	0.0166518	0.377302	1.4544	0.540419
1502	PC(20:2(11Z,14Z)/20:5(5Z,8Z,11Z,14Z,17Z))	2.43	level2			832.582	33.6	POS	C48H82NO8P	HMDB0008347			Lipids and lipid-like molecules	Glycerophospholipids	Glycerophosphocholines	0.513677	0.530287	0.490591	0.491338	0.499682	0.481589	0.501194	0.503227	0.532739	0.521698	0.521056	0.54471	0.526176	0.524934	1.83768	0.0276197	0.420639	1.04737	0.066768
1509	3-(2H-Tetraazol-5-yl)benzoic acid	2.42	level2			189.04	120.4	NEG	C8H6N4O2				Organoheterocyclic compounds	Azoles	Tetrazoles	3.49655	3.04182	3.23585	2.94574	3.08358	3.162	3.16092	2.09697	2.76879	2.26103	2.7653	2.60458	2.71592	2.53543	2.18337	0.00126566	0.21171	0.802118	-0.318114
1521	Lasiodiplodin	2.41	level2			293.171	280.2	POS	C17H24O4				Phenylpropanoids and polyketides	Macrolides and analogues	Macrolides and analogues	0.0695112	0.0353518	0.0571604	0.0598535	0.0534522	0.0491347	0.0540773	0.0384619	0.0373872	0.0360407	0.0406651	0.0416126	0.0455932	0.0399601	1.86699	0.0282505	0.423944	0.738944	-0.436462
1542	1-Hydroxypyrene	2.39	level2			219.083	298.3	POS	C16H10O	HMDB0013139	5315-79-7	C14519	Benzenoids	Pyrenes	Pyrenes	0.00925946	0.0079935	0.00822289	0.00741055	0.00690064	0.00887142	0.00810974	0.00912847	0.00824704	0.0112703	0.0103863	0.0105405	0.0100782	0.00994181	1.9009	0.00928046	0.338572	1.22591	0.293852
1543	LysoPC(16:1(9Z))	2.39	level2			494.324	121.2	POS	C24H48NO7P	HMDB0010383	76790-27-7	C04230	Lipids and lipid-like molecules	Glycerophospholipids	Glycerophosphocholines	2.23255	2.96949	2.40718	1.90317	2.94725	2.7192	2.52981	1.72021	1.36851	2.33978	1.37141	1.58816	1.38187	1.62832	2.17911	0.00300266	0.276244	0.643654	-0.635642
1568	3-Hydroxysebacic_acid	2.37	level2			217.108	196.4	NEG	C10H18O5	HMDB0340579			Organic acids and derivatives	Hydroxy acids and derivatives	Medium-chain hydroxy acids and derivatives	0.0230431	0.0203904	0.0159318	0.018519	0.0136924	0.0166079	0.0180308	0.0127175	0.00947595	0.0115105	0.0184256	0.0135588	0.0159602	0.0136081	1.70786	0.0413584	0.464544	0.754714	-0.405997
1592	2-Chloro-N-(2-hydroxyphenyl)nicotinamide	2.35	level2			247.028	14.7	NEG	C12H9ClN2O2				Benzenoids	Benzene and substituted derivatives	Anilides	0.466666	0.960457	0.889737	1.13852	0.836394	0.817761	0.851589	0.744116	0.448942	0.751247	0.479771	0.465671	0.508317	0.566344	1.74246	0.0240211	0.404955	0.665044	-0.588478
1593	Artomunoxanthentrione	2.35	level2			445.125	155.4	POS	C26H20O7	HMDB0037913	139921-73-6		Organoheterocyclic compounds	Benzopyrans	1-benzopyrans	0.00161901	0.00186569	0.00165018	0.0012283	0.00181356	0.00175203	0.00165479	0.00166804	0.00115587	0.001043	0.00111893	0.00132537	0.0013522	0.00127724	1.88647	0.0165478	0.377199	0.77184	-0.373627
1603	PI(18:1(9Z)/0:0)	2.34	level2			599.319	152	POS	C27H51O12P	HMDB0061693	1114770-15-8		Lipids and lipid-like molecules	Glycerophospholipids	Glycerophosphoinositols	0.00299954	0.00256471	0.00323424	0.00170347	0.002999	0.00338328	0.00281404	0.00218166	0.00177969	0.00228038	0.0017981	0.00208059	0.00198371	0.00201735	1.91959	0.0225977	0.398605	0.716889	-0.480178
1611	8-Chlorodibenz[b,f][1,4]oxazepine-10(11H)-carboxy-(2-acetyl)hydrazide	2.33	level2			332.077	184.7	POS	C16H14ClN3O3	HMDB0257530			Organic oxygen compounds	Organooxygen compounds	Ethers	0.0149613	0.0211165	0.0197801	0.0264739	0.0173357	0.0191977	0.0198109	0.024063	0.024811	0.0292522	0.0246771	0.0283563	0.0235923	0.025792	2.01395	0.00946684	0.34012	1.30191	0.38063
1622	Hypoglycin_B	2.32	level2			271.129	211.8	POS	C12H18N2O5	HMDB0029428	502-37-4	C08280	Organic acids and derivatives	Carboxylic acids and derivatives	Amino acids, peptides, and analogues	0.0145447	0.0132002	0.0144159	0.014683	0.0139673	0.0132179	0.0140048	0.0106301	0.0112006	0.0120055	0.00997881	0.0109778	0.0113415	0.0110224	2.51058	1.69556e-05	0.0397069	0.787041	-0.345489
1633	Mangiferdesmethylursanone	2.32	level2			429.372	15.8	POS	C29H48O2	HMDB0036018	259144-62-2		Organic oxygen compounds	Organooxygen compounds	Alcohols and polyols	3.78962	3.5658	3.56316	1.54966	3.51785	3.94002	3.32102	2.57222	2.58524	2.3424	1.58388	2.27973	2.48741	2.30848	1.5236	0.0271835	0.41931	0.695111	-0.524685
1638	(4E,10E)-13,21-Dihydroxy-8,14,19-trimethoxy-4,10,12,16-tetramethyl-3,20,22-trioxo-2-azabicyclo[16.3.1]docosa-1(21),4,10,18-tetraen-9-yl carbamate	2.31	level2			579.293	153.4	POS	C29H42N2O10							0.00747107	0.0116891	0.0112764	0.00677838	0.0107179	0.0118719	0.00996746	0.00730095	0.00471882	0.00974542	0.00538488	0.00668945	0.00514463	0.00649736	1.92451	0.015631	0.373147	0.651857	-0.617373
1649	5-(2-Aminoethyl)-1H-imidazol-2-amine	2.3	level2			127.098	189.1	POS	C5H10N4				Organic nitrogen compounds	Organonitrogen compounds	Amines	0.158262	0.147935	0.121276	0.13529	0.128707	0.139693	0.138527	0.163774	0.164875	0.19334	0.175122	0.172895	0.16976	0.173294	2.35198	0.000554878	0.147505	1.25098	0.323056
1656	Tryptophyl-Leucine	2.3	level2			318.177	276	POS	C17H23N3O3	HMDB0029087			Organic acids and derivatives	Carboxylic acids and derivatives	Amino acids, peptides, and analogues	0.0370112	0.0403199	0.0715195	0.0460126	0.0559909	0.0503308	0.0501975	0.0357237	0.022226	0.0323849	0.054489	0.0288323	0.0285539	0.0337016	1.92815	0.0362261	0.454105	0.671381	-0.574797
1658	SM(d16:1/24:1(15Z))	2.3	level2			785.651	98.7	POS	C45H89N2O6P				Organic nitrogen compounds	Organonitrogen compounds	Quaternary ammonium salts	0.408748	0.294003	0.191173	0.24619	0.287225	0.281154	0.284749	0.307686	0.403629	0.317924	0.426532	0.363917	0.371698	0.365231	1.71373	0.0438191	0.473347	1.28264	0.359119
1680	Pyributicarb	2.28	level2			331.147	290.9	POS	C18H22N2O2S				Benzenoids	Benzene and substituted derivatives	Phenylpropanes	0.043337	0.0381674	0.0425579	0.0387002	0.0404457	0.0371927	0.0400668	0.0354263	0.0367737	0.0361713	0.0339726	0.0370691	0.0380053	0.0362364	2.00889	0.00815524	0.329794	0.904398	-0.14497
1684	N-[4-Acetyl-2-(2,4-difluorophenoxy)phenyl]methanesulfonamide	2.28	level2			342.061	136.7	POS	C15H13F2NO4S	HMDB0244418			Benzenoids	Benzene and substituted derivatives	Diphenylethers	0.00807452	0.00806962	0.00807497	0.0107769	0.00747739	0.00754883	0.00833704	0.00590245	0.009333	0.00578902	0.00675285	0.00661156	0.00526268	0.00660859	1.60294	0.0494483	0.487136	0.792679	-0.335191
1695	Formoterol	2.27	level2			345.181	275.5	POS	C19H24N2O4				Benzenoids	Benzene and substituted derivatives	Phenethylamines	0.000358788	0.000177338	0.000467139	9.67681e-05	0.000295495	0.000369534	0.000294177	0.000103052	9.20781e-05	0.000170729	0.000183497	9.94318e-05	0.00011754	0.000127721	1.96316	0.0289299	0.425453	0.434164	-1.20369
1704	4-Oxo-4-{[(4-phenyltetrahydro-2H-pyran-4-yl)methyl]amino}butanoic acid	2.27	level2			290.143	55.8	NEG	C16H21NO4				Lipids and lipid-like molecules	Fatty Acyls	Fatty amides	0.128882	0.062415	0.0826142	0.109682	0.0813258	0.0677168	0.0887727	0.069938	0.0424616	0.0644163	0.0853021	0.0442922	0.046793	0.0588672	1.80957	0.0389495	0.462144	0.663123	-0.592652
1713	Metazamide	2.26	level2			205.097	175.1	POS	C11H12N2O2				Organoheterocyclic compounds	Azoles	Imidazoles	0.0159205	0.0199543	0.0180141	0.0120023	0.0172532	0.022346	0.0175817	0.0207497	0.0193474	0.020951	0.0236886	0.0255928	0.0268636	0.0228655	1.73764	0.0189222	0.384422	1.30053	0.379096
1714	Benzamide, 2-chloro-5-nitro-N-phenyl-	2.26	level2			275.023	96.6	NEG	C13H9ClN2O3	HMDB0252995		C15627	Benzenoids	Benzene and substituted derivatives	Nitrobenzenes	0.576808	0.12766	0.188249	0.33205	0.15938	0.153754	0.256317	0.395856	0.491689	0.788665	0.271413	0.57861	0.502973	0.504868	1.89549	0.0327169	0.442409	1.9697	0.977977
1721	apigetrin	2.26	level2			431.099	131.7	NEG	C21H20O10	HMDB0037340	578-74-5	C04608	Phenylpropanoids and polyketides	Flavonoids	Flavonoid glycosides	0.022281	0.0126747	0.0446312	0.0200233	0.0285376	0.0280054	0.0260255	0.00299163	0.00219887	0.00045117	0.00366934	0.00238504	0.00268557	0.00239694	2.55572	0.00294418	0.276244	0.0920994	-3.44066
1728	2-Piperazinecarboxamide	2.25	level2			130.097	210.3	POS	C5H11N3O				Organic acids and derivatives	Carboxylic acids and derivatives	Amino acids, peptides, and analogues	0.45229	0.471538	0.407646	0.463163	0.441726	0.421869	0.443039	0.57842	0.729327	0.766476	0.624886	0.653783	0.624823	0.662953	2.63123	0.000328015	0.129483	1.49638	0.581474
1731	1H-Indole-1-pentanoic acid, 3-[(4-chloro-1-naphthalenyl)carbonyl]-	2.25	level2			406.126	184.7	POS	C24H20ClNO3				Organoheterocyclic compounds	Indoles and derivatives	Naphthoylindoles	0.00849777	0.0110634	0.0106878	0.0158075	0.0105653	0.010632	0.011209	0.0130812	0.0153796	0.0165217	0.0138724	0.0167007	0.013569	0.0148541	2.04904	0.0114537	0.348026	1.3252	0.406213
1749	5-hydroxy-2-(4-hydroxyphenyl)-7-methoxy-4H-chromen-4-one	2.25	level2			285.083	182	POS	C16H12O5	HMDB0252684		C10046	Phenylpropanoids and polyketides	Flavonoids	O-methylated flavonoids	0.0406389	0.0324793	0.0403967	0.031698	0.0422643	0.0464148	0.038982	0.0455137	0.0658026	0.0546572	0.0467522	0.0488272	0.0395226	0.0501792	1.78369	0.0289414	0.425453	1.28724	0.364282
1753	LysoPC(20:4(8Z,11Z,14Z,17Z))	2.25	level2			544.339	88.1	POS	C28H50NO7P	HMDB0010396		C04230	Lipids and lipid-like molecules	Glycerophospholipids	Glycerophosphocholines	0.0329364	0.0255678	0.031296	0.0285957	0.0410104	0.0341701	0.0322627	0.0313756	0.021325	0.0296168	0.0135351	0.0232923	0.0220461	0.0235318	1.66538	0.0277488	0.420639	0.729381	-0.455256
1757	3-ketosphinganine	2.25	level2			300.289	31.5	POS	C18H37NO2	HMDB0001480	16105-69-4	C02934	Organic oxygen compounds	Organooxygen compounds	Carbonyl compounds	0.130869	0.178527	0.0918387	0.158195	0.098404	0.118027	0.12931	0.362383	0.149278	0.25726	0.120961	0.234449	0.188543	0.218812	1.76897	0.0404361	0.46302	1.69215	0.758858
1762	Pichromene	2.24	level2			316.099	184.7	POS	C17H14FNO4				Phenylpropanoids and polyketides	Flavonoids	Flav-3-enes	0.00393293	0.00721479	0.00656724	0.000977437	0.0073991	0.00516799	0.00520991	0.00716489	0.0084039	0.0118374	0.0055289	0.0077674	0.0083485	0.00817517	1.32052	0.0477912	0.485706	1.56916	0.649989
1766	Kaempferol 3-.alpha.-L-arabinoside	2.24	level2			419.098	169.8	POS	C20H18O10				Phenylpropanoids and polyketides	Flavonoids	Flavonoid glycosides	0.00600706	0.00413453	0.00517351	0.000327336	0.00394796	0.00390312	0.00391559	0.00713344	0.00712768	0.00546009	0.00523706	0.00864765	0.00842689	0.00700547	1.33282	0.0106025	0.346508	1.78912	0.839253
1781	(6beta,22E)-6-Hydroxystigmasta-4,22-dien-3-one	2.24	level2			427.361	90	POS	C29H46O2	HMDB0039425	36450-01-8		Lipids and lipid-like molecules	Steroids and steroid derivatives	Stigmastanes and derivatives	0.0146829	0.0173508	0.0113907	0.00845781	0.0141983	0.0158598	0.0136567	0.00486313	0.00474717	0.00600291	0.00460614	0.00426246	0.00456326	0.00484084	2.59587	0.000934862	0.188787	0.354466	-1.49628
1787	6-Hydroxyeurycomalactone	2.23	level2			365.161	143.9	POS	C19H24O7				Lipids and lipid-like molecules	Steroids and steroid derivatives	Steroid lactones	0.00263575	0.00600718	0.00350624	0.0038727	0.0041958	0.00460002	0.00413628	0.00817862	0.00865998	0.006382	0.00378823	0.0074349	0.00807553	0.00708654	2.03818	0.00676382	0.315645	1.71326	0.776747
1830	Enterodiol	2.21	level2			605.309	151.2	POS	C18H22O4	HMDB0005056	80226-00-2	C18166	Lignans, neolignans and related compounds	Dibenzylbutane lignans	Dibenzylbutanediol lignans	0.00360312	0.00369945	0.00432063	0.00182569	0.00439987	0.00426514	0.00368565	0.00306486	0.00198608	0.00351393	0.00232163	0.00266281	0.00241188	0.0026602	1.51907	0.0482905	0.486344	0.721772	-0.470385
1838	2,3-Dinorfluprostenol	2.2	level2			429.154	159.6	NEG	C21H25F3O6				Lipids and lipid-like molecules	Fatty Acyls	Eicosanoids	0.0317961	0.0399096	0.0452177	0.0297447	0.0403518	0.0465801	0.0389333	0.0491232	0.0494867	0.0348032	0.0524826	0.0520988	0.0478309	0.0476375	1.45932	0.048404	0.486344	1.22357	0.291093
1844	3-deoxysappanchalcone	2.2	level2			288.119	192.4	POS	C16H14O4	HMDB0037319	112408-67-0	C15531	Phenylpropanoids and polyketides	Linear 1,3-diarylpropanoids	Cinnamylphenols	0.00138055	0.00123995	0.00173073	0.000699795	0.00160016	0.00144873	0.00134999	0.00215138	0.00238533	0.00154918	0.00152435	0.00188172	0.00216397	0.00194266	1.67243	0.016534	0.377199	1.43902	0.525087
1846	taxifolin	2.2	level2			303.05	116.8	NEG	C15H12O7	HMDB0242509			Phenylpropanoids and polyketides	Flavonoids	Flavans	0.024182	0.0348514	0.050312	0.000105296	0.033686	0.0347759	0.0296521	0.0355191	0.105816	0.0686835	0.0862563	0.0643979	0.0670931	0.0712944	1.20289	0.00541614	0.304628	2.40436	1.26565
1853	1-[2-Hydroxy-4-(3-hydroxy-5-methylphenoxy)-6-methylphenyl]-3-methylbutane-2,3-diol	2.19	level2			333.171	137.6	POS	C19H24O5				Benzenoids	Benzene and substituted derivatives	Diphenylethers	0.00194075	0.00239044	0.0018542	0.00199713	0.00230559	0.00203513	0.00208721	0.0033831	0.00324914	0.00327813	0.00267783	0.00336428	0.00367957	0.00327201	2.59461	2.28605e-05	0.0425681	1.56765	0.648602
1860	4-[[(2-Amino-6,9-dihydro-6-oxo-1H-purin-8-yl)thio]methyl]benzonitrile	2.19	level2			299.069	21.7	POS	C13H10N6OS				Organoheterocyclic compounds	Imidazopyrimidines	Purines and purine derivatives	0.0306394	0.0241889	0.0232463	0.0278969	0.0242597	0.0244197	0.0257751	0.028215	0.0469619	0.0302542	0.0335136	0.0333582	0.0271179	0.0332368	1.86236	0.0403136	0.46302	1.28949	0.366801
1866	N-Allyl-N'-(3-chlorophenyl)thiourea	2.18	level2			227.043	183.3	POS	C10H11ClN2S				Benzenoids	Benzene and substituted derivatives	N-phenylthioureas	0.0219591	0.034427	0.0238423	0.0314376	0.0295442	0.0359558	0.0295277	0.022316	0.012784	0.0290186	0.0236291	0.0218236	0.0193438	0.0214858	1.68086	0.0294287	0.425453	0.727651	-0.458681
1902	Tigecycline	2.15	level2			584.269	226.9	NEG	C29H39N5O8							0.0170927	0.0104015	0.0213343	0.00787555	0.0184617	0.0155398	0.0151176	0.0227675	0.0248369	0.0209785	0.0208899	0.019539	0.0261836	0.0225326	1.72515	0.00953787	0.340354	1.49049	0.575783
1907	Panglimycin E	2.15	level2			343.115	93.4	POS	C19H18O6				Benzenoids	Tetralins	Tetralins	0.00272827	0.00432845	0.00473362	0.00526117	0.00422468	0.00477446	0.00434178	0.00701839	0.00535373	0.00654699	0.00504653	0.00581568	0.00524108	0.00583707	1.83711	0.0109847	0.34699	1.3444	0.426959
1932	4-Bromo-3-ethoxy-5-methylisoxazole	2.13	level2			205.983	142.9	POS	C6H8BrNO2				Organic oxygen compounds	Organooxygen compounds	Ethers	0.00637764	0.00890886	0.00573701	0.0085025	0.00643217	0.00730922	0.00721123	0.00526965	0.00628652	0.00581805	0.00588937	0.00669337	0.00568218	0.00593986	1.49122	0.0450899	0.476617	0.823695	-0.279818
1948	4-Bromo-N-cyclohexyl-5-methoxy-2-nitroaniline	2.12	level2			329.047	182	POS	C13H17BrN2O3				Benzenoids	Benzene and substituted derivatives	Nitrobenzenes	0.00856136	0.00679513	0.00710952	0.00659049	0.00752784	0.00942482	0.00766819	0.0101868	0.0124078	0.0101088	0.00946646	0.0101321	0.00934802	0.010275	2.23468	0.00222036	0.254207	1.33995	0.422179
1955	Oxolinic acid	2.12	level2			262.069	146.1	POS	C13H11NO5	HMDB0255996		C11342	Organoheterocyclic compounds	Quinolines and derivatives	Quinoline carboxylic acids	0.00798269	0.00599614	0.0105601	0.00662411	0.00899202	0.00856216	0.00811954	0.0129698	0.0100621	0.0130974	0.0116947	0.0119888	0.0111491	0.011827	2.09422	0.00111451	0.201281	1.45661	0.542612
1967	16-Phenyltetranorprostaglandin E2	2.11	level2			371.19	15.4	NEG	C22H28O5				Lipids and lipid-like molecules	Fatty Acyls	Eicosanoids	0.253978	0.591195	0.424754	0.148005	0.477996	0.473375	0.394884	0.169023	0.245246	0.18353	0.138342	0.223615	0.228343	0.198017	1.77577	0.030769	0.432176	0.501455	-0.995807
1969	Hydroxytolbutamide	2.11	level2			285.094	146.6	NEG	C12H18N2O4S	HMDB0006408	1185112-19-9		Benzenoids	Benzene and substituted derivatives	Benzenesulfonamides	0.229724	0.194533	0.502172	0.312321	0.373639	0.328806	0.323532	0.621221	0.465746	0.478501	0.508396	0.466588	0.476589	0.50284	1.89464	0.00557777	0.30528	1.55422	0.636189
1992	Isodesmosine	2.09	level2			526.293	119.1	POS	C24H39N5O8	HMDB0000739	991-01-5		Organic acids and derivatives	Carboxylic acids and derivatives	Tetracarboxylic acids and derivatives	0.0951234	0.0912641	0.0812089	0.0650333	0.0892366	0.102154	0.0873367	0.0658815	0.0743177	0.0515247	0.0838641	0.0732212	0.0701152	0.0698207	1.69856	0.0287774	0.425244	0.799443	-0.322932
2000	Fenamiphos sulfone	2.08	level2			336.108	161.6	POS	C13H22NO5PS				Benzenoids	Benzene and substituted derivatives	Benzenesulfonyl compounds	0.00748755	0.00687291	0.00595247	0.00736308	0.00681595	0.00593684	0.00673813	0.0069295	0.00936427	0.00837534	0.00836918	0.00894452	0.00864996	0.0084388	2.23884	0.00291968	0.276244	1.25239	0.324688
2004	S-[1-[2-(Acetyloxy)ethyl]butyl]_ethanethioate	2.08	level2			219.108	299.1	POS	C10H18O3S	HMDB0037764	136954-25-1		Organic acids and derivatives	Thiocarboxylic acids and derivatives	Thioesters	0.00224979	0.00241948	0.00153251	0.00307862	0.00248021	0.00278734	0.00242466	0.00353628	0.00254388	0.00356187	0.00441819	0.00366505	0.00337926	0.00351742	1.97776	0.00735894	0.322392	1.45069	0.536737
2013	3-Hydroxy-3H-benzo[de]isochromen-1-one	2.07	level2			199.038	82	NEG	C12H8O3				Benzenoids	Naphthalenes	Naphthalenes	0.326423	0.287428	0.301053	0.326401	0.296352	0.288191	0.304308	0.309889	0.244166	0.263697	0.285122	0.266563	0.264659	0.272349	1.89221	0.0214195	0.396385	0.894979	-0.160074
2023	5-(Diaminomethylideneamino)-2-(3,4'-dihydroxy-4,4,7,8a-tetramethyl-6'-oxospiro[2,3,4a,5,6,7-hexahydro-1H-naphthalene-8,2'-3,8-dihydrofuro[2,3-e]isoindole]-7'-yl)pentanoic acid	2.06	level2			543.325	118.9	POS	C29H42N4O6				Organic acids and derivatives	Carboxylic acids and derivatives	Amino acids, peptides, and analogues	0.0612223	0.122896	0.0965224	0.11761	0.0966333	0.0660225	0.0934845	0.0583254	0.0404999	0.0985892	0.0475787	0.0516897	0.0478218	0.0574175	1.85187	0.023403	0.4039	0.614192	-0.703238
2044	19-O-Acetylchaetoglobosin D	2.04	level2			569.273	154.4	NEG	C34H38N2O6				Organoheterocyclic compounds	Isoindoles and derivatives	Isoindolines	0.00371973	0.00739517	0.00787427	0.00899783	0.00812951	0.00706749	0.00719733	0.00449281	0.00498617	0.00552925	0.002655	0.00483783	0.00319116	0.00428204	1.81628	0.00758768	0.324682	0.594948	-0.749165
2048	D617	2.04	level2			291.203	181.3	POS	C17H26N2O2	HMDB0013962			Benzenoids	Benzene and substituted derivatives	Phenylbutylamines	0.00228441	0.00416393	0.00305885	0.00334892	0.00354409	0.00371921	0.00335323	0.00482838	0.00518172	0.0071836	0.00497404	0.00505803	0.00481192	0.00533961	2.28623	0.00142716	0.215806	1.59238	0.671182
2059	Destruxin A	2.01	level2			576.332	121.7	NEG	C29H47N5O7				Organic acids and derivatives	Peptidomimetics	Depsipeptides	0.241269	0.227729	0.252499	0.268005	0.210452	0.217484	0.23624	0.178069	0.119117	0.216257	0.199129	0.159529	0.156828	0.171488	2.14735	0.00299567	0.276244	0.725908	-0.46214
2066	4-Guanidinobutanal	1.96	level3.1			112.087	198.8	POS	C5H11N3O							0.139878	0.17845	0.156874	0.183801	0.154779	0.192262	0.167674	0.178779	0.209969	0.217075	0.20287	0.1999	0.197302	0.200982	2.054	0.00682596	0.31635	1.19865	0.261408
2076	S-Formylglutathione	1.91	level3.1			372.027	222.1	NEG	C11H17N3O7S							0.0644991	0.110768	0.0926152	0.0483005	0.0777801	0.109105	0.0838446	0.152151	0.163591	0.128244	0.102051	0.10629	0.13257	0.130816	1.89301	0.00802941	0.327793	1.56022	0.641748
2111	M288T219	1.8	level3.2			288.008	218.9	NEG	C6H8O10S							0.344932	0.354479	0.345343	0.475325	0.35107	0.342411	0.368927	0.330533	0.285109	0.289474	0.338056	0.296807	0.292789	0.305461	1.90758	0.0213973	0.396258	0.827973	-0.272344
2118	Dimethyl sulfide	1.77	level3.1			121.029	106.5	NEG	C2H6S							0.479468	0.438175	0.435989	0.523775	0.464438	0.39081	0.455443	0.370973	0.370712	0.381919	0.379624	0.314432	0.346957	0.36077	2.26493	0.00121842	0.207858	0.79213	-0.336191
2129	(3E)-4-(2-Carboxyphenyl)-2-oxobut-3-enoate	1.72	level3.1			238.071	99.4	POS	C11H8O5							0.000859641	0.00151298	0.00285589	0.00488437	0.00178447	0.00157898	0.00224605	0.00171089	0.000453779	0.00147399	0.000260795	0.000197776	0.000370967	0.000744699	1.90739	0.0435116	0.472139	0.331559	-1.59266
2130	3-Sulfinylpyruvate	1.71	level3.1			172.958	223.3	NEG	C3H4O5S							0.097391	0.0972054	0.0879639	0.0891037	0.0895847	0.0803835	0.090272	0.0963884	0.0516928	0.0799143	0.0654108	0.0675325	0.0855531	0.0744153	1.65273	0.0479067	0.485706	0.824345	-0.27868
2164	M179T240	1.59	level3.2			178.963	239.6	NEG	C4H6O7S							0.0869038	0.0826291	0.0687959	0.0809427	0.0613445	0.0852998	0.0776526	0.0664621	0.0545692	0.0535949	0.0523987	0.0510351	0.0653619	0.057237	2.18064	0.00227527	0.25934	0.73709	-0.440087
2166	Dehydroalanine	1.58	level3.1			88.0393	231.8	POS	C3H5NO2							0.00814201	0.00716464	0.00745673	0.00158101	0.00782264	0.00683306	0.00650002	0.0192525	0.0109446	0.00955453	0.00847312	0.0246726	0.0260944	0.0164986	1.82086	0.0251545	0.411677	2.53824	1.34383
2184	M322T167	1.49	level3.2			322.061	167.5	NEG	C14H15NO9							0.123317	0.128276	0.135787	0.119433	0.115576	0.155366	0.129626	0.174682	0.15551	0.167573	0.15481	0.122318	0.152023	0.154486	1.65746	0.0248254	0.409412	1.19178	0.253123
2210	2-Hydroxy-6-oxo-6-(2-hydroxyphenoxy)-hexa-2,4-dienoate	1.38	level3.1			309.056	73.3	NEG	C12H10O6							0.0560404	0.0752322	0.0582924	0.073996	0.0626805	0.0688173	0.0658431	0.0659576	0.0552311	0.0438955	0.0499203	0.0453159	0.0530993	0.0522366	1.87133	0.0150659	0.369476	0.79335	-0.33397
2215	6-Hydroxyhexanoic acid	1.36	level3.1			115.069	72.8	POS	C6H12O3							0.0375881	0.0343005	0.0301598	0.0335138	0.0337781	0.0363069	0.0342745	0.0343664	0.0440548	0.0406166	0.0383015	0.0417181	0.0407344	0.0399653	2.11421	0.00766202	0.325163	1.16604	0.221611
2232	M201T74	1.27	level3.2			201.054	73.9	NEG	C12H12O4							0.502303	0.570523	0.49458	0.584051	0.476637	0.513124	0.523536	0.50268	0.359385	0.446096	0.384862	0.366879	0.367729	0.404605	2.20273	0.002369	0.265113	0.772831	-0.371776

## Sheet: up
ID	MS2 name	MS2 score	level	MS1 name	MS1 ppm	mz	rt	type	Formula	HMDB	Chinese.Name	CAS	KEGG COMPOUND ID	Super.Class	Class	Sub.Class	SM21	SM22	SM23	SM24	SM25	SM26	MEAN CON	SM61	SM62	SM63	SM64	SM65	SM66	MEAN SM1	VIP	P-Value	Q-Value	Fold_Change	Log_Foldchange
2166	Dehydroalanine	1.58	level3.1			88.0393	231.8	POS	C3H5NO2								0.00814201	0.00716464	0.00745673	0.00158101	0.00782264	0.00683306	0.00650002	0.0192525	0.0109446	0.00955453	0.00847312	0.0246726	0.0260944	0.0164986	1.82086	0.0251545	0.411677	2.53824	1.34383
1846	taxifolin	2.2	level2			303.05	116.8	NEG	C15H12O7	HMDB0242509				Phenylpropanoids and polyketides	Flavonoids	Flavans	0.024182	0.0348514	0.050312	0.000105296	0.033686	0.0347759	0.0296521	0.0355191	0.105816	0.0686835	0.0862563	0.0643979	0.0670931	0.0712944	1.20289	0.00541614	0.304628	2.40436	1.26565
1714	Benzamide, 2-chloro-5-nitro-N-phenyl-	2.26	level2			275.023	96.6	NEG	C13H9ClN2O3	HMDB0252995			C15627	Benzenoids	Benzene and substituted derivatives	Nitrobenzenes	0.576808	0.12766	0.188249	0.33205	0.15938	0.153754	0.256317	0.395856	0.491689	0.788665	0.271413	0.57861	0.502973	0.504868	1.89549	0.0327169	0.442409	1.9697	0.977977
219	Propionylcarnitine (Car(3:0))	3.93	level1			218.139	171.1	POS	C10H19NO4	HMDB0000824	丙酰肉碱	17298-37-2	C03017	Lipids and lipid-like molecules	Fatty Acyls	Fatty acid esters	0.00456356	0.00662175	0.00425271	0.00922245	0.00509162	0.00652038	0.00604541	0.00603181	0.0109188	0.0158317	0.00748795	0.0136372	0.0152686	0.0115293	2.05824	0.0135454	0.36121	1.90712	0.931398
285	N6-Methyllysine	3.91	level1			161.128	288.7	POS	C7H16N2O2	HMDB0002038	N ( 6 ) -甲基赖氨酸	1188-07-4	C02728	Organic acids and derivatives	Carboxylic acids and derivatives	Amino acids, peptides, and analogues	0.00495241	0.0048235	0.00683736	0.00697602	0.00480037	0.00534068	0.00562172	0.0117346	0.0103183	0.00917729	0.00995387	0.0104366	0.00950838	0.0101882	2.52247	8.84839e-06	0.0253261	1.81229	0.85781
1766	Kaempferol 3-.alpha.-L-arabinoside	2.24	level2			419.098	169.8	POS	C20H18O10					Phenylpropanoids and polyketides	Flavonoids	Flavonoid glycosides	0.00600706	0.00413453	0.00517351	0.000327336	0.00394796	0.00390312	0.00391559	0.00713344	0.00712768	0.00546009	0.00523706	0.00864765	0.00842689	0.00700547	1.33282	0.0106025	0.346508	1.78912	0.839253
955	Butanoic acid, 3-methyl-, 2-hydroxy-1-[hydroxy(7-methoxy-2-oxo-2H-1-benzopyran-6-yl)methyl]-2-methylpropyl ester	2.68	level2			379.176	128.6	POS	C20H26O7					Phenylpropanoids and polyketides	Coumarins and derivatives	Coumarins and derivatives	0.00366792	0.00858699	0.00471135	0.00539736	0.0063267	0.00712007	0.0059684	0.0128921	0.0129661	0.00928899	0.00606384	0.0107997	0.0117179	0.0106214	2.10148	0.00479811	0.301846	1.77961	0.831563
765	2-[(1-Methyl-1H-pyrazolo[3,4-d]pyrimidin-4-yl)amino]ethanol	2.73	level2			194.103	32.2	POS	C8H11N5O					Organoheterocyclic compounds	Pyrazolopyrimidines	Pyrazolo[3,4-d]pyrimidines	0.012774	0.0118262	0.01495	0.0188096	0.013686	0.00973386	0.0136299	0.0226034	0.0341832	0.0214859	0.0117271	0.0245506	0.0283002	0.0238084	2.00684	0.0117601	0.350278	1.74677	0.804691
953	N-Acetyl-D-galactosaminitol	2.68	level2			224.113	146.1	POS	C8H17NO6					Organic oxygen compounds	Organooxygen compounds	Carbohydrates and carbohydrate conjugates	0.0103696	0.00755628	0.0165554	0.0064968	0.0134461	0.0121028	0.0110878	0.0201955	0.0194142	0.0178069	0.0189118	0.0199547	0.0197522	0.0193392	2.10838	0.00246971	0.265113	1.74418	0.802553
1119	Bezafibrate	2.62	level2			362.113	112	POS	C19H20ClNO4	HMDB0015465		41859-67-0		Benzenoids	Benzene and substituted derivatives	Phenoxyacetic acid derivatives	0.0127891	0.00631515	0.00685881	0.0037056	0.00680033	0.00754614	0.00733585	0.0113818	0.0144159	0.0124019	0.00921123	0.0123052	0.0157688	0.0125808	1.9882	0.00665138	0.314273	1.71498	0.778188
1787	6-Hydroxyeurycomalactone	2.23	level2			365.161	143.9	POS	C19H24O7					Lipids and lipid-like molecules	Steroids and steroid derivatives	Steroid lactones	0.00263575	0.00600718	0.00350624	0.0038727	0.0041958	0.00460002	0.00413628	0.00817862	0.00865998	0.006382	0.00378823	0.0074349	0.00807553	0.00708654	2.03818	0.00676382	0.315645	1.71326	0.776747
1480	Diosbulbin_G	2.45	level2			347.15	155.5	POS	C19H22O6	HMDB0036782		67567-15-1		Organoheterocyclic compounds	Naphthopyrans	Naphthopyrans	0.0554397	0.147828	0.0840904	0.102149	0.099597	0.118526	0.101272	0.21208	0.209457	0.14997	0.101393	0.172684	0.1876	0.172197	2.00071	0.00758479	0.324682	1.70035	0.765832
1757	3-ketosphinganine	2.25	level2			300.289	31.5	POS	C18H37NO2	HMDB0001480		16105-69-4	C02934	Organic oxygen compounds	Organooxygen compounds	Carbonyl compounds	0.130869	0.178527	0.0918387	0.158195	0.098404	0.118027	0.12931	0.362383	0.149278	0.25726	0.120961	0.234449	0.188543	0.218812	1.76897	0.0404361	0.46302	1.69215	0.758858
1350	Phloroacetophenone_6'-[xylosyl-(1->6)-glucoside]	2.52	level2			491.173	298.3	POS	C21H30O13	HMDB0032743		87432-28-8		Organic oxygen compounds	Organooxygen compounds	Carbohydrates and carbohydrate conjugates	0.0018479	0.00243462	0.00179219	0.00269439	0.00176298	0.00232869	0.00214346	0.0038065	0.0029455	0.00364865	0.00315898	0.00398322	0.00327209	0.00346916	2.43824	0.000186527	0.119187	1.61849	0.694644
1349	Gibberellin_A67	2.53	level2			349.166	166.5	POS	C19H24O6					Lipids and lipid-like molecules	Prenol lipids	Diterpenoids	0.0301423	0.0619955	0.0418896	0.0389867	0.0534851	0.0542249	0.0467874	0.0908555	0.0904193	0.0759405	0.0402003	0.0754169	0.0812591	0.0756819	1.92883	0.00933423	0.338572	1.61757	0.69383
649	2-(4-(Methylamino)phenyl)benzo[d]thiazol-6-ol	2.74	level2			257.074	128.4	POS	C14H12N2OS	HMDB0244929				Organoheterocyclic compounds	Benzothiazoles	Benzothiazoles	0.0338558	0.0420904	0.0282488	0.039112	0.0319819	0.0374524	0.0354569	0.0579085	0.0562911	0.0865526	0.0239933	0.0632875	0.0544073	0.0570734	1.72869	0.0453703	0.477621	1.60965	0.686751
252	Malic acid	3.92	level1			133.014	233.2	NEG	C4H6O5	HMDB0000744	苹果酸	6915-15-7	C00149	Organic acids and derivatives	Hydroxy acids and derivatives	Beta hydroxy acids and derivatives	1.16051	1.15974	2.15673	1.93474	1.02821	1.12731	1.42787	2.63763	2.3623	2.76065	1.2026	2.3089	2.51435	2.29774	1.79508	0.016759	0.377558	1.6092	0.686347
316	N-Acetylmannosamine	3.9	level1			204.086	156.8	POS	C8H15NO6	HMDB0001129	N-乙酰基-D-甘露糖胺	3615-17-6	C00645	Organic oxygen compounds	Organooxygen compounds	Carbohydrates and carbohydrate conjugates	0.0234032	0.0177788	0.0297306	0.00898702	0.0203527	0.0186409	0.0198155	0.0349281	0.0312137	0.0226577	0.0370913	0.032607	0.0317834	0.0317135	1.74288	0.00621418	0.309684	1.60044	0.678467
2048	D617	2.04	level2			291.203	181.3	POS	C17H26N2O2	HMDB0013962				Benzenoids	Benzene and substituted derivatives	Phenylbutylamines	0.00228441	0.00416393	0.00305885	0.00334892	0.00354409	0.00371921	0.00335323	0.00482838	0.00518172	0.0071836	0.00497404	0.00505803	0.00481192	0.00533961	2.28623	0.00142716	0.215806	1.59238	0.671182
467	3-Methoxytyramine	3.76	level1			168.102	130	POS	C9H13NO2	HMDB0000022	3-甲氧酪胺	554-52-9	C05587	Benzenoids	Phenols	Methoxyphenols	0.0219087	0.0355133	0.0197567	0.0209869	0.0255757	0.0300901	0.0256386	0.0347847	0.0447203	0.0553161	0.0305454	0.0440146	0.0344173	0.0406331	2.15206	0.00753162	0.324682	1.58484	0.664338
647	1-(4-Methoxyphenyl)ethanone	2.74	level2			151.075	130	POS	C9H10O2	HMDB0032570		100-06-1		Organic oxygen compounds	Organooxygen compounds	Carbonyl compounds	0.0372311	0.053065	0.0288682	0.031385	0.0390263	0.044205	0.0389634	0.053578	0.0669517	0.082397	0.0466813	0.0659683	0.0521014	0.0612796	2.17473	0.0060867	0.309089	1.57275	0.653286
1762	Pichromene	2.24	level2			316.099	184.7	POS	C17H14FNO4					Phenylpropanoids and polyketides	Flavonoids	Flav-3-enes	0.00393293	0.00721479	0.00656724	0.000977437	0.0073991	0.00516799	0.00520991	0.00716489	0.0084039	0.0118374	0.0055289	0.0077674	0.0083485	0.00817517	1.32052	0.0477912	0.485706	1.56916	0.649989
1853	1-[2-Hydroxy-4-(3-hydroxy-5-methylphenoxy)-6-methylphenyl]-3-methylbutane-2,3-diol	2.19	level2			333.171	137.6	POS	C19H24O5					Benzenoids	Benzene and substituted derivatives	Diphenylethers	0.00194075	0.00239044	0.0018542	0.00199713	0.00230559	0.00203513	0.00208721	0.0033831	0.00324914	0.00327813	0.00267783	0.00336428	0.00367957	0.00327201	2.59461	2.28605e-05	0.0425681	1.56765	0.648602
2076	S-Formylglutathione	1.91	level3.1			372.027	222.1	NEG	C11H17N3O7S								0.0644991	0.110768	0.0926152	0.0483005	0.0777801	0.109105	0.0838446	0.152151	0.163591	0.128244	0.102051	0.10629	0.13257	0.130816	1.89301	0.00802941	0.327793	1.56022	0.641748
803	Imazamox	2.72	level2			306.145	184	POS	C15H19N3O4	HMDB0253404			C18598	Organic acids and derivatives	Carboxylic acids and derivatives	Amino acids, peptides, and analogues	0.0103742	0.01821	0.0110787	0.0100125	0.0147336	0.015899	0.0133847	0.0283387	0.0190541	0.0248057	0.0106988	0.0219052	0.0204119	0.020869	1.75735	0.0236648	0.4039	1.55917	0.640782
1969	Hydroxytolbutamide	2.11	level2			285.094	146.6	NEG	C12H18N2O4S	HMDB0006408		1185112-19-9		Benzenoids	Benzene and substituted derivatives	Benzenesulfonamides	0.229724	0.194533	0.502172	0.312321	0.373639	0.328806	0.323532	0.621221	0.465746	0.478501	0.508396	0.466588	0.476589	0.50284	1.89464	0.00557777	0.30528	1.55422	0.636189
84	Isoleucine	3.96	level1			132.102	165	POS	C6H13NO2	HMDB0000172	L-异亮氨酸	73-32-5	C00407	Organic acids and derivatives	Carboxylic acids and derivatives	Amino acids, peptides, and analogues	1.7317	1.79059	1.77559	0.802963	1.74019	1.86982	1.61848	3.32817	2.16206	1.98807	1.95851	2.0357	3.55781	2.50505	1.64465	0.0266888	0.417428	1.54779	0.630207
243	Leucine	3.92	level1			132.102	165	POS	C6H13NO2	HMDB0062203	亮氨酸	61-90-5	C00123	Organic acids and derivatives	Carboxylic acids and derivatives	Amino acids, peptides, and analogues	1.7317	1.79059	1.77559	0.802963	1.74019	1.86982	1.61848	3.32817	2.16206	1.98807	1.95851	2.0357	3.55781	2.50505	1.64465	0.0266888	0.417428	1.54779	0.630207
326	Norleucine	3.89	level1			132.102	165	POS	C6H13NO2	HMDB0251526	DL -正亮氨酸	104809-14-5	C01933	Organic acids and derivatives	Carboxylic acids and derivatives	Amino acids, peptides, and analogues	1.7317	1.79059	1.77559	0.802963	1.74019	1.86982	1.61848	3.32817	2.16206	1.98807	1.95851	2.0357	3.55781	2.50505	1.64465	0.0266888	0.417428	1.54779	0.630207
1082	3-(5,5-Dimethyl-5,6-dihydro[1,2,4]triazolo[3,4-a]isoquinolin-3-yl)phenol	2.63	level2			292.144	108.2	POS	C18H17N3O					Organoheterocyclic compounds	Azoles	Triazoles	0.00599807	0.00635789	0.00904966	0.00884774	0.00904956	0.0115573	0.0084767	0.0171929	0.0150313	0.0131301	0.0107273	0.013211	0.0091395	0.013072	1.95654	0.0098515	0.341095	1.54211	0.624909
807	Imazethapyr	2.72	level2			290.15	174.5	POS	C15H19N3O3	HMDB0253406			C18865	Organic acids and derivatives	Carboxylic acids and derivatives	Amino acids, peptides, and analogues	0.0176127	0.0327454	0.0261195	0.0297087	0.0282881	0.0286064	0.0271801	0.0450577	0.0393392	0.0501158	0.0263458	0.0478404	0.0395123	0.0413686	2.03606	0.00591622	0.307451	1.52201	0.605983
1237	3a,4,5,9b-Tetrahydro-3H-cyclopenta[c]quinoline-4,8-dicarboxylic acid	2.57	level2			258.075	146.7	NEG	C14H13NO4					Organoheterocyclic compounds	Quinolines and derivatives	Quinoline carboxylic acids	0.0653757	0.0471985	0.127327	0.0822365	0.0914171	0.0820018	0.0825929	0.157094	0.109615	0.12553	0.127142	0.116517	0.110837	0.124456	1.80779	0.00967706	0.340354	1.50686	0.591545
1728	2-Piperazinecarboxamide	2.25	level2			130.097	210.3	POS	C5H11N3O					Organic acids and derivatives	Carboxylic acids and derivatives	Amino acids, peptides, and analogues	0.45229	0.471538	0.407646	0.463163	0.441726	0.421869	0.443039	0.57842	0.729327	0.766476	0.624886	0.653783	0.624823	0.662953	2.63123	0.000328015	0.129483	1.49638	0.581474
1902	Tigecycline	2.15	level2			584.269	226.9	NEG	C29H39N5O8								0.0170927	0.0104015	0.0213343	0.00787555	0.0184617	0.0155398	0.0151176	0.0227675	0.0248369	0.0209785	0.0208899	0.019539	0.0261836	0.0225326	1.72515	0.00953787	0.340354	1.49049	0.575783
951	Diosbulbin_B	2.68	level2			345.135	154.1	POS	C19H20O6	HMDB0036777		20086-06-0		Organoheterocyclic compounds	Naphthofurans	Naphthofurans	0.00975753	0.0168418	0.0123341	0.0152408	0.0128121	0.0142347	0.0135368	0.0219631	0.0223792	0.018854	0.0159868	0.0210165	0.0202414	0.0200735	2.29853	0.000869357	0.186622	1.48288	0.568402
565	Fuberidazole	2.75	level2			185.071	142.1	POS	C11H8N2O	HMDB0341317			C18737	Organoheterocyclic compounds	Benzimidazoles	Benzimidazoles	0.0587142	0.0886134	0.0641889	0.0866022	0.0699762	0.0748175	0.0738187	0.108672	0.125393	0.098252	0.0925709	0.108491	0.120911	0.109048	2.39531	0.000572613	0.147505	1.47724	0.562908
1238	9-Aminocamptothecin	2.57	level2			364.129	145.3	POS	C20H17N3O4					Alkaloids and derivatives	Camptothecins	Camptothecins	0.0057748	0.00322666	0.0037094	0.00172547	0.00338182	0.00327671	0.00351581	0.00566929	0.00556541	0.00513175	0.00328552	0.00507474	0.0064262	0.00519215	1.61438	0.0342699	0.445501	1.4768	0.562475
1396	4-Fluoro-N-(3-pyridinylmethyl)aniline	2.51	level2			203.101	142	POS	C12H11FN2					Organic nitrogen compounds	Organonitrogen compounds	Amines	0.00561575	0.00885787	0.00608947	0.00812669	0.00669377	0.00725448	0.00710634	0.0102713	0.0120875	0.00928709	0.00887894	0.0105982	0.0114798	0.0104338	2.3592	0.000868769	0.186622	1.46824	0.554087
605	2-(2,6-Dimethylmorpholin-4-yl)ethanol	2.74	level2			160.133	228.5	POS	C8H17NO2					Organoheterocyclic compounds	Oxazinanes	Morpholines	0.0314765	0.0317199	0.0168622	0.0196725	0.0220826	0.0253932	0.0245345	0.031728	0.0431454	0.0315616	0.0297619	0.0374547	0.0422774	0.0359882	2.07258	0.00783649	0.327217	1.46684	0.552712
1955	Oxolinic acid	2.12	level2			262.069	146.1	POS	C13H11NO5	HMDB0255996			C11342	Organoheterocyclic compounds	Quinolines and derivatives	Quinoline carboxylic acids	0.00798269	0.00599614	0.0105601	0.00662411	0.00899202	0.00856216	0.00811954	0.0129698	0.0100621	0.0130974	0.0116947	0.0119888	0.0111491	0.011827	2.09422	0.00111451	0.201281	1.45661	0.542612
1494	Hydrastine	2.43	level2			384.144	184.7	POS	C21H21NO6	HMDB0253237				Alkaloids and derivatives	Phthalide isoquinolines	Phthalide isoquinolines	0.0373104	0.0714967	0.0672045	0.101369	0.0646336	0.0634107	0.0675708	0.0857517	0.0960069	0.126191	0.0898208	0.108368	0.0835095	0.0982747	1.8769	0.0166518	0.377302	1.4544	0.540419
2004	S-[1-[2-(Acetyloxy)ethyl]butyl]_ethanethioate	2.08	level2			219.108	299.1	POS	C10H18O3S	HMDB0037764		136954-25-1		Organic acids and derivatives	Thiocarboxylic acids and derivatives	Thioesters	0.00224979	0.00241948	0.00153251	0.00307862	0.00248021	0.00278734	0.00242466	0.00353628	0.00254388	0.00356187	0.00441819	0.00366505	0.00337926	0.00351742	1.97776	0.00735894	0.322392	1.45069	0.536737
1844	3-deoxysappanchalcone	2.2	level2			288.119	192.4	POS	C16H14O4	HMDB0037319		112408-67-0	C15531	Phenylpropanoids and polyketides	Linear 1,3-diarylpropanoids	Cinnamylphenols	0.00138055	0.00123995	0.00173073	0.000699795	0.00160016	0.00144873	0.00134999	0.00215138	0.00238533	0.00154918	0.00152435	0.00188172	0.00216397	0.00194266	1.67243	0.016534	0.377199	1.43902	0.525087
1444	3,5,6,7,8-Pentamethoxy-2-(7-methoxy-1,3-benzodioxol-5-yl)chromen-4-one	2.48	level2			447.134	158.9	POS	C22H22O10					Phenylpropanoids and polyketides	Flavonoids	O-methylated flavonoids	0.00433369	0.00426773	0.00434084	0.00301191	0.00415612	0.00455203	0.00411039	0.00541404	0.00627771	0.00490526	0.00657408	0.00609203	0.00588014	0.00585721	2.25317	0.000399107	0.135276	1.42498	0.51094
581	Sakuranetin	2.75	level2			287.091	184.7	POS	C16H14O5	HMDB0030090		2957-21-3	C09833	Phenylpropanoids and polyketides	Flavonoids	O-methylated flavonoids	0.00759007	0.0157893	0.0141598	0.0226121	0.0144267	0.0125363	0.014519	0.0176681	0.0207894	0.026342	0.0191039	0.021887	0.0168158	0.0204344	1.72641	0.0358944	0.452895	1.40742	0.493052
377	N-Acetylgalactosamine	3.86	level1			204.087	141	POS	C8H15NO6	HMDB0006480	β - N -乙酰- D -半乳糖胺	14131-60-3	C05021	Organic oxygen compounds	Organooxygen compounds	Carbohydrates and carbohydrate conjugates	0.0761808	0.0528362	0.09099	0.0277048	0.0761999	0.0731035	0.0661692	0.0997077	0.0869566	0.08451	0.10836	0.0866426	0.0924243	0.0931003	1.45411	0.021758	0.397082	1.407	0.492625
470	PC(14:0/16:0)	3.76	level1			706.538	38.3	POS	C38H76NO8P	HMDB0007869	1 -肉豆蔻酰- 2 -棕榈酰- sn -甘油-3 -磷酸胆碱	69525-80-0		Lipids and lipid-like molecules	Glycerophospholipids	Glycerophosphocholines	0.15292	0.165492	0.145796	0.159158	0.1383	0.130665	0.148722	0.193055	0.188444	0.221134	0.251792	0.191253	0.207632	0.208885	2.38727	0.000333164	0.129483	1.40454	0.490093
1201	4-Imidazolidinepropanoic acid, 4-methyl-2,5-dioxo-, methyl ester	2.58	level2			199.072	169.1	NEG	C8H12N2O4					Organoheterocyclic compounds	Azolidines	Imidazolidines	0.960441	0.871543	0.966594	0.564741	0.878492	0.887038	0.854808	1.3087	1.34698	1.03692	0.908427	1.23438	1.36681	1.20037	1.95141	0.00523816	0.304421	1.40425	0.489804
994	7-Nitro-2,3,4,5-tetrahydro-1H-1-benzazepin-2-one	2.67	level2			207.076	26.3	POS	C10H10N2O3					Organoheterocyclic compounds	Benzazepines	Benzazepines	0.00780143	0.008601	0.00431798	0.00962578	0.0100562	0.0101373	0.00842328	0.0115171	0.014235	0.0111642	0.00646503	0.0140485	0.0128613	0.0117152	1.60582	0.0497877	0.487136	1.39081	0.475926
1052	Ferrioxamine	2.64	level2			654.271	247.3	POS	C27H45FeN6O9					Phenylpropanoids and polyketides	Macrolactams	Macrolactams	0.00303691	0.00193769	0.00328263	0.00119197	0.00256478	0.00241074	0.00240412	0.00305575	0.00312177	0.0031283	0.00377066	0.00355179	0.00334914	0.00332957	1.56038	0.0294323	0.425453	1.38494	0.469827
1253	DG(18:4(6Z,9Z,12Z,15Z)/18:1(11Z)/0:0)	2.57	level2			615.497	15.2	POS	C39H66O5	HMDB0007333				Lipids and lipid-like molecules	Fatty Acyls	Lineolic acids and derivatives	0.0338754	0.0526231	0.044496	0.0493709	0.0451911	0.0528293	0.0463977	0.0634103	0.0498185	0.0746676	0.0767733	0.0594944	0.0578886	0.0636755	1.95526	0.00706292	0.320069	1.37239	0.456686
1316	2-Chloro-4-methyl-1,3-thiazole-5-sulfonamide	2.54	level2			212.957	72.1	POS	C4H5ClN2O2S2					Organoheterocyclic compounds	Azoles	Thiazoles	0.00290323	0.00396746	0.00411	0.00607371	0.00483829	0.00296653	0.0041432	0.00511814	0.00456402	0.00574806	0.00623046	0.00576158	0.0066451	0.00567789	1.79238	0.0238155	0.4039	1.37041	0.45461
1282	Trifolirhizin	2.56	level2			469.115	158.9	POS	C22H22O10	HMDB0303946			C10538	Phenylpropanoids and polyketides	Isoflavonoids	Furanoisoflavonoids	0.00115494	0.00117019	0.00119137	0.0010517	0.00160808	0.00115685	0.00122219	0.00169886	0.00197499	0.00159488	0.00160877	0.00173773	0.00137912	0.00166572	2.2077	0.00283516	0.275877	1.3629	0.446685
41	Carnitine	3.97	level1			162.112	211.1	POS	C7H15NO3	HMDB0000062	左卡尼丁	541-15-1	C00318	Organic nitrogen compounds	Organonitrogen compounds	Quaternary ammonium salts	0.709714	0.920054	0.574677	1.0387	0.693071	0.77315	0.784894	0.969352	1.16563	1.06289	0.967936	1.10261	1.14899	1.06957	2.18657	0.00414774	0.294901	1.36269	0.446459
1489	Clemizole	2.43	level2			326.144	277.1	POS	C19H20ClN3					Organoheterocyclic compounds	Benzimidazoles	Benzimidazoles	0.00178346	0.00279349	0.00213432	0.00343154	0.00243284	0.00250715	0.0025138	0.00283143	0.0023681	0.00414734	0.00430122	0.00351831	0.00335056	0.00341949	1.66448	0.0392109	0.462612	1.36029	0.443911
554	3-Hydroxy-4'-methoxyflavone	2.75	level2			269.081	184.7	POS	C16H12O4					Phenylpropanoids and polyketides	Flavonoids	Flavones	0.0202141	0.0314546	0.0318791	0.0413758	0.0276407	0.0233099	0.0293124	0.0353059	0.039091	0.0507627	0.0370288	0.0445856	0.0323541	0.0398547	1.80712	0.0279373	0.422091	1.35965	0.44324
422	Histamine	3.83	level1			112.087	224.1	POS	C5H9N3	HMDB0000870	组胺	51-45-6	C00388	Organic nitrogen compounds	Organonitrogen compounds	Amines	0.0214343	0.0176297	0.0175828	0.021867	0.0184367	0.0190765	0.0193378	0.0259989	0.0248723	0.0283649	0.024523	0.0263082	0.0266415	0.0261181	2.54259	3.18431e-05	0.045571	1.35062	0.433625
716	6-Chloro-7-fluoroisatin	2.73	level2			199.991	233.5	POS	C8H3ClFNO2					Organoheterocyclic compounds	Indoles and derivatives	Indolines	0.015006	0.012439	0.0129265	0.00530183	0.0132725	0.0121471	0.0118488	0.0143091	0.017034	0.0188842	0.0145274	0.016559	0.0146744	0.015998	1.49822	0.0238614	0.4039	1.35018	0.433147
1907	Panglimycin E	2.15	level2			343.115	93.4	POS	C19H18O6					Benzenoids	Tetralins	Tetralins	0.00272827	0.00432845	0.00473362	0.00526117	0.00422468	0.00477446	0.00434178	0.00701839	0.00535373	0.00654699	0.00504653	0.00581568	0.00524108	0.00583707	1.83711	0.0109847	0.34699	1.3444	0.426959
333	Valerylcarnitine	3.89	level1			246.17	148.2	POS	C12H23NO4	HMDB0013128	戊酰肉碱	40225-14-7		Lipids and lipid-like molecules	Fatty Acyls	Fatty acid esters	0.0141349	0.0227539	0.0131399	0.0283855	0.0171989	0.0193777	0.0191651	0.0193798	0.0301294	0.0285533	0.0215169	0.0285833	0.0262711	0.025739	1.78808	0.0485952	0.486628	1.34301	0.425471
357	Isovalerylcarnitine (Car(5:0))	3.87	level1			246.17	148.2	POS	C12H23NO4	HMDB0000688	异戊酰-L-肉碱	31023-24-2	C20826	Lipids and lipid-like molecules	Fatty Acyls	Fatty acid esters	0.0141349	0.0227539	0.0131399	0.0283855	0.0171989	0.0193777	0.0191651	0.0193798	0.0301294	0.0285533	0.0215169	0.0285833	0.0262711	0.025739	1.78808	0.0485952	0.486628	1.34301	0.425471
1948	4-Bromo-N-cyclohexyl-5-methoxy-2-nitroaniline	2.12	level2			329.047	182	POS	C13H17BrN2O3					Benzenoids	Benzene and substituted derivatives	Nitrobenzenes	0.00856136	0.00679513	0.00710952	0.00659049	0.00752784	0.00942482	0.00766819	0.0101868	0.0124078	0.0101088	0.00946646	0.0101321	0.00934802	0.010275	2.23468	0.00222036	0.254207	1.33995	0.422179
2	Glycine	3.99	level1			76.0394	214.8	POS	C2H5NO2	HMDB0000123	甘氨酸	56-40-6	C00037	Organic acids and derivatives	Carboxylic acids and derivatives	Amino acids, peptides, and analogues	0.00817206	0.00790554	0.00670208	0.00794098	0.00705377	0.00709928	0.00747895	0.00771996	0.010441	0.0101998	0.0115991	0.00984717	0.00994077	0.00995798	2.28741	0.0014779	0.220061	1.33147	0.413018
1731	1H-Indole-1-pentanoic acid, 3-[(4-chloro-1-naphthalenyl)carbonyl]-	2.25	level2			406.126	184.7	POS	C24H20ClNO3					Organoheterocyclic compounds	Indoles and derivatives	Naphthoylindoles	0.00849777	0.0110634	0.0106878	0.0158075	0.0105653	0.010632	0.011209	0.0130812	0.0153796	0.0165217	0.0138724	0.0167007	0.013569	0.0148541	2.04904	0.0114537	0.348026	1.3252	0.406213
1611	8-Chlorodibenz[b,f][1,4]oxazepine-10(11H)-carboxy-(2-acetyl)hydrazide	2.33	level2			332.077	184.7	POS	C16H14ClN3O3	HMDB0257530				Organic oxygen compounds	Organooxygen compounds	Ethers	0.0149613	0.0211165	0.0197801	0.0264739	0.0173357	0.0191977	0.0198109	0.024063	0.024811	0.0292522	0.0246771	0.0283563	0.0235923	0.025792	2.01395	0.00946684	0.34012	1.30191	0.38063
630	Chrysogine	2.74	level2			191.081	167.1	POS	C10H10N2O2					Organoheterocyclic compounds	Diazanaphthalenes	Benzodiazines	0.0576625	0.0782895	0.0620426	0.0487692	0.071871	0.0724625	0.0651829	0.0891052	0.0885378	0.087106	0.0593143	0.091014	0.0935855	0.0847771	1.81702	0.0169666	0.378734	1.3006	0.379183
1713	Metazamide	2.26	level2			205.097	175.1	POS	C11H12N2O2					Organoheterocyclic compounds	Azoles	Imidazoles	0.0159205	0.0199543	0.0180141	0.0120023	0.0172532	0.022346	0.0175817	0.0207497	0.0193474	0.020951	0.0236886	0.0255928	0.0268636	0.0228655	1.73764	0.0189222	0.384422	1.30053	0.379096
1296	N-Carboxyethyl-.gamma.-aminobutyric acid	2.55	level2			176.09	23.7	POS	C7H13NO4	HMDB0002201		4386-03-2		Organic acids and derivatives	Carboxylic acids and derivatives	Amino acids, peptides, and analogues	0.0049586	0.00795309	0.00576195	0.00810495	0.00697344	0.00664803	0.00673334	0.00749638	0.0105286	0.00708445	0.00730209	0.0102004	0.00991274	0.00875411	1.82417	0.0348902	0.448265	1.30011	0.378638
991	Ethyl 4-hydroxyquinoline-2-carboxylate	2.67	level2			218.081	72.8	POS	C12H11NO3					Organoheterocyclic compounds	Quinolines and derivatives	Quinolones and derivatives	0.025208	0.0405834	0.0320165	0.0394532	0.0366705	0.0395526	0.0355807	0.0555924	0.0553832	0.0435537	0.0312087	0.0457593	0.045163	0.0461101	1.68776	0.0380275	0.460316	1.29593	0.373988
1860	4-[[(2-Amino-6,9-dihydro-6-oxo-1H-purin-8-yl)thio]methyl]benzonitrile	2.19	level2			299.069	21.7	POS	C13H10N6OS					Organoheterocyclic compounds	Imidazopyrimidines	Purines and purine derivatives	0.0306394	0.0241889	0.0232463	0.0278969	0.0242597	0.0244197	0.0257751	0.028215	0.0469619	0.0302542	0.0335136	0.0333582	0.0271179	0.0332368	1.86236	0.0403136	0.46302	1.28949	0.366801
1749	5-hydroxy-2-(4-hydroxyphenyl)-7-methoxy-4H-chromen-4-one	2.25	level2			285.083	182	POS	C16H12O5	HMDB0252684			C10046	Phenylpropanoids and polyketides	Flavonoids	O-methylated flavonoids	0.0406389	0.0324793	0.0403967	0.031698	0.0422643	0.0464148	0.038982	0.0455137	0.0658026	0.0546572	0.0467522	0.0488272	0.0395226	0.0501792	1.78369	0.0289414	0.425453	1.28724	0.364282
1658	SM(d16:1/24:1(15Z))	2.3	level2			785.651	98.7	POS	C45H89N2O6P					Organic nitrogen compounds	Organonitrogen compounds	Quaternary ammonium salts	0.408748	0.294003	0.191173	0.24619	0.287225	0.281154	0.284749	0.307686	0.403629	0.317924	0.426532	0.363917	0.371698	0.365231	1.71373	0.0438191	0.473347	1.28264	0.359119
555	4-(1-Pyrazolyl)benzaldehyde	2.75	level2			173.071	175.8	POS	C10H8N2O					Organoheterocyclic compounds	Azoles	Pyrazoles	0.116468	0.176195	0.138207	0.159103	0.148831	0.164876	0.150613	0.200018	0.211921	0.192149	0.142175	0.204981	0.207321	0.193094	1.97077	0.0110357	0.34699	1.28205	0.358456
756	7-Amino-4-methylcoumarin	2.73	level2			176.07	72.8	POS	C10H9NO2	HMDB0247230			C01386	Phenylpropanoids and polyketides	Coumarins and derivatives	Coumarins and derivatives	0.0116788	0.0187327	0.0138817	0.0162359	0.0160576	0.0158902	0.0154128	0.021891	0.0236129	0.0203084	0.0137974	0.0198688	0.0188143	0.0197155	1.78577	0.0283863	0.424888	1.27916	0.355198
1450	7-Chloro-8-methyl-4-hydroxy-3-quinolinecarboxylic acid	2.47	level2			236.016	233.2	NEG	C11H8ClNO3					Organoheterocyclic compounds	Quinolines and derivatives	Quinoline carboxylic acids	0.0633896	0.0604279	0.0639833	0.030614	0.0615306	0.0584966	0.056407	0.0799429	0.0707631	0.0824434	0.064578	0.0654801	0.0694469	0.072109	1.47268	0.0265873	0.417428	1.27837	0.354306
1465	3-(2-Amino-4-methyl-6-oxo-1(6H)-pyrimidinyl)propanoic acid	2.46	level2			198.085	229.3	POS	C8H11N3O3					Organoheterocyclic compounds	Diazines	Pyrimidines and pyrimidine derivatives	0.00879716	0.0089954	0.0068797	0.00764591	0.00773497	0.0077614	0.00796909	0.00796615	0.00943153	0.0118836	0.00954071	0.0119537	0.0102916	0.0101779	2.05221	0.0109186	0.34699	1.27717	0.352952
382	Creatinine	3.86	level1			114.066	88.5	POS	C4H7N3O	HMDB0000562	肌酸酐	60-27-5	C00791	Organic acids and derivatives	Carboxylic acids and derivatives	Amino acids, peptides, and analogues	0.0285243	0.0259593	0.0235244	0.0277226	0.0191582	0.0253916	0.0250467	0.0279071	0.0350235	0.0364183	0.0276488	0.032182	0.0324034	0.0319305	2.06498	0.00657398	0.313508	1.27484	0.350314
48	3-Pyridylacetic acid	3.97	level1			138.055	156.1	POS	C7H7NO2	HMDB0001538	3-吡啶醋酸	501-81-5		Organoheterocyclic compounds	Pyridines and derivatives	Pyridines and derivatives	0.002238	0.00232072	0.00240345	0.00205893	0.0026357	0.00214738	0.0023007	0.00279601	0.00262049	0.00274079	0.00305789	0.00264114	0.00372241	0.00292979	2.02558	0.0079335	0.327217	1.27344	0.348727
81	Dimethylglycine	3.96	level1			104.071	179.2	POS	C4H9NO2	HMDB0000092	N，N -二甲基甘氨酸	1118-68-9	C01026	Organic acids and derivatives	Carboxylic acids and derivatives	Amino acids, peptides, and analogues	1.56305	1.6339	1.6799	1.6628	1.6311	1.69663	1.64456	1.50239	2.20333	2.59085	1.87746	2.31888	2.0625	2.09257	1.95199	0.0327677	0.442862	1.27241	0.347569
442	Indole-3-carboxaldehyde	3.81	level1			146.06	24.3	POS	C9H7NO	HMDB0029737	吲哚-3-甲醛	487-89-8	C08493	Organoheterocyclic compounds	Indoles and derivatives	Indoles	0.00921593	0.0108988	0.0103748	0.0119542	0.00756318	0.00983654	0.00997392	0.0111413	0.0140063	0.0110964	0.0151097	0.0137263	0.0108911	0.0126618	1.82606	0.0196625	0.387023	1.2695	0.344255
583	Piperidine	2.75	level2			86.0964	165.1	POS	C5H11N	HMDB0034301		110-89-4	C01746	Organoheterocyclic compounds	Piperidines	Piperidines	0.793838	0.806417	0.846145	0.37982	0.808617	0.841688	0.746087	0.827868	1.17247	0.906441	0.904364	0.95293	0.910625	0.945783	1.39991	0.0468818	0.481713	1.26766	0.342165
1169	(3R)-5-(2-Fluorophenyl)-3-(1H-indol-3-ylmethyl)-1-methyl-3H-1,4-benzodiazepin-2-one	2.59	level2			398.165	279.5	POS	C25H20FN3O					Organoheterocyclic compounds	Benzodiazepines	1,4-benzodiazepines	0.000563534	0.00039592	0.000417626	0.000435857	0.000428393	0.000506086	0.000457903	0.000426781	0.000747582	0.000510331	0.000567469	0.000589558	0.000638115	0.000579973	1.75498	0.0400306	0.46302	1.26659	0.340944
625	6-Methylquinazolin-4(3H)-one	2.74	level2			161.071	175.9	POS	C9H8N2O					Organoheterocyclic compounds	Diazanaphthalenes	Benzodiazines	0.0134306	0.0215347	0.0162033	0.0191603	0.0177425	0.0198883	0.0179933	0.0230752	0.0252538	0.0239081	0.0166997	0.0231995	0.0245634	0.0227833	1.85347	0.0196182	0.387023	1.26621	0.340518
149	Serine	3.95	level1			106.05	224.1	POS	C3H7NO3	HMDB0000187	丝氨酸	56-45-1	C00065	Organic acids and derivatives	Carboxylic acids and derivatives	Amino acids, peptides, and analogues	0.0676377	0.06852	0.0640111	0.0662165	0.0652967	0.0689242	0.0667677	0.0641639	0.10525	0.0742251	0.0761103	0.0928981	0.09369	0.0843895	1.98565	0.0369886	0.456335	1.26393	0.337913
2000	Fenamiphos sulfone	2.08	level2			336.108	161.6	POS	C13H22NO5PS					Benzenoids	Benzene and substituted derivatives	Benzenesulfonyl compounds	0.00748755	0.00687291	0.00595247	0.00736308	0.00681595	0.00593684	0.00673813	0.0069295	0.00936427	0.00837534	0.00836918	0.00894452	0.00864996	0.0084388	2.23884	0.00291968	0.276244	1.25239	0.324688
1649	5-(2-Aminoethyl)-1H-imidazol-2-amine	2.3	level2			127.098	189.1	POS	C5H10N4					Organic nitrogen compounds	Organonitrogen compounds	Amines	0.158262	0.147935	0.121276	0.13529	0.128707	0.139693	0.138527	0.163774	0.164875	0.19334	0.175122	0.172895	0.16976	0.173294	2.35198	0.000554878	0.147505	1.25098	0.323056
730	Isovaline	2.73	level2			118.086	189.1	POS	C5H11NO2					Organic acids and derivatives	Carboxylic acids and derivatives	Amino acids, peptides, and analogues	0.342836	0.386383	0.311768	0.299954	0.341578	0.35248	0.339167	0.370208	0.428244	0.417468	0.445216	0.432677	0.424956	0.419795	2.329	0.000613663	0.153475	1.23772	0.30769
640	8-Methylquinolin-2(1H)-one	2.74	level2			160.076	149.7	POS	C10H9NO					Organoheterocyclic compounds	Quinolines and derivatives	Quinolones and derivatives	0.365954	0.518988	0.439143	0.558974	0.46095	0.507364	0.475229	0.665604	0.620488	0.64385	0.428267	0.593949	0.565573	0.586288	1.73509	0.0319436	0.437059	1.2337	0.302988
1073	Lys-Ala	2.63	level2			218.15	292.5	POS	C9H19N3O3	HMDB0028944		17043-71-9		Organic acids and derivatives	Carboxylic acids and derivatives	Amino acids, peptides, and analogues	0.0057791	0.00358136	0.00489189	0.00432784	0.00404791	0.00411244	0.00445676	0.00647476	0.00571762	0.00539813	0.00493374	0.00514193	0.00528957	0.00549262	1.7546	0.0233946	0.4039	1.23243	0.301501
263	Tryptophan	3.92	level1			205.097	158.9	POS	C11H12N2O2	HMDB0030396	色氨酸	73-22-3	C00078	Organoheterocyclic compounds	Indoles and derivatives	Indolyl carboxylic acids and derivatives	0.365409	0.408525	0.448706	0.312933	0.423189	0.428764	0.397921	0.473866	0.483905	0.47518	0.510166	0.501425	0.497236	0.490296	2.05473	0.00519006	0.304421	1.23214	0.301171
261	Tyrosine O-sulfate	3.92	level1			262.038	176.5	POS	C9H11NO6S	HMDB0155722	酪氨酸 O -硫酸酯	956-46-7		Organic acids and derivatives	Carboxylic acids and derivatives	Amino acids, peptides, and analogues	0.0154066	0.0119224	0.0116631	0.0081762	0.0120261	0.0138673	0.0121769	0.0154467	0.0171334	0.0126794	0.0143452	0.0146842	0.0154698	0.0149598	1.58358	0.0376688	0.459881	1.22853	0.296939
922	4-Chloro-2-methyl-5-(4-morpholinyl)-3(2H)-pyridazinone	2.69	level2			230.07	164.4	POS	C9H12ClN3O2					Organic nitrogen compounds	Organonitrogen compounds	Amines	0.0191751	0.0196182	0.0203731	0.0106717	0.0186611	0.0175286	0.0176713	0.0215774	0.0242744	0.0205602	0.0223073	0.0216457	0.0198143	0.0216966	1.48823	0.0292543	0.425453	1.22779	0.296059
1542	1-Hydroxypyrene	2.39	level2			219.083	298.3	POS	C16H10O	HMDB0013139		5315-79-7	C14519	Benzenoids	Pyrenes	Pyrenes	0.00925946	0.0079935	0.00822289	0.00741055	0.00690064	0.00887142	0.00810974	0.00912847	0.00824704	0.0112703	0.0103863	0.0105405	0.0100782	0.00994181	1.9009	0.00928046	0.338572	1.22591	0.293852
1838	2,3-Dinorfluprostenol	2.2	level2			429.154	159.6	NEG	C21H25F3O6					Lipids and lipid-like molecules	Fatty Acyls	Eicosanoids	0.0317961	0.0399096	0.0452177	0.0297447	0.0403518	0.0465801	0.0389333	0.0491232	0.0494867	0.0348032	0.0524826	0.0520988	0.0478309	0.0476375	1.45932	0.048404	0.486344	1.22357	0.291093
450	Serotonin	3.79	level1			177.102	149.7	POS	C10H12N2O	HMDB0000259	血清素	50-67-9	C00780	Organoheterocyclic compounds	Indoles and derivatives	Tryptamines and derivatives	0.142382	0.200569	0.173655	0.212865	0.181507	0.20664	0.18627	0.256453	0.239032	0.245986	0.165852	0.227908	0.221598	0.226138	1.6639	0.0400517	0.46302	1.21404	0.279811
124	Valine	3.95	level1			118.086	179.1	POS	C5H11NO2	HMDB0000883	缬氨酸	72-18-4	C00183	Organic acids and derivatives	Carboxylic acids and derivatives	Amino acids, peptides, and analogues	0.943437	1.20362	1.03931	0.852036	1.08391	1.1626	1.04749	1.13327	1.3184	1.32854	1.29489	1.24174	1.22589	1.25712	1.96244	0.00691342	0.31635	1.20013	0.263191
125	MeAIB	3.95	level1			118.086	179.1	POS	C5H11NO2	HMDB0002141	2 - (甲基氨基)异丁酸	2566-34-9		Organic acids and derivatives	Carboxylic acids and derivatives	Amino acids, peptides, and analogues	0.943437	1.20362	1.03931	0.852036	1.08391	1.1626	1.04749	1.13327	1.3184	1.32854	1.29489	1.24174	1.22589	1.25712	1.96244	0.00691342	0.31635	1.20013	0.263191
2066	4-Guanidinobutanal	1.96	level3.1			112.087	198.8	POS	C5H11N3O								0.139878	0.17845	0.156874	0.183801	0.154779	0.192262	0.167674	0.178779	0.209969	0.217075	0.20287	0.1999	0.197302	0.200982	2.054	0.00682596	0.31635	1.19865	0.261408
1333	6-(4-Methoxyphenyl)-2-sulfanylidene-2,3-dihydropyrimidin-4(1H)-one	2.53	level2			235.057	298.4	POS	C11H10N2O2S					Organoheterocyclic compounds	Diazines	Pyrimidines and pyrimidine derivatives	0.00568617	0.00537257	0.00502816	0.00547207	0.00471127	0.00581562	0.00534764	0.00575459	0.00663134	0.00657862	0.00604525	0.0065306	0.00688794	0.00640473	2.29301	0.00135642	0.211766	1.19767	0.260234
2184	M322T167	1.49	level3.2			322.061	167.5	NEG	C14H15NO9								0.123317	0.128276	0.135787	0.119433	0.115576	0.155366	0.129626	0.174682	0.15551	0.167573	0.15481	0.122318	0.152023	0.154486	1.65746	0.0248254	0.409412	1.19178	0.253123
129	Phenylalanine	3.95	level1			166.086	155.5	POS	C9H11NO2	HMDB0000159	苯丙氨酸	63-91-2	C00079	Organic acids and derivatives	Carboxylic acids and derivatives	Amino acids, peptides, and analogues	2.41456	2.32728	2.54001	1.57223	2.39764	2.41313	2.27747	2.47915	2.61778	3.02356	2.7071	2.67956	2.64535	2.69208	1.53518	0.0281219	0.423127	1.18205	0.241288
2215	6-Hydroxyhexanoic acid	1.36	level3.1			115.069	72.8	POS	C6H12O3								0.0375881	0.0343005	0.0301598	0.0335138	0.0337781	0.0363069	0.0342745	0.0343664	0.0440548	0.0406166	0.0383015	0.0417181	0.0407344	0.0399653	2.11421	0.00766202	0.325163	1.16604	0.221611
87	SM(d18:1/17:0)	3.96	level1			717.59	104.8	POS	C40H81N2O6P	HMDB0240609	N-十七碳酰-鞘氨醇磷酸胆碱	121999-64-2		Lipids and lipid-like molecules	Sphingolipids	Phosphosphingolipids	0.211838	0.169413	0.148529	0.14831	0.174754	0.17098	0.170637	0.186869	0.195005	0.188362	0.23402	0.186992	0.194833	0.19768	1.6223	0.0486784	0.486628	1.15848	0.212234
1419	3-Amino-2-hydroxyheptanoic acid	2.5	level2			162.112	181.3	POS	C7H15NO3					Organic acids and derivatives	Carboxylic acids and derivatives	Amino acids, peptides, and analogues	0.0772936	0.0880822	0.0877467	0.0830042	0.0869994	0.0902125	0.0855564	0.0938671	0.0927305	0.112183	0.101546	0.0988087	0.0950694	0.0990342	2.12235	0.00330894	0.284824	1.15753	0.21105
946	Aminocyclopyrachlor	2.68	level2			214.039	184.7	POS	C8H8ClN3O2					Organoheterocyclic compounds	Diazines	Pyrimidines and pyrimidine derivatives	0.0598088	0.0666104	0.0657432	0.0719332	0.0587317	0.0559575	0.0631308	0.065836	0.0785352	0.0793732	0.0690946	0.0769442	0.0643693	0.0723588	1.79707	0.0306132	0.430923	1.14617	0.196824
173	Betaine	3.94	level1			118.086	161.5	POS	C5H11NO2	HMDB0000043	甜菜碱	107-43-7	C00719	Organic acids and derivatives	Carboxylic acids and derivatives	Amino acids, peptides, and analogues	12.2277	14.0223	11.7496	13.8727	12.2456	13.1627	12.8801	12.4386	15.7241	15.0386	14.9318	15.0308	14.5088	14.6121	1.95995	0.0165945	0.377199	1.13448	0.182025
215	Creatine	3.93	level1			132.076	206.8	POS	C4H9N3O2	HMDB0000064	肌酸	57-00-1	C00300	Organic acids and derivatives	Carboxylic acids and derivatives	Amino acids, peptides, and analogues	3.2801	2.8261	2.62664	3.23863	2.6335	2.63194	2.87282	2.99185	3.29019	3.21896	3.03807	3.23809	3.40745	3.19744	1.74811	0.0446412	0.475975	1.113	0.154449
394	beta-Guanidinopropionic acid	3.85	level1			132.076	206.8	POS	C4H9N3O2	HMDB0013222	3 -胍基丙酸	353-09-3	C03065	Organic nitrogen compounds	Organonitrogen compounds	Guanidines	3.2801	2.8261	2.62664	3.23863	2.6335	2.63194	2.87282	2.99185	3.29019	3.21896	3.03807	3.23809	3.40745	3.19744	1.74811	0.0446412	0.475975	1.113	0.154449
1502	PC(20:2(11Z,14Z)/20:5(5Z,8Z,11Z,14Z,17Z))	2.43	level2			832.582	33.6	POS	C48H82NO8P	HMDB0008347				Lipids and lipid-like molecules	Glycerophospholipids	Glycerophosphocholines	0.513677	0.530287	0.490591	0.491338	0.499682	0.481589	0.501194	0.503227	0.532739	0.521698	0.521056	0.54471	0.526176	0.524934	1.83768	0.0276197	0.420639	1.04737	0.066768

## Sheet: down
ID	MS2 name	MS2 score	level	MS1 name	MS1 ppm	mz	rt	type	Formula	HMDB	CAS	KEGG COMPOUND ID	Super.Class	Class	Sub.Class	SM21	SM22	SM23	SM24	SM25	SM26	MEAN CON	SM61	SM62	SM63	SM64	SM65	SM66	MEAN SM1	VIP	P-Value	Q-Value	Fold_Change	Log_Foldchange
1721	apigetrin	2.26	level2			431.099	131.7	NEG	C21H20O10	HMDB0037340	578-74-5	C04608	Phenylpropanoids and polyketides	Flavonoids	Flavonoid glycosides	0.022281	0.0126747	0.0446312	0.0200233	0.0285376	0.0280054	0.0260255	0.00299163	0.00219887	0.00045117	0.00366934	0.00238504	0.00268557	0.00239694	2.55572	0.00294418	0.276244	0.0920994	-3.44066
965	5-Fluoro-1,3-dihydro-2H-benzimidazole-2-thione	2.68	level2			167.008	14	NEG	C7H5FN2S				Organoheterocyclic compounds	Benzimidazoles	Benzimidazoles	0.928553	0.965198	2.16987	0.0102311	1.56772	1.50096	1.19042	0.262799	0.0856032	0.113394	0.229804	0.0990535	0.00327313	0.132321	1.56039	0.0165232	0.377199	0.111155	-3.16936
848	Linoleoylcarnitine (Car(18:2))	2.72	level2			424.342	93.4	POS	C25H45NO4	HMDB0241541	36816-10-1					0.00940132	0.00950961	0.00340459	0.0034163	0.00724495	0.00801531	0.00683201	0.00108252	0.00167545	0.00234238	0.001612	0.000609049	0.00104299	0.00139406	2.41426	0.00432603	0.294901	0.204049	-2.29301
464	Palmitoylcarnitine (Car(16:0))	3.77	level1			400.342	95.4	POS	C23H45NO4	HMDB0000222	2364-67-2	C02990	Lipids and lipid-like molecules	Fatty Acyls	Fatty acid esters	0.0831366	0.0810879	0.077631	0.0468347	0.0891414	0.0920233	0.0783091	0.0282126	0.0214406	0.037951	0.0184507	0.0247648	0.0239334	0.0257922	2.56811	2.64398e-05	0.0425681	0.329364	-1.60225
2129	(3E)-4-(2-Carboxyphenyl)-2-oxobut-3-enoate	1.72	level3.1			238.071	99.4	POS	C11H8O5							0.000859641	0.00151298	0.00285589	0.00488437	0.00178447	0.00157898	0.00224605	0.00171089	0.000453779	0.00147399	0.000260795	0.000197776	0.000370967	0.000744699	1.90739	0.0435116	0.472139	0.331559	-1.59266
1781	(6beta,22E)-6-Hydroxystigmasta-4,22-dien-3-one	2.24	level2			427.361	90	POS	C29H46O2	HMDB0039425	36450-01-8		Lipids and lipid-like molecules	Steroids and steroid derivatives	Stigmastanes and derivatives	0.0146829	0.0173508	0.0113907	0.00845781	0.0141983	0.0158598	0.0136567	0.00486313	0.00474717	0.00600291	0.00460614	0.00426246	0.00456326	0.00484084	2.59587	0.000934862	0.188787	0.354466	-1.49628
135	Car(18:1)	3.95	level1			426.358	90	POS	C25H47NO4	HMDB0013337	13962-05-5		Lipids and lipid-like molecules	Fatty Acyls	Fatty acid esters	0.0558639	0.0683644	0.0426488	0.0297174	0.0548703	0.057428	0.0514821	0.0185722	0.0181602	0.0223953	0.0184182	0.0171524	0.0164475	0.0185243	2.56228	0.00164938	0.22843	0.35982	-1.47465
1345	Tricin methyl ether	2.53	level2			343.086	25.3	NEG	C18H16O7	HMDB0037692	18103-42-9	C19807	Phenylpropanoids and polyketides	Flavonoids	O-methylated flavonoids	0.213499	0.107384	0.172078	0.0474159	0.189731	0.147191	0.146216	0.146013	0.0236275	0.0237946	0.0644032	0.0239459	0.0610515	0.0571392	1.98056	0.0177657	0.38137	0.390785	-1.35555
1695	Formoterol	2.27	level2			345.181	275.5	POS	C19H24N2O4				Benzenoids	Benzene and substituted derivatives	Phenethylamines	0.000358788	0.000177338	0.000467139	9.67681e-05	0.000295495	0.000369534	0.000294177	0.000103052	9.20781e-05	0.000170729	0.000183497	9.94318e-05	0.00011754	0.000127721	1.96316	0.0289299	0.425453	0.434164	-1.20369
1176	5.alpha.-Pregnan-3.alpha.,17-diol-20-one 3-sulfate	2.59	level2			413.204	159.5	NEG	C21H34O6S				Lipids and lipid-like molecules	Steroids and steroid derivatives	Sulfated steroids	0.0163004	0.0150861	0.0126812	0.0092855	0.0153582	0.0206889	0.0149001	0.0032784	0.00969536	0.00295008	0.0124908	0.00642287	0.00407413	0.00648528	2.06215	0.00348755	0.287003	0.435252	-1.20008
414	MOPS	3.84	level1			210.079	90.8	POS	C7H15NO4S	HMDB0254880	1132-61-2		Organoheterocyclic compounds	Oxazinanes	Morpholines	0.012651	0.00711512	0.027962	0.0127296	0.0291997	0.0206924	0.0183916	0.00552485	0.00401578	0.00432253	0.00927829	0.0183394	0.00749236	0.0081622	1.8012	0.0380233	0.460316	0.4438	-1.17202
17	2-Keto-3-deoxygalactonic acid	3.98	level1			177.04	171.2	NEG	C6H10O6	HMDB0001353	17510-99-5	C01216	Organic acids and derivatives	Keto acids and derivatives	Medium-chain keto acids and derivatives	0.206883	0.505471	0.454977	0.396463	0.399777	0.368257	0.388638	0.259489	0.112583	0.240334	0.245595	0.121362	0.138477	0.186307	2.19492	0.00237867	0.265113	0.479384	-1.06075
199	2-Keto-3-deoxygluconic acid	3.93	level1			177.04	171.2	NEG	C6H10O6	HMDB0001353	17510-99-5	C00204	Organic acids and derivatives	Keto acids and derivatives	Medium-chain keto acids and derivatives	0.206883	0.505471	0.454977	0.396463	0.399777	0.368257	0.388638	0.259489	0.112583	0.240334	0.245595	0.121362	0.138477	0.186307	2.19492	0.00237867	0.265113	0.479384	-1.06075
1470	N-.alpha.-(tert-Butoxycarbonyl)-L-proline	2.46	level2			214.108	106.5	NEG	C10H17NO4				Organic acids and derivatives	Carboxylic acids and derivatives	Amino acids, peptides, and analogues	0.592537	0.335106	0.597138	0.977057	0.592993	0.607961	0.617132	0.314602	0.210376	0.309992	0.294596	0.537811	0.188668	0.309341	2.00835	0.0104424	0.346508	0.501256	-0.996382
1967	16-Phenyltetranorprostaglandin E2	2.11	level2			371.19	15.4	NEG	C22H28O5				Lipids and lipid-like molecules	Fatty Acyls	Eicosanoids	0.253978	0.591195	0.424754	0.148005	0.477996	0.473375	0.394884	0.169023	0.245246	0.18353	0.138342	0.223615	0.228343	0.198017	1.77577	0.030769	0.432176	0.501455	-0.995807
537	Veratrosine	3.61	level1			552.331	121.7	NEG	C33H49NO7		475-00-3		Benzenoids	Fluorenes	Fluorenes	1.25084	2.08419	1.79545	1.20108	1.7364	1.75703	1.6375	1.15223	0.603389	1.10079	0.767567	0.837075	0.806907	0.877993	2.35053	0.000937857	0.188787	0.53618	-0.899211
1101	2,4,6-Trimethoxypyrimidine	2.62	level2			171.076	175.1	POS	C7H10N2O3				Organic oxygen compounds	Organooxygen compounds	Ethers	0.0259458	0.0748704	0.0275336	0.0487586	0.0489579	0.0436487	0.0449525	0.0148186	0.0284405	0.0291212	0.0274136	0.0250306	0.0218747	0.0244499	1.7748	0.0364188	0.455144	0.543905	-0.878575
659	Ethanone, 1-(3,4-dihydroxyphenyl)-2-(2-ethyl-1H-imidazol-1-yl)-	2.74	level2			245.093	99.2	NEG	C13H14N2O3				Organic oxygen compounds	Organooxygen compounds	Carbonyl compounds	1.12067	0.649273	0.502066	0.926171	0.496294	0.518202	0.702113	0.355558	0.292117	0.549334	0.372903	0.383522	0.358585	0.385337	1.99044	0.0304375	0.430281	0.548824	-0.865584
426	Tauro-beta-muricholic acid	3.83	level1			514.284	49.9	NEG	C26H45NO7S	HMDB0000932	145022-92-0		Lipids and lipid-like molecules	Steroids and steroid derivatives	Bile acids, alcohols and derivatives	2.91543	2.08662	3.31747	3.85009	2.59683	2.35301	2.85324	2.64702	0.747385	1.74583	1.09453	1.90723	1.39966	1.59027	1.9918	0.007794	0.327217	0.557357	-0.843327
784	PC(18:0)	2.73	level2			538.35	125.5	POS	C26H52NO8P		217075-01-9		Lipids and lipid-like molecules	Glycerophospholipids	Glycerophosphocholines	0.017858	0.0227034	0.0309864	0.014867	0.0303462	0.0301912	0.024492	0.0173922	0.00720369	0.0253789	0.0100344	0.0139062	0.0104558	0.0140619	1.86472	0.0242519	0.40598	0.574141	-0.800524
336	Nordeoxycholic acid	3.89	level1			377.27	50.8	NEG	C23H38O4	HMDB0304947	53608-86-9		Lipids and lipid-like molecules	Steroids and steroid derivatives	Bile acids, alcohols and derivatives	0.0122552	0.0159928	0.0206458	0.0317083	0.0193253	0.0212199	0.0201912	0.00987366	0.0126859	0.0107693	0.00892494	0.0125238	0.015208	0.0116643	1.95905	0.0229064	0.400632	0.57769	-0.791633
1143	N-Acetylglycylglycine	2.61	level2			173.057	62	NEG	C6H10N2O4				Organic acids and derivatives	Carboxylic acids and derivatives	Amino acids, peptides, and analogues	0.048712	0.0328051	0.059017	0.060483	0.0444067	0.0360522	0.0469127	0.0353622	0.0171311	0.0320536	0.0309449	0.0250041	0.0229403	0.0272394	2.17594	0.00468419	0.300722	0.58064	-0.784284
620	5-(1H-Benzimidazol-2-ylsulfanyl)furan--2-carbaldehyde	2.74	level2			243.024	183.3	NEG	C12H8N2O2S				Organosulfur compounds	Thioethers	Aryl thioethers	0.0379766	0.0506325	0.0618364	0.0703655	0.0554716	0.0633443	0.0566045	0.0433106	0.0168907	0.043016	0.0388693	0.0287943	0.026707	0.0329313	2.07511	0.00386619	0.289032	0.581779	-0.781457
952	D-myo-Inositol, 1-[2-hydroxy-3-[(1-oxo-9,12-octadecadienyl)oxy]propyl hydrogen phosphate], [S-(Z,Z)]-	2.68	level2			595.29	153.4	NEG	C27H49O12P							0.153064	0.267301	0.28462	0.208336	0.266601	0.272695	0.242103	0.191772	0.0923453	0.207348	0.120319	0.129621	0.108523	0.141655	2.08698	0.00525832	0.304421	0.585102	-0.77324
990	3-Chloro-1H-indazole	2.67	level2			151.007	101.2	NEG	C7H5ClN2				Organoheterocyclic compounds	Benzopyrazoles	Indazoles	0.221311	0.365369	0.345474	0.237249	0.338429	0.361712	0.311591	0.26157	0.137751	0.175264	0.156117	0.156452	0.219708	0.184477	2.2167	0.00299721	0.276244	0.592049	-0.756212
2044	19-O-Acetylchaetoglobosin D	2.04	level2			569.273	154.4	NEG	C34H38N2O6				Organoheterocyclic compounds	Isoindoles and derivatives	Isoindolines	0.00371973	0.00739517	0.00787427	0.00899783	0.00812951	0.00706749	0.00719733	0.00449281	0.00498617	0.00552925	0.002655	0.00483783	0.00319116	0.00428204	1.81628	0.00758768	0.324682	0.594948	-0.749165
676	(2E)-2-(Propan-2-yl)but-2-enedioic acid	2.74	level2			157.051	38.5	NEG	C7H10O4				Lipids and lipid-like molecules	Fatty Acyls	Fatty acids and conjugates	0.156582	0.172373	0.239655	0.309016	0.204877	0.190545	0.212175	0.186028	0.069354	0.147783	0.135311	0.118666	0.116047	0.128865	1.99379	0.0128615	0.357296	0.607353	-0.719392
64	Indoxyl sulfate	3.97	level1			212.002	14.1	NEG	C8H7NO4S	HMDB0000682	487-94-5		Organic acids and derivatives	Organic sulfuric acids and derivatives	Arylsulfates	4.96722	5.28528	4.32762	1.95648	4.11981	4.50795	4.19406	3.62451	1.84408	2.5358	2.64058	2.172	2.59046	2.5679	1.89481	0.012983	0.357296	0.612272	-0.707756
2023	5-(Diaminomethylideneamino)-2-(3,4'-dihydroxy-4,4,7,8a-tetramethyl-6'-oxospiro[2,3,4a,5,6,7-hexahydro-1H-naphthalene-8,2'-3,8-dihydrofuro[2,3-e]isoindole]-7'-yl)pentanoic acid	2.06	level2			543.325	118.9	POS	C29H42N4O6				Organic acids and derivatives	Carboxylic acids and derivatives	Amino acids, peptides, and analogues	0.0612223	0.122896	0.0965224	0.11761	0.0966333	0.0660225	0.0934845	0.0583254	0.0404999	0.0985892	0.0475787	0.0516897	0.0478218	0.0574175	1.85187	0.023403	0.4039	0.614192	-0.703238
344	Alanylalanine (Ala-Ala)	3.88	level1			161.092	190.7	POS	C6H12N2O3	HMDB0003459	923-16-0	C00993	Organic acids and derivatives	Carboxylic acids and derivatives	Amino acids, peptides, and analogues	0.0078572	0.00630518	0.00769524	0.0137142	0.0070633	0.00728526	0.00832006	0.0046561	0.00499992	0.00610658	0.00539873	0.00511269	0.00467327	0.00515788	2.06926	0.0342903	0.445501	0.619933	-0.689816
176	4-Hydroxyphenylacetic acid	3.94	level1			151.04	96.6	NEG	C8H8O3	HMDB0000020	156-38-7	C00642	Benzenoids	Phenols	1-hydroxy-2-unsubstituted benzenoids	0.175933	0.130531	0.193559	0.213256	0.160152	0.147307	0.170123	0.128665	0.0862798	0.107471	0.119036	0.100373	0.104036	0.107644	2.38121	0.00110351	0.201281	0.63274	-0.660315
392	3-Hydroxyphenylacetic acid	3.85	level1			151.04	96.6	NEG	C8H8O3	HMDB0000440	621-37-4	C05593	Benzenoids	Phenols	1-hydroxy-4-unsubstituted benzenoids	0.175933	0.130531	0.193559	0.213256	0.160152	0.147307	0.170123	0.128665	0.0862798	0.107471	0.119036	0.100373	0.104036	0.107644	2.38121	0.00110351	0.201281	0.63274	-0.660315
593	DIHYDROJASMONIC_ACID	2.75	level2			211.134	41.9	NEG	C12H20O3	HMDB0033601	98674-52-3		Lipids and lipid-like molecules	Fatty Acyls	Lineolic acids and derivatives	0.265532	0.211482	0.347275	0.393512	0.293105	0.268102	0.296501	0.325155	0.14884	0.177445	0.173535	0.145594	0.166558	0.189521	2.01778	0.0189086	0.384422	0.639192	-0.645679
657	2,3-Dihydroxy-3-methylbutyric acid	2.74	level2			133.051	109.2	NEG	C5H10O4	HMDB0341247		C04039	Lipids and lipid-like molecules	Fatty Acyls	Fatty acids and conjugates	0.967144	1.31609	1.14324	1.81609	1.05244	1.08329	1.22972	0.793489	0.562169	1.05506	0.811396	0.82442	0.675686	0.787037	2.03368	0.0115272	0.348026	0.640015	-0.643821
306	Taurocholic acid	3.91	level1			514.284	106.5	NEG	C26H45NO7S	HMDB0000036	81-24-3	C05122	Lipids and lipid-like molecules	Steroids and steroid derivatives	Bile acids, alcohols and derivatives	12.2114	15.0443	12.0999	16.1926	12.2768	12.9928	13.4697	12.6444	10.2486	6.89079	2.79009	8.05774	11.1408	8.62873	1.55892	0.0130756	0.357296	0.640606	-0.642491
438	Tauro-gamma-muricholic acid	3.81	level1			514.284	106.5	NEG	C26H45NO7S	HMDB0000932	32747-07-2	C15516	Lipids and lipid-like molecules	Steroids and steroid derivatives	Bile acids, alcohols and derivatives	12.2114	15.0443	12.0999	16.1926	12.2768	12.9928	13.4697	12.6444	10.2486	6.89079	2.79009	8.05774	11.1408	8.62873	1.55892	0.0130756	0.357296	0.640606	-0.642491
1543	LysoPC(16:1(9Z))	2.39	level2			494.324	121.2	POS	C24H48NO7P	HMDB0010383	76790-27-7	C04230	Lipids and lipid-like molecules	Glycerophospholipids	Glycerophosphocholines	2.23255	2.96949	2.40718	1.90317	2.94725	2.7192	2.52981	1.72021	1.36851	2.33978	1.37141	1.58816	1.38187	1.62832	2.17911	0.00300266	0.276244	0.643654	-0.635642
1638	(4E,10E)-13,21-Dihydroxy-8,14,19-trimethoxy-4,10,12,16-tetramethyl-3,20,22-trioxo-2-azabicyclo[16.3.1]docosa-1(21),4,10,18-tetraen-9-yl carbamate	2.31	level2			579.293	153.4	POS	C29H42N2O10							0.00747107	0.0116891	0.0112764	0.00677838	0.0107179	0.0118719	0.00996746	0.00730095	0.00471882	0.00974542	0.00538488	0.00668945	0.00514463	0.00649736	1.92451	0.015631	0.373147	0.651857	-0.617373
501	Royal jelly acid	3.72	level1			185.118	26	NEG	C10H18O3	HMDB0244269	14113-05-4		Organic acids and derivatives	Hydroxy acids and derivatives	Medium-chain hydroxy acids and derivatives	0.727175	1.24715	0.872334	1.01363	0.988082	0.986538	0.972486	0.693431	0.650027	0.617118	0.581409	0.649167	0.615409	0.634427	2.33581	0.00417422	0.294901	0.652377	-0.616223
484	S-Adenosylmethionine	3.74	level1			399.144	280.5	POS	C15H22N6O5S	HMDB0001185	29908-03-0	C00019	Nucleosides, nucleotides, and analogues	5'-deoxyribonucleosides	5'-deoxy-5'-thionucleosides	0.00263046	0.00287713	0.00309909	0.00335951	0.00305114	0.00385797	0.00314588	0.00189898	0.00195971	0.00204304	0.00191173	0.00232193	0.00226163	0.00206617	2.44194	0.00019303	0.119187	0.656785	-0.606507
815	5-Methyl-2-oxo-1,3-oxazolidine-4-carboxylic acid	2.72	level2			144.03	96.6	NEG	C5H7NO4				Organic acids and derivatives	Carboxylic acids and derivatives	Amino acids, peptides, and analogues	0.0917439	0.142881	0.12388	0.164704	0.129006	0.143217	0.132572	0.109996	0.0697167	0.0809053	0.0947133	0.0784599	0.0900156	0.0873011	2.18287	0.00289305	0.276019	0.658518	-0.602706
597	LPI(18:2)	2.75	level2			597.303	153.4	POS	C27H49O12P							0.00438533	0.00556777	0.00571264	0.00342848	0.00587621	0.00618738	0.00519297	0.00394577	0.00248001	0.00494142	0.00320382	0.00336809	0.00267498	0.00343568	1.98314	0.0114659	0.348026	0.661603	-0.595962
917	1-(3-carboxypropyl)-3,7-dimethylxanthine	2.69	level2			267.109	195.5	POS	C11H14N4O4	HMDB0243498			Organoheterocyclic compounds	Imidazopyrimidines	Purines and purine derivatives	0.0084382	0.010896	0.0104388	0.00673815	0.0111462	0.0113563	0.00983562	0.00785251	0.0049834	0.00746368	0.00787163	0.00598325	0.004916	0.00651175	2.11259	0.00555681	0.30528	0.662057	-0.594972
1704	4-Oxo-4-{[(4-phenyltetrahydro-2H-pyran-4-yl)methyl]amino}butanoic acid	2.27	level2			290.143	55.8	NEG	C16H21NO4				Lipids and lipid-like molecules	Fatty Acyls	Fatty amides	0.128882	0.062415	0.0826142	0.109682	0.0813258	0.0677168	0.0887727	0.069938	0.0424616	0.0644163	0.0853021	0.0442922	0.046793	0.0588672	1.80957	0.0389495	0.462144	0.663123	-0.592652
1592	2-Chloro-N-(2-hydroxyphenyl)nicotinamide	2.35	level2			247.028	14.7	NEG	C12H9ClN2O2				Benzenoids	Benzene and substituted derivatives	Anilides	0.466666	0.960457	0.889737	1.13852	0.836394	0.817761	0.851589	0.744116	0.448942	0.751247	0.479771	0.465671	0.508317	0.566344	1.74246	0.0240211	0.404955	0.665044	-0.588478
363	Car(18:0)	3.87	level1			428.374	88.8	POS	C25H49NO4	HMDB0000848	25597-09-5		Lipids and lipid-like molecules	Fatty Acyls	Fatty acid esters	0.044173	0.0554258	0.0344758	0.0359174	0.0422923	0.0477594	0.0433406	0.0340042	0.0264102	0.0234988	0.0366033	0.0246603	0.0281229	0.0288833	2.19427	0.00364162	0.287003	0.666426	-0.585484
1656	Tryptophyl-Leucine	2.3	level2			318.177	276	POS	C17H23N3O3	HMDB0029087			Organic acids and derivatives	Carboxylic acids and derivatives	Amino acids, peptides, and analogues	0.0370112	0.0403199	0.0715195	0.0460126	0.0559909	0.0503308	0.0501975	0.0357237	0.022226	0.0323849	0.054489	0.0288323	0.0285539	0.0337016	1.92815	0.0362261	0.454105	0.671381	-0.574797
1455	Phe-Met-Arg-Phe-amide	2.47	level2			597.305	152.4	NEG	C29H42N8O4S	HMDB0252425			Organic acids and derivatives	Carboxylic acids and derivatives	Amino acids, peptides, and analogues	0.106057	0.136308	0.150776	0.116197	0.14295	0.159078	0.135228	0.120279	0.0773995	0.102856	0.082532	0.08194	0.0806403	0.0909412	2.27093	0.00220157	0.25318	0.672504	-0.572386
77	Quinic acid	3.96	level1			191.056	197.2	NEG	C7H12O6	HMDB0003072	115919-31-8	C00296				0.24732	0.299362	0.295623	0.284439	0.281289	0.283431	0.281911	0.260221	0.0991519	0.243837	0.202918	0.174506	0.159745	0.190063	2.00166	0.0109442	0.34699	0.674195	-0.568761
1104	Cys-Asp	2.62	level2			235.039	123.6	NEG	C7H12N2O5S							0.0744146	0.101767	0.097847	0.0589822	0.101903	0.103704	0.0897697	0.0731931	0.0448069	0.0634577	0.0725758	0.0571588	0.0560001	0.0611987	2.05109	0.00878452	0.335381	0.681731	-0.552726
400	LPG(18:1(9Z))	3.85	level1			509.288	43.2	NEG	C24H47O9P	HMDB0240602	326495-24-3		Lipids and lipid-like molecules	Glycerophospholipids	Glycerophosphoglycerols	1.08869	0.885663	1.26573	1.33462	1.1477	1.21666	1.15651	0.769037	0.945993	0.7081	0.663312	0.949292	0.70388	0.789936	2.18442	0.00127858	0.211766	0.683034	-0.549971
1001	Canthaxanthin	2.67	level2			565.403	15.5	POS	C40H52O2	HMDB0003154	514-78-3	C08583	Lipids and lipid-like molecules	Prenol lipids	Tetraterpenoids	0.0223262	0.0259986	0.031767	0.0147487	0.0322481	0.0283225	0.0259018	0.0268013	0.0138127	0.0163129	0.018577	0.0133504	0.0174606	0.0177192	1.80491	0.034837	0.448029	0.684089	-0.547745
1329	Genistin	2.54	level2			471.063	173.8	POS	C21H20O10	HMDB0033988	529-59-9		Phenylpropanoids and polyketides	Isoflavonoids	Isoflavonoid O-glycosides	0.00375623	0.00289229	0.00244232	0.00304177	0.00314454	0.00331608	0.00309887	0.002193	0.00178525	0.00315041	0.00198931	0.00195673	0.00166736	0.00212368	2.05616	0.00614444	0.309684	0.685306	-0.545179
882	Val-Glu	2.7	level2			245.114	175.6	NEG	C10H18N2O5				Organic acids and derivatives	Carboxylic acids and derivatives	Amino acids, peptides, and analogues	0.146153	0.208657	0.237189	0.167319	0.229481	0.217941	0.201124	0.163877	0.117687	0.138601	0.152438	0.138251	0.124802	0.139276	2.22289	0.00364834	0.287003	0.692489	-0.530136
1244	GKK 1032B	2.57	level2			500.278	120.3	NEG	C32H39NO4				Lipids and lipid-like molecules	Fatty Acyls	Eicosanoids	3.02428	2.93417	2.20959	2.08577	2.76465	3.11537	2.68897	2.56004	1.49009	1.68509	2.09546	1.57797	1.7743	1.86382	2.10593	0.00662438	0.314205	0.693136	-0.528789
1633	Mangiferdesmethylursanone	2.32	level2			429.372	15.8	POS	C29H48O2	HMDB0036018	259144-62-2		Organic oxygen compounds	Organooxygen compounds	Alcohols and polyols	3.78962	3.5658	3.56316	1.54966	3.51785	3.94002	3.32102	2.57222	2.58524	2.3424	1.58388	2.27973	2.48741	2.30848	1.5236	0.0271835	0.41931	0.695111	-0.524685
1404	5-Methyldeoxycytidine	2.51	level2			242.114	190.6	POS	C10H15N3O4	HMDB0002224	838-07-3	C03592	Nucleosides, nucleotides, and analogues	Pyrimidine nucleosides	Pyrimidine 2'-deoxyribonucleosides	0.0172017	0.0236913	0.0242313	0.0163958	0.0246354	0.0268908	0.0221744	0.011576	0.0137149	0.0205822	0.015497	0.0168618	0.0142881	0.01542	1.94847	0.0108842	0.34699	0.695397	-0.524092
1483	Thr-Pro	2.44	level2			215.104	168.6	NEG	C9H16N2O4	HMDB0029069	46398-79-2		Organic acids and derivatives	Carboxylic acids and derivatives	Amino acids, peptides, and analogues	0.143374	0.279939	0.196797	0.240595	0.187392	0.205295	0.208899	0.154228	0.0775255	0.192511	0.204344	0.13463	0.121895	0.147522	1.63727	0.0467973	0.481713	0.706191	-0.50187
1272	LysoPC(18:4(6Z,9Z,12Z,15Z))	2.56	level2			516.307	122.2	POS	C26H46NO7P	HMDB0010389			Lipids and lipid-like molecules	Glycerophospholipids	Glycerophosphocholines	0.0633606	0.0943931	0.0666763	0.0698729	0.070913	0.067883	0.0721832	0.0517628	0.0464536	0.0606624	0.049815	0.0526921	0.0446328	0.0510031	2.2749	0.00202131	0.245609	0.706579	-0.501077
1261	N,N-Dimethylhistidine	2.56	level2			184.108	272.1	POS	C8H13N3O2				Organic acids and derivatives	Carboxylic acids and derivatives	Amino acids, peptides, and analogues	0.0274983	0.0281604	0.0223428	0.020753	0.0246636	0.0248772	0.0247159	0.0087259	0.0241162	0.0139649	0.0173555	0.0194452	0.0217631	0.0175618	1.59092	0.0188719	0.384422	0.710546	-0.492999
1603	PI(18:1(9Z)/0:0)	2.34	level2			599.319	152	POS	C27H51O12P	HMDB0061693	1114770-15-8		Lipids and lipid-like molecules	Glycerophospholipids	Glycerophosphoinositols	0.00299954	0.00256471	0.00323424	0.00170347	0.002999	0.00338328	0.00281404	0.00218166	0.00177969	0.00228038	0.0017981	0.00208059	0.00198371	0.00201735	1.91959	0.0225977	0.398605	0.716889	-0.480178
1059	9-Oxo-9H-fluorene-2-carboxylic acid	2.64	level2			223.039	109.8	NEG	C14H8O3				Benzenoids	Fluorenes	Fluorenes	0.547851	0.426467	0.412041	0.56987	0.407868	0.383206	0.457884	0.278375	0.278659	0.395699	0.354544	0.358369	0.30904	0.329114	2.03992	0.00687468	0.31635	0.718773	-0.476392
899	cis-Pinonic acid	2.7	level2			183.103	26.7	NEG	C10H16O3				Organic oxygen compounds	Organooxygen compounds	Carbonyl compounds	0.17031	0.379525	0.317434	0.312766	0.273063	0.280073	0.288862	0.208186	0.192323	0.201935	0.214282	0.22446	0.20516	0.207725	1.78795	0.0345474	0.446086	0.719114	-0.475708
1830	Enterodiol	2.21	level2			605.309	151.2	POS	C18H22O4	HMDB0005056	80226-00-2	C18166	Lignans, neolignans and related compounds	Dibenzylbutane lignans	Dibenzylbutanediol lignans	0.00360312	0.00369945	0.00432063	0.00182569	0.00439987	0.00426514	0.00368565	0.00306486	0.00198608	0.00351393	0.00232163	0.00266281	0.00241188	0.0026602	1.51907	0.0482905	0.486344	0.721772	-0.470385
907	LPI(20:4)	2.69	level2			621.303	151.2	POS	C29H49O12P	HMDB0061690						0.00506446	0.00509183	0.00560831	0.00308923	0.00526314	0.00563918	0.00495936	0.00388986	0.00396121	0.00382063	0.00300236	0.00337094	0.00352426	0.00359488	1.94947	0.00823711	0.330636	0.724868	-0.46421
1033	4-Chloro-8-fluoro-5H-pyrimid[5,4-b]indole	2.65	level2			220.007	182.2	NEG	C10H5ClFN3				Organoheterocyclic compounds	Pyrrolopyrimidines	Pyrrolopyrimidines	0.208387	0.210463	0.233172	0.36051	0.217497	0.241366	0.245233	0.206827	0.159593	0.189675	0.166266	0.174163	0.171442	0.177994	1.96449	0.0351529	0.448954	0.725819	-0.462319
2059	Destruxin A	2.01	level2			576.332	121.7	NEG	C29H47N5O7				Organic acids and derivatives	Peptidomimetics	Depsipeptides	0.241269	0.227729	0.252499	0.268005	0.210452	0.217484	0.23624	0.178069	0.119117	0.216257	0.199129	0.159529	0.156828	0.171488	2.14735	0.00299567	0.276244	0.725908	-0.46214
1866	N-Allyl-N'-(3-chlorophenyl)thiourea	2.18	level2			227.043	183.3	POS	C10H11ClN2S				Benzenoids	Benzene and substituted derivatives	N-phenylthioureas	0.0219591	0.034427	0.0238423	0.0314376	0.0295442	0.0359558	0.0295277	0.022316	0.012784	0.0290186	0.0236291	0.0218236	0.0193438	0.0214858	1.68086	0.0294287	0.425453	0.727651	-0.458681
1341	Ikarugamycin	2.53	level2			477.282	123.6	NEG	C29H38N2O4							1.24424	1.47633	1.55121	1.12501	1.23775	1.15561	1.29836	1.14065	0.504985	1.33663	0.987506	0.922741	0.788136	0.946774	1.77714	0.0282574	0.423944	0.729209	-0.455596
1753	LysoPC(20:4(8Z,11Z,14Z,17Z))	2.25	level2			544.339	88.1	POS	C28H50NO7P	HMDB0010396		C04230	Lipids and lipid-like molecules	Glycerophospholipids	Glycerophosphocholines	0.0329364	0.0255678	0.031296	0.0285957	0.0410104	0.0341701	0.0322627	0.0313756	0.021325	0.0296168	0.0135351	0.0232923	0.0220461	0.0235318	1.66538	0.0277488	0.420639	0.729381	-0.455256
424	LPE(14:0)	3.83	level1			424.247	127.6	NEG	C19H40NO7P	HMDB0011500	123060-40-2		Lipids and lipid-like molecules	Glycerophospholipids	Glycerophosphoethanolamines	0.0238728	0.026988	0.0269975	0.0294634	0.0283508	0.0259152	0.0269313	0.0235229	0.0104078	0.0272711	0.0203494	0.0190462	0.0172803	0.0196463	1.80916	0.0252134	0.41238	0.729497	-0.455026
1291	3-(4,5-Diphenyl-1H-imidazol-2-yl)phenol	2.55	level2			311.115	127	NEG	C21H16N2O				Organoheterocyclic compounds	Azoles	Imidazoles	0.0838803	0.0817744	0.0929955	0.0467707	0.0866492	0.107588	0.0832763	0.0660971	0.0497501	0.0576132	0.0698302	0.0616042	0.0604323	0.0608879	1.74127	0.0411926	0.464267	0.731154	-0.451752
723	Sedoheptulosan	2.73	level2			191.056	212.3	NEG	C7H12O6				Organoheterocyclic compounds	Oxepanes	Oxepanes	0.0550886	0.0715984	0.0655596	0.0868253	0.0618607	0.0610642	0.0669995	0.0703125	0.03274	0.0577094	0.0478046	0.0491892	0.0370694	0.0491375	1.76677	0.0326186	0.441775	0.733401	-0.447325
2164	M179T240	1.59	level3.2			178.963	239.6	NEG	C4H6O7S							0.0869038	0.0826291	0.0687959	0.0809427	0.0613445	0.0852998	0.0776526	0.0664621	0.0545692	0.0535949	0.0523987	0.0510351	0.0653619	0.057237	2.18064	0.00227527	0.25934	0.73709	-0.440087
1521	Lasiodiplodin	2.41	level2			293.171	280.2	POS	C17H24O4				Phenylpropanoids and polyketides	Macrolides and analogues	Macrolides and analogues	0.0695112	0.0353518	0.0571604	0.0598535	0.0534522	0.0491347	0.0540773	0.0384619	0.0373872	0.0360407	0.0406651	0.0416126	0.0455932	0.0399601	1.86699	0.0282505	0.423944	0.738944	-0.436462
976	Methanedisulfonic acid	2.67	level2			174.937	239.6	NEG	CH4O6S2				Organic acids and derivatives	Organic sulfonic acids and derivatives	Organosulfonic acids and derivatives	0.531488	0.485186	0.385911	0.481914	0.361086	0.45013	0.449286	0.307661	0.33154	0.305375	0.309383	0.327341	0.416331	0.332939	2.07098	0.00418662	0.294901	0.741039	-0.432378
148	Linoleic acid	3.95	level1			279.233	20.1	NEG	C18H32O2	HMDB0000673	60-33-3	C01595	Lipids and lipid-like molecules	Fatty Acyls	Lineolic acids and derivatives	165.27	160.755	120.289	216.122	126.613	136.855	154.317	119.915	94.7451	123.174	119.191	115.705	116.839	114.928	1.80729	0.0401471	0.46302	0.744752	-0.425169
103	cis-11-Eicosenoic acid	3.96	level1			309.28	18.7	NEG	C20H38O2	HMDB0002231	26764-41-0	C16526	Lipids and lipid-like molecules	Fatty Acyls	Fatty acids and conjugates	4.65952	2.8138	3.16429	2.47147	3.12728	3.08819	3.22076	2.30981	2.17303	2.46948	2.83513	2.20612	2.52842	2.42033	1.91796	0.0475386	0.484879	0.751479	-0.412196
322	1-Methylpseudouridine	3.9	level1			257.078	68.6	NEG	C10H14N2O6		13860-38-3		Nucleosides, nucleotides, and analogues	Nucleoside and nucleotide analogues	Nucleoside and nucleotide analogues	0.305675	0.288729	0.293718	0.293722	0.316643	0.268754	0.29454	0.235718	0.263772	0.173269	0.247302	0.200307	0.208887	0.221542	2.24723	0.000709969	0.166274	0.752164	-0.410882
1568	3-Hydroxysebacic_acid	2.37	level2			217.108	196.4	NEG	C10H18O5	HMDB0340579			Organic acids and derivatives	Hydroxy acids and derivatives	Medium-chain hydroxy acids and derivatives	0.0230431	0.0203904	0.0159318	0.018519	0.0136924	0.0166079	0.0180308	0.0127175	0.00947595	0.0115105	0.0184256	0.0135588	0.0159602	0.0136081	1.70786	0.0413584	0.464544	0.754714	-0.405997
338	2-Hydroxypalmitic acid	3.89	level1			271.228	25.2	NEG	C16H32O3	HMDB0031057	764-67-0		Lipids and lipid-like molecules	Fatty Acyls	Fatty acids and conjugates	1.03866	1.03914	1.07191	1.31906	1.0469	1.02406	1.08995	0.832401	0.715689	0.811691	0.893209	0.826651	0.863775	0.823903	2.4056	0.000483669	0.13649	0.755906	-0.403721
371	16-Hydroxypalmitic acid	3.86	level1			271.228	25.2	NEG	C16H32O3	HMDB0006294	506-13-8	C18218	Lipids and lipid-like molecules	Fatty Acyls	Fatty acids and conjugates	1.03866	1.03914	1.07191	1.31906	1.0469	1.02406	1.08995	0.832401	0.715689	0.811691	0.893209	0.826651	0.863775	0.823903	2.4056	0.000483669	0.13649	0.755906	-0.403721
145	cis-9-Palmitoleic acid	3.95	level1			253.217	20.3	NEG	C16H30O2	HMDB0003229	373-49-9	C08362	Lipids and lipid-like molecules	Fatty Acyls	Fatty acids and conjugates	18.5346	16.3037	14.6789	11.3246	17.0315	17.5672	15.9068	11.2505	12.0383	16.9308	10.148	10.8594	12.0852	12.2187	1.73599	0.0290284	0.425453	0.768146	-0.380548
1593	Artomunoxanthentrione	2.35	level2			445.125	155.4	POS	C26H20O7	HMDB0037913	139921-73-6		Organoheterocyclic compounds	Benzopyrans	1-benzopyrans	0.00161901	0.00186569	0.00165018	0.0012283	0.00181356	0.00175203	0.00165479	0.00166804	0.00115587	0.001043	0.00111893	0.00132537	0.0013522	0.00127724	1.88647	0.0165478	0.377199	0.77184	-0.373627
846	LPC(20:4)	2.72	level2			544.339	116	POS	C28H50NO7P	HMDB0010395			Lipids and lipid-like molecules	Glycerophospholipids	Glycerophosphocholines	4.94471	6.65549	4.58276	5.05982	5.15963	5.68697	5.34823	4.25546	3.89465	4.01088	4.43329	3.96006	4.21529	4.12827	2.23065	0.00837128	0.332014	0.771895	-0.373523
2232	M201T74	1.27	level3.2			201.054	73.9	NEG	C12H12O4							0.502303	0.570523	0.49458	0.584051	0.476637	0.513124	0.523536	0.50268	0.359385	0.446096	0.384862	0.366879	0.367729	0.404605	2.20273	0.002369	0.265113	0.772831	-0.371776
1203	10-Acetyl-3,7-dihydroxyphenoxazine	2.58	level2			258.074	155.5	POS	C14H11NO4	HMDB0244436			Organoheterocyclic compounds	Benzoxazines	Phenoxazines	0.0263205	0.0312326	0.0280965	0.0226958	0.0303568	0.0320699	0.028462	0.0286149	0.0153145	0.0242215	0.0189903	0.0211515	0.0239327	0.0220376	1.82215	0.0220994	0.397398	0.77428	-0.369072
1266	(3-Ethyl-2-imino-2,3-dihydro-1H-benzimidazol-1-yl)acetic acid	2.56	level2			220.106	211.1	POS	C11H13N3O2				Organic acids and derivatives	Carboxylic acids and derivatives	Amino acids, peptides, and analogues	0.0139877	0.00883462	0.0101983	0.00936905	0.00912621	0.00849875	0.0100024	0.00605847	0.00684413	0.00929468	0.00864371	0.00842968	0.00735151	0.00777036	1.72801	0.044087	0.474387	0.776847	-0.364298
1022	1-(7H-purin-6-yl)piperazine	2.65	level2			203.104	270.4	NEG	C9H12N6				Organoheterocyclic compounds	Diazinanes	Piperazines	0.11099	0.114863	0.149781	0.134145	0.112838	0.105089	0.121284	0.112693	0.0864969	0.101662	0.0802649	0.087581	0.100463	0.0948602	2.03913	0.0113907	0.348026	0.782131	-0.354517
488	PC(8:0/8:0)	3.74	level1			492.308	122.9	POS	C24H48NO8P		19191-91-4		Lipids and lipid-like molecules	Glycerophospholipids	Glycerophosphocholines	0.0912324	0.0697884	0.0786008	0.0662827	0.0734963	0.0726531	0.0753423	0.0509762	0.0548882	0.0531117	0.07824	0.0600904	0.057018	0.0590541	2.03853	0.0130957	0.357296	0.783811	-0.351423
1415	Imazamethabenz-methyl	2.5	level2			289.151	238.5	POS	C16H20N2O3	HMDB0034913	81405-85-8	C11494	Benzenoids	Benzene and substituted derivatives	Benzoic acids and derivatives	0.00379326	0.00402465	0.0038412	0.00566834	0.00438923	0.00377842	0.00424918	0.00340928	0.00307618	0.0033411	0.00325932	0.00377963	0.00315417	0.00333661	1.91448	0.0269505	0.418384	0.785237	-0.348801
218	Pi-Methylimidazoleacetic acid (hydrochloride)	3.93	level1			141.066	182	POS	C6H8N2O2	HMDB0004988	4200-48-0		Organoheterocyclic compounds	Azoles	Imidazoles	0.0202493	0.0154853	0.0137588	0.017983	0.0136854	0.0142436	0.0159009	0.0097687	0.0136213	0.0125977	0.0131088	0.0122625	0.0135585	0.0124863	1.76712	0.0201445	0.391048	0.785254	-0.348769
1622	Hypoglycin_B	2.32	level2			271.129	211.8	POS	C12H18N2O5	HMDB0029428	502-37-4	C08280	Organic acids and derivatives	Carboxylic acids and derivatives	Amino acids, peptides, and analogues	0.0145447	0.0132002	0.0144159	0.014683	0.0139673	0.0132179	0.0140048	0.0106301	0.0112006	0.0120055	0.00997881	0.0109778	0.0113415	0.0110224	2.51058	1.69556e-05	0.0397069	0.787041	-0.345489
1457	Antibiotic OM 173.alpha.2	2.47	level2			331.079	87.9	NEG	C17H16O7				Organoheterocyclic compounds	Naphthopyrans	Naphthopyranones	0.119697	0.155762	0.141656	0.185334	0.141223	0.135898	0.146595	0.12806	0.126941	0.111632	0.111519	0.109988	0.105334	0.115579	1.96554	0.0105293	0.346508	0.788424	-0.342957
346	LPC(18:2/0:0)	3.88	level1			520.339	119	POS	C26H50NO7P	HMDB0010386	22252-07-9	C04100	Lipids and lipid-like molecules	Glycerophospholipids	Glycerophosphocholines	8.51175	8.24277	11.7169	9.80222	8.56435	8.51076	9.22479	7.27594	6.78223	9.13456	6.90299	7.36616	6.30204	7.29399	1.99194	0.0172061	0.379802	0.790694	-0.338808
2118	Dimethyl sulfide	1.77	level3.1			121.029	106.5	NEG	C2H6S							0.479468	0.438175	0.435989	0.523775	0.464438	0.39081	0.455443	0.370973	0.370712	0.381919	0.379624	0.314432	0.346957	0.36077	2.26493	0.00121842	0.207858	0.79213	-0.336191
1684	N-[4-Acetyl-2-(2,4-difluorophenoxy)phenyl]methanesulfonamide	2.28	level2			342.061	136.7	POS	C15H13F2NO4S	HMDB0244418			Benzenoids	Benzene and substituted derivatives	Diphenylethers	0.00807452	0.00806962	0.00807497	0.0107769	0.00747739	0.00754883	0.00833704	0.00590245	0.009333	0.00578902	0.00675285	0.00661156	0.00526268	0.00660859	1.60294	0.0494483	0.487136	0.792679	-0.335191
786	LPC(22:5)	2.73	level2			570.355	114.6	POS	C30H52NO7P	HMDB0010402			Lipids and lipid-like molecules	Glycerophospholipids	Glycerophosphocholines	0.577952	0.621302	0.58865	0.533644	0.592146	0.618805	0.58875	0.490355	0.442451	0.44264	0.490032	0.460433	0.475844	0.466959	2.60581	1.65809e-05	0.0397069	0.793137	-0.334358
2210	2-Hydroxy-6-oxo-6-(2-hydroxyphenoxy)-hexa-2,4-dienoate	1.38	level3.1			309.056	73.3	NEG	C12H10O6							0.0560404	0.0752322	0.0582924	0.073996	0.0626805	0.0688173	0.0658431	0.0659576	0.0552311	0.0438955	0.0499203	0.0453159	0.0530993	0.0522366	1.87133	0.0150659	0.369476	0.79335	-0.33397
1992	Isodesmosine	2.09	level2			526.293	119.1	POS	C24H39N5O8	HMDB0000739	991-01-5		Organic acids and derivatives	Carboxylic acids and derivatives	Tetracarboxylic acids and derivatives	0.0951234	0.0912641	0.0812089	0.0650333	0.0892366	0.102154	0.0873367	0.0658815	0.0743177	0.0515247	0.0838641	0.0732212	0.0701152	0.0698207	1.69856	0.0287774	0.425244	0.799443	-0.322932
1509	3-(2H-Tetraazol-5-yl)benzoic acid	2.42	level2			189.04	120.4	NEG	C8H6N4O2				Organoheterocyclic compounds	Azoles	Tetrazoles	3.49655	3.04182	3.23585	2.94574	3.08358	3.162	3.16092	2.09697	2.76879	2.26103	2.7653	2.60458	2.71592	2.53543	2.18337	0.00126566	0.21171	0.802118	-0.318114
1335	Cinncassiol_A	2.53	level2			383.204	233.6	POS	C20H30O7	HMDB0035164	73599-11-8		Lipids and lipid-like molecules	Prenol lipids	Terpene lactones	0.00646312	0.00985329	0.00802837	0.0104623	0.00887053	0.00927986	0.00882625	0.00550453	0.00815046	0.00704228	0.00730141	0.00769015	0.00698159	0.00711174	1.53096	0.0319483	0.437059	0.805749	-0.311597
33	2'-O-Methyluridine	3.98	level1			257.078	32.6	NEG	C10H14N2O6	HMDB0240328	2140-76-3		Nucleosides, nucleotides, and analogues	Pyrimidine nucleosides	Pyrimidine nucleosides	0.554981	0.482397	0.506152	0.514918	0.449681	0.451471	0.493267	0.428417	0.43355	0.293709	0.441436	0.347964	0.44411	0.398198	1.90354	0.0108076	0.34699	0.807266	-0.308884
521	1-Deoxymannojirimycin (hydrochloride)	3.68	level1			146.081	48.2	POS	C6H13NO4		73465-43-7	C10141	Organoheterocyclic compounds	Piperidines	Piperidines	0.0305022	0.0237469	0.0313425	0.0354619	0.0273449	0.028849	0.0295412	0.0202915	0.0291993	0.0258464	0.0166066	0.0242543	0.0268928	0.0238485	1.46888	0.0449465	0.476543	0.807295	-0.308832
1081	Citrinin	2.63	level2			249.079	125.6	NEG	C13H14O5							2.33749	2.50255	2.25463	3.36006	2.58296	2.54873	2.59774	2.39089	1.77516	1.95358	2.17513	2.00594	2.32797	2.10478	1.81443	0.0252805	0.413129	0.810236	-0.303586
1046	PC(22:2)	2.65	level2			572.37	114.5	POS	C30H56NO8P							0.428224	0.433426	0.428962	0.310262	0.415066	0.427732	0.407279	0.310355	0.344741	0.325195	0.347991	0.331147	0.327164	0.331099	2.12248	0.010144	0.346508	0.812954	-0.298755
292	Pseudouridine	3.91	level1			243.062	135.4	NEG	C9H12N2O6	HMDB0000767	1445-07-4	C02067	Nucleosides, nucleotides, and analogues	Nucleoside and nucleotide analogues	Nucleoside and nucleotide analogues	0.880376	0.826445	0.919089	0.906201	0.86424	0.884008	0.88006	0.725505	0.775229	0.716459	0.717069	0.682433	0.697362	0.719009	2.6003	5.81989e-06	0.0253261	0.817	-0.291591
785	LPC(22:6)	2.73	level2			568.339	115.2	POS	C30H50NO7P							0.536951	0.67238	0.579527	0.533623	0.584999	0.612162	0.586607	0.471909	0.500149	0.402515	0.542711	0.473054	0.501171	0.481918	2.10986	0.00421429	0.294901	0.821535	-0.283606
757	N-Methyl-N-(methylsulfonyl)glycine	2.73	level2			166.018	72.6	NEG	C4H9NO4S				Organic acids and derivatives	Carboxylic acids and derivatives	Amino acids, peptides, and analogues	1.5291	1.36777	1.73886	1.86	1.52879	1.50103	1.58759	1.60394	1.11906	1.49072	1.29972	1.31933	0.993676	1.30441	1.72926	0.0368925	0.456023	0.821626	-0.283446
1932	4-Bromo-3-ethoxy-5-methylisoxazole	2.13	level2			205.983	142.9	POS	C6H8BrNO2				Organic oxygen compounds	Organooxygen compounds	Ethers	0.00637764	0.00890886	0.00573701	0.0085025	0.00643217	0.00730922	0.00721123	0.00526965	0.00628652	0.00581805	0.00588937	0.00669337	0.00568218	0.00593986	1.49122	0.0450899	0.476617	0.823695	-0.279818
2130	3-Sulfinylpyruvate	1.71	level3.1			172.958	223.3	NEG	C3H4O5S							0.097391	0.0972054	0.0879639	0.0891037	0.0895847	0.0803835	0.090272	0.0963884	0.0516928	0.0799143	0.0654108	0.0675325	0.0855531	0.0744153	1.65273	0.0479067	0.485706	0.824345	-0.27868
2111	M288T219	1.8	level3.2			288.008	218.9	NEG	C6H8O10S							0.344932	0.354479	0.345343	0.475325	0.35107	0.342411	0.368927	0.330533	0.285109	0.289474	0.338056	0.296807	0.292789	0.305461	1.90758	0.0213973	0.396258	0.827973	-0.272344
1080	N2-Benzyl-1,3,5-triazine-2,4-diamine	2.63	level2			202.107	155.5	POS	C10H11N5				Organoheterocyclic compounds	Triazines	Aminotriazines	0.016853	0.0173231	0.0172381	0.0131207	0.0177119	0.0178254	0.0166787	0.0151477	0.0127856	0.0152894	0.0107479	0.013599	0.0153153	0.0138141	1.75736	0.0204246	0.393092	0.828251	-0.27186
451	LPC(13:0)	3.79	level1			452.278	123.7	NEG	C21H44NO7P		20559-17-5		Lipids and lipid-like molecules	Glycerophospholipids	Glycerophosphocholines	18.6169	16.7088	18.496	15.4665	16.3558	17.1437	17.1313	16.8131	11.2392	17.7044	14.0979	13.2048	13.3527	14.402	1.81689	0.03376	0.444613	0.840685	-0.250363
1154	4-(4-Chlorobenzoyl)-1-(2H)-phthalazinone	2.6	level2			255.035	128.3	NEG	C14H9ClN2O				Organoheterocyclic compounds	Diazines	Pyridazines and derivatives	0.0490707	0.0544661	0.0506207	0.0567177	0.0444698	0.0438151	0.04986	0.0446983	0.0368381	0.0374071	0.0431087	0.0412996	0.0490988	0.0420751	1.84272	0.0208261	0.393213	0.843865	-0.244917
1198	PyroGlu-Val	2.58	level2			227.104	207.8	NEG	C10H16N2O4				Organic acids and derivatives	Carboxylic acids and derivatives	Amino acids, peptides, and analogues	0.179635	0.17721	0.150016	0.193937	0.176695	0.158644	0.172689	0.164728	0.121981	0.137721	0.155022	0.15547	0.148037	0.14716	1.80968	0.0173147	0.380181	0.852166	-0.230794
1031	3-[5-(4-Pyridinyl)-4H-1,2,4-triazol-3-yl]pyridine	2.65	level2			224.092	197.1	POS	C12H9N5				Organoheterocyclic compounds	Pyridines and derivatives	Pyridyltriazoles	0.00488967	0.00443181	0.00472521	0.00569904	0.00475089	0.0044514	0.00482467	0.00397762	0.00437159	0.00424528	0.00354262	0.00431764	0.00422934	0.00411401	1.84726	0.0109622	0.34699	0.852703	-0.229884
862	N-Acetyl-D-galactosamine 4-sulfate	2.71	level2			300.04	86.6	NEG	C8H15NO9S				Organic oxygen compounds	Organooxygen compounds	Carbohydrates and carbohydrate conjugates	0.744409	0.652321	0.579421	0.693484	0.566394	0.572957	0.634831	0.618379	0.473533	0.569489	0.60752	0.49149	0.503801	0.544035	1.69602	0.0445133	0.475975	0.856976	-0.222673
320	2-Hydroxyethanesulfonic acid	3.9	level1			124.991	72.6	NEG	C2H6O4S	HMDB0003903	107-36-8	C05123	Organic acids and derivatives	Organic sulfonic acids and derivatives	Organosulfonic acids and derivatives	7.44639	6.11255	7.07159	5.57209	6.45811	6.48981	6.52509	6.77492	5.82984	5.11394	5.54438	4.86318	5.80642	5.65545	1.73279	0.0479665	0.485706	0.866723	-0.206357
1478	Amoxicillin	2.45	level2			364.092	175.1	NEG	C16H19N3O5S	HMDB0015193	26787-78-0	C06827	Organoheterocyclic compounds	Lactams	Beta lactams	0.155483	0.175648	0.173586	0.18918	0.165635	0.161218	0.170125	0.135835	0.139199	0.183119	0.127335	0.154673	0.145891	0.147675	1.62962	0.0381557	0.460316	0.86804	-0.204167
440	Hexadecanedioic acid	3.81	level1			285.207	88.7	NEG	C16H30O4	HMDB0000672	505-54-4	C19615	Lipids and lipid-like molecules	Fatty Acyls	Fatty acids and conjugates	0.376596	0.481418	0.510624	0.465661	0.484581	0.503384	0.470377	0.424874	0.426354	0.384997	0.342341	0.453797	0.437242	0.411601	1.4989	0.0468992	0.481713	0.875044	-0.192573
1194	6,7-Bis(3-hydroxyphenyl)pteridine-2,4-diamine	2.58	level2			347.122	291.7	POS	C18H14N6O2				Organoheterocyclic compounds	Pteridines and derivatives	Pteridines and derivatives	0.01055	0.00850939	0.0106922	0.0106998	0.0102002	0.00912892	0.00996342	0.00870498	0.00947071	0.00897826	0.0075999	0.00877093	0.008858	0.00873046	1.72718	0.0217732	0.397082	0.876252	-0.190582
216	N-Acetylcarnosine	3.93	level1			269.124	194.6	POS	C11H16N4O4	HMDB0012881	56353-15-2		Organic acids and derivatives	Peptidomimetics	Hybrid peptides	0.0667632	0.0641996	0.0613615	0.0564712	0.0641038	0.0693427	0.063707	0.0606473	0.0492053	0.0617585	0.0561341	0.0554222	0.0522908	0.0559097	1.92798	0.0153778	0.372061	0.877607	-0.188353
2013	3-Hydroxy-3H-benzo[de]isochromen-1-one	2.07	level2			199.038	82	NEG	C12H8O3				Benzenoids	Naphthalenes	Naphthalenes	0.326423	0.287428	0.301053	0.326401	0.296352	0.288191	0.304308	0.309889	0.244166	0.263697	0.285122	0.266563	0.264659	0.272349	1.89221	0.0214195	0.396385	0.894979	-0.160074
1680	Pyributicarb	2.28	level2			331.147	290.9	POS	C18H22N2O2S				Benzenoids	Benzene and substituted derivatives	Phenylpropanes	0.043337	0.0381674	0.0425579	0.0387002	0.0404457	0.0371927	0.0400668	0.0354263	0.0367737	0.0361713	0.0339726	0.0370691	0.0380053	0.0362364	2.00889	0.00815524	0.329794	0.904398	-0.14497
238	Palmitic acid	3.93	level1			255.233	22.1	NEG	C16H32O2	HMDB0000220	57-10-3	C00249	Lipids and lipid-like molecules	Fatty Acyls	Fatty acids and conjugates	120.288	117.553	106.537	107.975	99.8784	110.212	110.407	105.787	94.2703	101.561	99.1186	93.5737	108.545	100.476	1.77161	0.0299689	0.427306	0.910048	-0.135986
