# Supplementary material for: Serum metabolomics reveal the mechanisms by which fermented brewer’s spent grains promote intestinal development in white-feathered broilers
Source: Front Vet Sci. 2025 Oct 10;12:1614917. doi: 10.3389/fvets.2025.1614917 (PMC12551227; doi:10.3389/fvets.2025.1614917)
Supplement: Supplementary file 1 [file Data_Sheet_1.ZIP › Supplement files/Supplementary Table 2 (SM_vs_CON_KEGG).xlsx]

## Sheet: Sheet1
Pathway	Description	# compounds (dem)	Compounds (dem)	# compounds (all)	Compounds (all)	Total
gga01100	Metabolic pathways - Gallus gallus (chicken)	32	C00037;C01216;C00296;C01026;C00407;C00183;C00079;C08362;C01595;C00065;C00719;C00642;C00204;C00300;C00249;C00123;C00149;C00078;C02067;C05122;C00645;C05123;C00993;C18218;C00791;C05593;C00388;C19615;C00780;C05587;C00019;C02934	248	C00037;C06337;C01879;C00022;C05629;C00208;C00099;C00258;C01216;C00864;C00387;C00330;C00418;C00294;C00212;C00180;C00109;C01613;C00188;C00041;C01104;C00576;C00475;C00954;C00214;C00106;C00090;C00530;C02341;C00025;C00152;C00191;C00042;C15987;C00296;C01620;C00082;C01026;C02356;C00407;C00262;C00299;C00526;C00319;C00178;C05578;C00219;C00805;C01083;C00253;C10700;C00491;C00122;C02656;C00135;C00408;C01762;…	3074
gga01230	Biosynthesis of amino acids - Gallus gallus (chicken)	8	C00037;C00407;C00183;C00079;C00065;C00123;C00078;C00019	33	C00037;C00022;C00109;C00188;C00041;C00025;C00152;C00082;C00407;C00135;C00183;C00079;C00065;C00064;C00263;C00979;C00956;C00233;C00148;C00123;C00078;C00141;C00077;C00047;C00327;C01179;C00437;C00062;C00019;C00166;C01165;C00169;C00624	128
gga00970	Aminoacyl-tRNA biosynthesis - Gallus gallus (chicken)	7	C00037;C00407;C00183;C00079;C00065;C00123;C00078	17	C00037;C00188;C00041;C00025;C00152;C00082;C00407;C00135;C00183;C00079;C00065;C00064;C00148;C00123;C00078;C00047;C00062	52
gga02010	ABC transporters - Gallus gallus (chicken)	7	C00037;C00407;C00183;C00079;C00065;C00719;C00123	45	C00037;C00208;C00387;C00330;C00294;C00212;C00188;C00041;C00475;C00025;C00407;C00299;C00526;C01083;C00491;C00135;C01762;C00183;C00245;C00079;C00065;C00315;C00064;C00089;C00430;C00719;C05512;C00492;C00137;C00559;C00148;C00123;C00159;C00881;C00379;C00077;C00378;C00047;C05402;C00062;C00009;C00114;C00181;C00121;C07662	138
gga00260	Glycine, serine and threonine metabolism - Gallus gallus (chicken)	6	C00037;C01026;C00065;C00719;C00300;C00078	20	C00037;C00022;C00258;C00109;C00188;C00576;C01026;C00065;C00546;C00263;C00430;C00719;C00213;C00300;C00078;C00048;C00114;C00168;C06231;C02737	48
gga01210	2-Oxocarboxylic acid metabolism - Gallus gallus (chicken)	5	C00407;C00183;C00079;C00123;C00078	23	C00022;C00109;C00041;C00025;C00082;C02356;C00407;C00183;C00079;C00417;C00956;C00233;C00123;C00078;C00141;C00077;C00047;C01179;C00437;C02226;C00166;C04236;C00624	144
gga01240	Biosynthesis of cofactors - Gallus gallus (chicken)	5	C00037;C00183;C00065;C00078;C00019	29	C00037;C00022;C00099;C00864;C00025;C00191;C00082;C00253;C02656;C00183;C00065;C00064;C00430;C01909;C00568;C00250;C00153;C06423;C00078;C00141;C00378;C01179;C00483;C00019;C00156;C01092;C00169;C00075;C00018	328
gga01200	Carbon metabolism - Gallus gallus (chicken)	4	C00037;C00065;C00204;C00149	18	C00037;C00022;C00258;C00041;C00025;C00042;C00122;C00065;C00979;C00267;C00204;C00149;C00048;C01732;C00257;C00168;C00160;C00169	112
gga00470	D-Amino acid metabolism - Gallus gallus (chicken)	4	C00037;C00079;C00065;C00993	18	C00037;C00022;C00188;C00041;C00025;C00135;C00079;C00065;C00064;C00148;C00077;C00047;C00993;C00062;C00166;C00624;C00819;C05942	69
gga00630	Glyoxylate and dicarboxylate metabolism - Gallus gallus (chicken)	3	C00037;C00065;C00149	13	C00037;C00022;C00258;C00025;C00042;C00065;C00417;C00064;C00149;C00048;C01732;C00168;C00160	64
gga01040	Biosynthesis of unsaturated fatty acids - Gallus gallus (chicken)	3	C16526;C01595;C00249	11	C00712;C06428;C00219;C16525;C16526;C06427;C01595;C01530;C06426;C00249;C06425	74
gga00280	Valine, leucine and isoleucine degradation - Gallus gallus (chicken)	3	C00407;C00183;C00123	7	C00407;C00183;C00233;C00123;C00141;C20827;C02170	42
gga00290	Valine, leucine and isoleucine biosynthesis - Gallus gallus (chicken)	3	C00407;C00183;C00123	10	C00022;C00109;C00188;C00407;C00183;C00233;C00123;C00141;C02226;C04236	23
gga00330	Arginine and proline metabolism - Gallus gallus (chicken)	3	C00300;C00791;C00019	15	C00022;C00025;C00315;C00213;C01035;C00300;C00148;C00077;C00048;C00334;C00062;C00791;C00019;C01165;C00884	69
gga00350	Tyrosine metabolism - Gallus gallus (chicken)	3	C00642;C05593;C05587	18	C00022;C00530;C00042;C00082;C05578;C00122;C03758;C00642;C01384;C03765;C01179;C05593;C05589;C00483;C05587;C05588;C00355;C04368	78
gga00360	Phenylalanine metabolism - Gallus gallus (chicken)	3	C00079;C00642;C05593	12	C00022;C05629;C00042;C00082;C00122;C00079;C00642;C03519;C07086;C05593;C05852;C00166	49
gga00400	Phenylalanine, tyrosine and tryptophan biosynthesis - Gallus gallus (chicken)	3	C00296;C00079;C00078	7	C00296;C00082;C00079;C00078;C01179;C00587;C00166	35
gga04080	Neuroactive ligand-receptor interaction - Gallus gallus (chicken)	3	C00037;C00388;C00780	15	C00037;C00099;C00212;C00025;C00245;C03758;C00334;C00388;C00483;C00780;C01312;C06124;C00075;C00398;C12270	53
gga01212	Fatty acid metabolism - Gallus gallus (chicken)	2	C00249;C02990	3	C00383;C00249;C02990	122
gga00061	Fatty acid biosynthesis - Gallus gallus (chicken)	2	C08362;C00249	7	C00712;C08362;C01530;C00383;C00249;C06424;C06423	58
gga00071	Fatty acid degradation - Gallus gallus (chicken)	2	C00249;C02990	3	C00249;C00489;C02990	50
gga00120	Primary bile acid biosynthesis - Gallus gallus (chicken)	2	C00037;C05122	7	C00037;C05465;C00245;C17337;C05122;C02528;C05455	47
gga00564	Glycerophospholipid metabolism - Gallus gallus (chicken)	2	C00065;C04230	14	C00670;C06772;C00065;C01233;C00114;C00588;C04230;C00157;C04308;C00416;C02737;C00350;C00307;C00570	56
gga00600	Sphingolipid metabolism - Gallus gallus (chicken)	2	C00065;C02934	5	C00319;C00065;C00550;C06124;C02934	35
gga00270	Cysteine and methionine metabolism - Gallus gallus (chicken)	2	C00065;C00019	12	C00022;C00109;C00041;C02356;C00491;C00065;C02989;C00263;C00979;C03145;C00019;C08276	67
gga00380	Tryptophan metabolism - Gallus gallus (chicken)	2	C00078;C00780	10	C00954;C01717;C00078;C00978;C05653;C00331;C00780;C02470;C10164;C00398	83
gga00430	Taurine and hypotaurine metabolism - Gallus gallus (chicken)	2	C05122;C05123	7	C00022;C00041;C00025;C00245;C05122;C05123;C00519	24
gga04148	Efferocytosis - Gallus gallus (chicken)	2	C00019;C04230	7	C00077;C00062;C00019;C06124;C04230;C02737;C00075	21
gga01250	Biosynthesis of nucleotide sugars - Gallus gallus (chicken)	1	C00645	8	C00191;C00267;C00137;C00159;C00645;C00984;C00329;C00270	200
gga00020	Citrate cycle (TCA cycle) - Gallus gallus (chicken)	1	C00149	5	C00022;C00042;C00122;C00417;C00149	20
gga00030	Pentose phosphate pathway - Gallus gallus (chicken)	1	C00204	6	C00022;C00258;C00204;C00257;C00121;C03752	37
gga00040	Pentose and glucuronate interconversions - Gallus gallus (chicken)	1	C00204	8	C00022;C00191;C00474;C00532;C00204;C00379;C00181;C01904	59
gga00052	Galactose metabolism - Gallus gallus (chicken)	1	C01216	10	C01216;C01613;C00089;C00267;C00492;C00137;C00159;C05402;C00984;C01235	46
gga00520	Amino sugar and nucleotide sugar metabolism - Gallus gallus (chicken)	1	C00645	8	C00191;C00267;C00159;C00645;C00984;C00329;C00181;C00270	118
gga00620	Pyruvate metabolism - Gallus gallus (chicken)	1	C00149	5	C00022;C00042;C00122;C00546;C00149	32
gga00920	Sulfur metabolism - Gallus gallus (chicken)	1	C00065	7	C00042;C00245;C00065;C00263;C00979;C08276;C11143	34
gga00062	Fatty acid elongation - Gallus gallus (chicken)	1	C00249	1	C00249	40
gga00591	Linoleic acid metabolism - Gallus gallus (chicken)	1	C01595	6	C00219;C01595;C06426;C14762;C14827;C00157	28
gga00230	Purine metabolism - Gallus gallus (chicken)	1	C00037	17	C00037;C00387;C00330;C00294;C00212;C00262;C01762;C00064;C00366;C05512;C00242;C00559;C00385;C00048;C00147;C00169;C00360	101
gga00240	Pyrimidine metabolism - Gallus gallus (chicken)	1	C02067	18	C00099;C00475;C00214;C00106;C00299;C00526;C00178;C02376;C00064;C00383;C00881;C00380;C02067;C00364;C02170;C00169;C01168;C00075	64
gga00310	Lysine degradation - Gallus gallus (chicken)	1	C00037	12	C00037;C00042;C00408;C16741;C02727;C00956;C00047;C00489;C03793;C05545;C12455;C05548	56
gga00340	Histidine metabolism - Gallus gallus (chicken)	1	C00388	8	C00025;C00135;C05135;C01262;C00386;C01152;C00388;C00439	47
gga00440	Phosphonate and phosphinate metabolism - Gallus gallus (chicken)	1	C00037	2	C00037;C00022	56
gga00480	Glutathione metabolism - Gallus gallus (chicken)	1	C00037	5	C00037;C01879;C00025;C00315;C00077	38
gga00730	Thiamine metabolism - Gallus gallus (chicken)	1	C00037	5	C00037;C00022;C00082;C00378;C00018	31
gga00770	Pantothenate and CoA biosynthesis - Gallus gallus (chicken)	1	C00183	6	C00022;C00099;C00864;C00106;C00183;C00141	30
gga00785	Lipoic acid metabolism - Gallus gallus (chicken)	1	C00037	5	C00037;C00022;C00233;C06423;C00141	44
gga00860	Porphyrin metabolism - Gallus gallus (chicken)	1	C00037	5	C00037;C00188;C00025;C00430;C00500	148
gga04122	Sulfur relay system - Gallus gallus (chicken)	1	C00019	4	C00041;C00979;C00378;C00019	11
gga04150	mTOR signaling pathway - Gallus gallus (chicken)	1	C00123	2	C00123;C00062	4
gga04540	Gap junction - Gallus gallus (chicken)	1	C00780	3	C00025;C03758;C00780	11
