# Supplementary material for: Serum metabolomics reveal the mechanisms by which fermented brewer’s spent grains promote intestinal development in white-feathered broilers
Source: Front Vet Sci. 2025 Oct 10;12:1614917. doi: 10.3389/fvets.2025.1614917 (PMC12551227; doi:10.3389/fvets.2025.1614917)
Supplement: Supplementary file 1 [file Data_Sheet_1.ZIP › Supplement files/all_sample_data.xlsx]

## Sheet: all
MS2_name	MS2_score	level	MS1_name	MS1_ppm	mz	rt	Formula	type	HMDB	CAS	KEGG COMPOUND ID	Super.Class	Class	Sub.Class	SM21	SM22	SM23	SM24	SM25	SM26	QC01	QC02	QC03	SM61	SM62	SM63	SM64	SM65	SM66
Isodeoxycholic acid	4	level1			391.285	48.6	C24H40O4	NEG	HMDB0002536	566-17-6	C17661	Lipids and lipid-like molecules	Steroids and steroid derivatives	Bile acids, alcohols and derivatives	689527	346651	523181	2.87163e+06	445626	478128	1.42359e+06	1.48505e+06	1.30997e+06	828273	530843	1.17236e+06	583937	817052	639956
Glycine	3.99	level1			76.0394	214.8	C2H5NO2	POS	HMDB0000123	56-40-6	C00037	Organic acids and derivatives	Carboxylic acids and derivatives	Amino acids, peptides, and analogues	988300	1.03228e+06	927385	1.04003e+06	964840	944558	1.1211e+06	1.1385e+06	1.25464e+06	1.06341e+06	1.3178e+06	1.31021e+06	1.52827e+06	1.26759e+06	1.28851e+06
Terephthalic-Acid	3.99	level1			165.019	206.2	C8H6O4	NEG	HMDB0002428	100-21-0	C06337	Benzenoids	Benzene and substituted derivatives	Benzoic acids and derivatives	1.39684e+07	1.42103e+07	1.39174e+07	1.37716e+07	1.40535e+07	1.43008e+07	1.38217e+07	1.37482e+07	1.3851e+07	1.32195e+07	1.37026e+07	1.34444e+07	1.40821e+07	1.39768e+07	1.37401e+07
Pyroglutamic acid	3.99	level1			128.035	173.9	C5H7NO3	NEG	HMDB0000267	98-79-3	C01879	Organic acids and derivatives	Carboxylic acids and derivatives	Amino acids, peptides, and analogues	3.09378e+08	4.0593e+08	2.72302e+08	1.44689e+08	3.19674e+08	3.53355e+08	2.79859e+08	2.91204e+08	2.83549e+08	2.72535e+08	3.02189e+08	2.47981e+08	2.75265e+08	2.88534e+08	3.0634e+08
Trigonelline	3.99	level1			138.055	171.1	C7H7NO2	POS	HMDB0000875	535-83-1	C01004	Alkaloids and derivatives	Alkaloids and derivatives	Alkaloids and derivatives	4.68564e+06	5.25432e+06	5.40148e+06	1.16122e+07	5.12818e+06	5.29225e+06	6.31384e+06	6.47152e+06	6.46567e+06	4.47831e+06	3.47086e+06	7.40898e+06	5.44159e+06	5.37278e+06	4.04171e+06
3-methylcytidine	3.99	level1			256.094	127.1	C10H15N3O5	NEG	HMDB0000982	2140-61-6		Nucleosides, nucleotides, and analogues	Pyrimidine nucleosides	Pyrimidine nucleosides	927368	667369	876767	78390.1	867423	877047	676074	686302	667142	510265	951816	417389	713675	701661	726224
Levulinic acid	3.99	level1			115.04	97.3	C5H8O3	NEG	HMDB0000720	123-76-2		Organic acids and derivatives	Keto acids and derivatives	Gamma-keto acids and derivatives	2.99498e+06	3.73525e+06	3.15729e+06	4.58527e+06	3.18588e+06	3.2158e+06	3.63412e+06	3.66364e+06	3.70982e+06	2.9625e+06	3.0493e+06	3.12851e+06	2.9205e+06	2.84646e+06	3.31874e+06
Pyruvate	3.99	level1			87.0087	42.6	C3H4O3	NEG	HMDB0000243	127-17-3	C00022	Organic acids and derivatives	Keto acids and derivatives	Alpha-keto acids and derivatives	1.39773e+09	7.98507e+08	9.38222e+08	7.9738e+08	8.06228e+08	7.62077e+08	8.1569e+08	8.15509e+08	8.44462e+08	8.67902e+08	4.50046e+08	9.50149e+08	1.06703e+09	8.10845e+08	1.06614e+09
3-Phenylpropanoic acid	3.99	level1			149.061	32.7	C9H10O2	NEG	HMDB0000764	501-52-0	C05629	Phenylpropanoids and polyketides	Phenylpropanoic acids	Phenylpropanoic acids	9.15035e+06	269122	5.82403e+06	2.88512e+06	4.71743e+06	2.56186e+06	4.37231e+06	4.30486e+06	4.90874e+06	1.09212e+06	3.82875e+06	1.78605e+06	6.26258e+06	3.28488e+06	2.76005e+06
4-Methylquinolin-2-ol	3.99	level1			158.061	17.4	C10H9NO	NEG		607-66-9		Organoheterocyclic compounds	Quinolines and derivatives	Quinolones and derivatives	2.83025e+07	3.02881e+07	3.26027e+07	3.19034e+07	3.07976e+07	3.08374e+07	2.91988e+07	3.17565e+07	2.68751e+07	3.63865e+07	4.571e+07	3.39661e+07	4.26474e+07	3.69777e+07	3.84089e+07
Saccharin	3.99	level1			181.992	16	C7H5NO3S	NEG	HMDB0029723	81-07-2	C12283	Organoheterocyclic compounds	Benzothiazoles	Benzothiazoles	9.20839e+07	1.83924e+08	1.64265e+06	1.45194e+06	1.8359e+08	1.83344e+08	2.59856e+06	1.39949e+08	1.37875e+08	1.29923e+08	1.37374e+08	1.76626e+08	9.80046e+07	1.49291e+08	1.30816e+08
Menadione bisulfite (sodium)	3.99	level1			253.018	14.1	C11H10O5S	NEG	HMDB0254432	130-37-0		Benzenoids	Naphthalenes	Naphthoquinones	5.62569e+06	1.13923e+07	1.17867e+07	7.39151e+06	1.08127e+07	1.12358e+07	1.14812e+07	1.08953e+07	1.07586e+07	9.64113e+06	1.02001e+07	9.15512e+06	1.13765e+07	9.54569e+06	8.49001e+06
Tetradecyl sulfate (sodium)	3.99	level1			293.179	13	C14H30O4S	NEG	HMDB0014607	1191-50-0		Organic acids and derivatives	Organic sulfuric acids and derivatives	Sulfuric acid esters	9.97226e+06	8.17666e+06	1.49166e+07	1.40225e+07	2.05602e+07	2.48073e+07	5.11523e+07	6.20301e+07	6.66211e+07	7.45495e+06	2.4315e+07	6.50327e+06	1.00122e+07	1.88227e+07	2.06699e+07
Maltose	3.98	level1			365.106	227.1	C12H22O11	POS	HMDB0000163	69-79-4	C00208	Organic oxygen compounds	Organooxygen compounds	Carbohydrates and carbohydrate conjugates	4.1689e+06	1.50967e+06	2.3431e+06	1.52929e+07	1.91749e+06	1.86692e+06	5.42967e+06	5.79329e+06	5.50874e+06	1.42146e+06	941671	2.08529e+06	3.23202e+06	2.02008e+06	2.12375e+06
beta-Alanine	3.98	level1			88.0404	204.8	C3H7NO2	NEG	HMDB0000056	107-95-9	C00099	Organic acids and derivatives	Carboxylic acids and derivatives	Amino acids, peptides, and analogues	6.35778e+07	6.78188e+07	5.56154e+07	6.64116e+07	5.92808e+07	6.24795e+07	6.35887e+07	6.52208e+07	7.06489e+07	7.37212e+07	7.83027e+07	1.04802e+08	6.61226e+07	8.49209e+07	7.38816e+07
Glyceric acid	3.98	level1			105.019	176.3	C3H6O4	NEG	HMDB0000139	6000-40-4	C00258	Organic oxygen compounds	Organooxygen compounds	Carbohydrates and carbohydrate conjugates	2.83938e+06	5.78701e+06	4.37068e+06	4.0412e+06	4.1004e+06	4.59442e+06	4.38575e+06	4.95391e+06	4.95988e+06	6.29899e+06	4.95917e+06	6.74931e+06	3.33559e+06	4.09568e+06	4.42936e+06
2-Keto-3-deoxygalactonic acid	3.98	level1			177.04	171.2	C6H10O6	NEG	HMDB0001353	17510-99-5	C01216	Organic acids and derivatives	Keto acids and derivatives	Medium-chain keto acids and derivatives	1.99032e+06	4.48427e+06	4.27911e+06	2.74971e+06	3.96516e+06	3.57438e+06	1.61239e+06	2.68748e+06	2.93736e+06	2.18158e+06	1.24389e+06	2.47274e+06	2.41686e+06	1.30179e+06	1.35612e+06
Pyrrolidine	3.98	level1			72.0808	167.1	C4H9N	POS	HMDB0031641	123-75-1		Organoheterocyclic compounds	Pyrrolidines	Pyrrolidines	3.60585e+06	1.54068e+06	2.45183e+06	1.54491e+06	2.32455e+06	2.22414e+06	2.74591e+06	2.32066e+06	2.155e+06	2.17125e+06	1.65764e+06	2.10811e+06	2.84184e+06	1.76481e+06	1.88009e+06
Acetylglycine	3.98	level1			116.035	160.9	C4H7NO3	NEG	HMDB0000532	543-24-8		Organic acids and derivatives	Carboxylic acids and derivatives	Amino acids, peptides, and analogues	1.43536e+06	1.91529e+06	1.864e+06	2.54604e+06	1.77458e+06	1.82003e+06	2.39568e+06	2.24194e+06	2.41599e+06	2.09603e+06	2.64365e+06	2.53175e+06	2.50707e+06	2.59612e+06	2.7541e+06
Pantothenic acid	3.98	level1			218.103	155.9	C9H17NO5	NEG	HMDB0000210	79-83-4	C00864	Organic oxygen compounds	Organooxygen compounds	Alcohols and polyols	1.40672e+07	2.12974e+07	2.13275e+07	1.01139e+07	2.1542e+07	2.13453e+07	1.66631e+07	1.76477e+07	1.81629e+07	1.92593e+07	1.33981e+07	1.68023e+07	1.23498e+07	1.39455e+07	1.5344e+07
Guanosine	3.98	level1			284.099	155.5	C10H13N5O5	POS	HMDB0000133	118-00-3	C00387	Nucleosides, nucleotides, and analogues	Purine nucleosides	Purine nucleosides	1.09088e+06	1.43854e+06	1.57716e+06	57646.3	1.58262e+06	1.72714e+06	1.52539e+06	1.74632e+06	1.5953e+06	1.48405e+06	1.69724e+06	1.52053e+06	1.36287e+06	1.44355e+06	1.49225e+06
Deoxyguanosine	3.98	level1			268.104	132.1	C10H13N5O4	POS	HMDB0000085	961-07-9	C00330	Nucleosides, nucleotides, and analogues	Purine nucleosides	Purine 2'-deoxyribonucleosides	7.13745e+06	9.0793e+06	1.11291e+07	1.13729e+06	9.81474e+06	1.00048e+07	7.35724e+06	8.01764e+06	7.85319e+06	9.27363e+06	1.12205e+07	5.38426e+06	7.90707e+06	9.07994e+06	1.0511e+07
Mevalonic acid	3.98	level1			147.066	121	C6H12O4	NEG	HMDB0000227	150-97-0	C00418	Lipids and lipid-like molecules	Fatty Acyls	Fatty acids and conjugates	2.53498e+06	5.28234e+06	3.26594e+06	8.43683e+06	3.20938e+06	5.66699e+06	3.39578e+06	5.02665e+06	5.63734e+06	1.57717e+06	2.32275e+06	3.27039e+06	4.90897e+06	5.31268e+06	2.50698e+06
Inosine	3.98	level1			269.088	116.2	C10H12N4O5	POS	HMDB0000195	58-63-9	C00294	Nucleosides, nucleotides, and analogues	Purine nucleosides	Purine nucleosides	1.76873e+07	2.28205e+07	2.09393e+07	0	2.54316e+07	2.58937e+07	2.76763e+07	2.4853e+07	2.61171e+07	2.1188e+07	3.45493e+07	2.33508e+07	2.59746e+07	2.47062e+07	2.21204e+07
2'-O-methylcytidine	3.98	level1			258.108	75.5	C10H15N3O5	POS	HMDB0242132	2140-72-9		Nucleosides, nucleotides, and analogues	Pyrimidine nucleosides	Pyrimidine nucleosides	5.9731e+06	4.6728e+06	4.84164e+06	522994	5.09215e+06	4.96116e+06	3.93072e+06	4.10845e+06	3.98192e+06	4.06948e+06	6.01324e+06	3.85024e+06	4.61055e+06	4.42311e+06	4.7804e+06
3'-O-methylcytidine	3.98	level1			258.108	75.5	C10H15N3O5	POS	HMDB0304396	20594-00-7		Nucleosides, nucleotides, and analogues	Pyrimidine nucleosides	Pyrimidine nucleosides	5.9731e+06	4.6728e+06	4.84164e+06	522994	5.09215e+06	4.96116e+06	3.93072e+06	4.10845e+06	3.98192e+06	4.06948e+06	6.01324e+06	3.85024e+06	4.61055e+06	4.42311e+06	4.7804e+06
Adenosine	3.98	level1			268.104	73.5	C10H13N5O4	POS	HMDB0000050	58-61-7	C00212	Nucleosides, nucleotides, and analogues	Purine nucleosides	Purine nucleosides	4.16491e+06	4.8275e+06	4.01045e+06	1.61876e+06	6.34911e+06	7.36878e+06	4.97087e+06	5.50065e+06	5.42836e+06	2.9835e+06	2.7508e+06	3.5343e+06	2.73877e+06	4.15929e+06	4.278e+06
2'-O-Methylinosine	3.98	level1			281.089	55.1	C11H14N4O5	NEG		3881-21-8		Nucleosides, nucleotides, and analogues	Purine nucleosides	Purine nucleosides	2.28157e+07	1.77251e+07	1.82377e+07	1.9039e+07	1.86493e+07	1.84823e+07	1.73229e+07	1.79417e+07	1.76059e+07	1.61389e+07	2.32645e+07	1.57119e+07	1.77215e+07	1.82372e+07	1.93207e+07
3'-O-Methylinosine	3.98	level1			281.089	55.1	C11H14N4O5	NEG		75479-64-0		Nucleosides, nucleotides, and analogues	Purine nucleosides	Purine nucleosides	2.28157e+07	1.77251e+07	1.82377e+07	1.9039e+07	1.86493e+07	1.84823e+07	1.73229e+07	1.79417e+07	1.76059e+07	1.61389e+07	2.32645e+07	1.57119e+07	1.77215e+07	1.82372e+07	1.93207e+07
Hydroxyisocaproic acid	3.98	level1			131.071	39.9	C6H12O3	NEG	HMDB0000665	498-36-2	C03264	Lipids and lipid-like molecules	Fatty Acyls	Fatty acids and conjugates	6.69298e+07	3.58123e+07	6.31091e+07	2.58585e+09	5.02121e+07	4.695e+07	2.36195e+08	2.81601e+08	2.8639e+08	5.05575e+07	9.98947e+07	9.11449e+07	4.62464e+07	8.01444e+07	7.61516e+07
Benzoic acid	3.98	level1			121.029	37.3	C7H6O2	NEG	HMDB0001870	65-85-0	C00180	Benzenoids	Benzene and substituted derivatives	Benzoic acids and derivatives	1.92824e+07	6.80166e+06	1.39346e+07	1.12225e+07	1.03675e+07	9.51547e+06	1.21835e+07	1.22453e+07	1.25678e+07	7.85957e+06	9.718e+06	9.25754e+06	1.35001e+07	9.13098e+06	1.09842e+07
2-Ketobutyric acid	3.98	level1			101.024	32.7	C4H6O3	NEG	HMDB0000005	600-18-0	C00109	Organic acids and derivatives	Keto acids and derivatives	Short-chain keto acids and derivatives	8.46906e+06	6.98634e+06	7.07052e+06	3.21365e+07	6.56498e+06	5.524e+06	7.25357e+06	7.54039e+06	7.7404e+06	6.65705e+06	5.21421e+06	1.83062e+07	8.44952e+06	7.71173e+06	8.75351e+06
2'-O-Methyluridine	3.98	level1			257.078	32.6	C10H14N2O6	NEG	HMDB0240328	2140-76-3		Nucleosides, nucleotides, and analogues	Pyrimidine nucleosides	Pyrimidine nucleosides	5.33922e+06	4.27957e+06	4.76041e+06	3.57127e+06	4.46013e+06	4.38207e+06	3.86911e+06	3.77161e+06	4.14616e+06	3.60178e+06	4.79017e+06	3.0219e+06	4.34411e+06	3.73242e+06	4.3492e+06
5,2'-O-Dimethyluridine	3.98	level1			271.094	29.8	C11H16N2O6	NEG		55486-09-4		Nucleosides, nucleotides, and analogues	Pyrimidine nucleosides	Pyrimidine nucleosides	1.65699e+06	1.27465e+06	1.64432e+06	590047	1.66019e+06	1.56376e+06	1.12358e+06	1.12289e+06	1.01988e+06	1.09786e+06	1.76776e+06	1.0009e+06	1.19996e+06	1.17609e+06	1.30445e+06
Hydroxyacetone	3.98	level1			73.0295	15.4	C3H6O2	NEG	HMDB0006961	116-09-6	C05235	Organic oxygen compounds	Organooxygen compounds	Carbonyl compounds	5.09694e+06	5.44606e+06	4.94569e+06	5.34972e+06	5.50568e+06	5.67618e+06	3.47245e+06	5.32761e+06	3.05048e+06	3.43597e+06	15058.5	4.78858e+06	4.35532e+06	2.57522e+06	7.06623e+06
Tris(2,4-di-tert-butylphenyl)phosphate	3.98	level1			663.453	15	C42H63O4P	POS		31570-04-4		Organic acids and derivatives	Organic phosphoric acids and derivatives	Phosphate esters	2.46215e+07	2.13883e+07	2.06286e+07	2.29863e+07	1.80163e+07	1.8186e+07	1.50074e+07	1.55869e+07	1.39809e+07	1.90733e+07	226921	1.9331e+07	2.28906e+07	3.13505e+07	1.84169e+07
2-Ethyl-2-hydroxybutyric acid	3.97	level1			131.071	39.9	C6H12O3	NEG	HMDB0001975	3639-21-2		Lipids and lipid-like molecules	Fatty Acyls	Fatty acids and conjugates	6.69298e+07	3.58123e+07	6.31091e+07	2.58585e+09	5.02121e+07	4.695e+07	2.36195e+08	2.81601e+08	2.8639e+08	5.05575e+07	9.98947e+07	9.11449e+07	4.62464e+07	8.01444e+07	7.61516e+07
Stachyose	3.97	level1			689.211	280.3	C24H42O21	POS	HMDB0003553	470-55-3	C01613	Organic oxygen compounds	Organooxygen compounds	Carbohydrates and carbohydrate conjugates	824871	272143	273467	4.92492e+06	296425	306989	630787	754527	651093	326611	197140	17773.4	408896	298726	209393
Glycerophosphocholine	3.97	level1			258.11	228.5	C8H20NO6P	POS	HMDB0000086	28319-77-9	C00670	Lipids and lipid-like molecules	Glycerophospholipids	Glycerophosphocholines	5.8726e+07	6.34404e+07	5.72298e+07	1.21676e+08	7.84833e+07	8.58759e+07	5.6625e+07	6.27873e+07	5.92409e+07	9.23682e+07	1.24304e+08	2.34659e+07	2.22558e+07	4.54416e+07	5.70785e+07
3-Hydorxy-3-methylglutaric acid	3.97	level1			161.046	212.2	C6H10O5	NEG	HMDB0000355	503-49-1	C03761	Lipids and lipid-like molecules	Fatty Acyls	Fatty acids and conjugates	6.8892e+06	2.87362e+07	6.35088e+06	8.93194e+06	6.31745e+06	2.12736e+07	7.88065e+06	6.94281e+06	7.1216e+06	6.19406e+06	5.97445e+06	8.0209e+06	6.13399e+06	7.17952e+06	7.01646e+06
Carnitine	3.97	level1			162.112	211.1	C7H15NO3	POS	HMDB0000062	541-15-1	C00318	Organic nitrogen compounds	Organonitrogen compounds	Quaternary ammonium salts	8.58303e+07	1.20138e+08	7.95197e+07	1.36039e+08	9.48007e+07	1.02868e+08	1.23788e+08	1.21782e+08	1.24542e+08	1.33527e+08	1.47119e+08	1.36532e+08	1.27533e+08	1.41935e+08	1.48931e+08
Threonine	3.97	level1			120.065	208.2	C4H9NO3	POS	HMDB0000167	72-19-5	C00188	Organic acids and derivatives	Carboxylic acids and derivatives	Amino acids, peptides, and analogues	6.79773e+07	9.18352e+07	8.93551e+07	1.00911e+08	9.14021e+07	9.78364e+07	9.9331e+07	1.02568e+08	9.92455e+07	1.03244e+08	9.08362e+07	8.15559e+07	1.09106e+08	8.96322e+07	9.70335e+07
Alanine	3.97	level1			90.0549	205.4	C3H7NO2	POS	HMDB0000161	56-41-7	C00041	Organic acids and derivatives	Carboxylic acids and derivatives	Amino acids, peptides, and analogues	6.69309e+07	6.71365e+07	6.37281e+07	6.68519e+07	6.12514e+07	6.1868e+07	6.40238e+07	6.48743e+07	7.15522e+07	5.45709e+07	6.47963e+07	6.95529e+07	7.02428e+07	6.81355e+07	6.37043e+07
Trimethylamine N-oxide	3.97	level1			76.0757	194.5	C3H9NO	POS	HMDB0000925	1184-78-7	C01104	Organic nitrogen compounds	Organonitrogen compounds	Aminoxides	6.55104e+07	2.36626e+07	2.72758e+07	5.73324e+06	2.60244e+07	2.49263e+07	3.81062e+07	3.83697e+07	3.94585e+07	9.31356e+06	6.35461e+07	4.1244e+07	3.55918e+07	5.32479e+07	4.96098e+07
Betaine aldehyde	3.97	level1			102.091	175.1	C5H12NO	POS	HMDB0001252	7418-61-3	C00576	Organic nitrogen compounds	Organonitrogen compounds	Quaternary ammonium salts	2.52985e+06	3.74419e+06	3.37023e+06	3.43329e+06	3.13484e+06	3.28888e+06	3.24433e+06	3.27882e+06	3.14577e+06	2.77657e+06	3.23556e+06	3.09104e+06	3.3519e+06	3.30995e+06	3.21031e+06
Methionine	3.97	level1			150.058	171.1	C5H11NO2S	POS	HMDB0033951	59-51-8	C01733	Organic acids and derivatives	Carboxylic acids and derivatives	Amino acids, peptides, and analogues	4.27895e+07	6.14397e+07	5.5411e+07	7.94968e+07	5.56845e+07	6.23813e+07	6.13785e+07	6.22355e+07	6.53095e+07	5.6657e+07	4.3736e+07	6.43608e+07	5.78568e+07	6.35345e+07	5.88418e+07
3-Amino-4-methylpentanoic acid	3.97	level1			130.087	158.4	C6H13NO2	NEG	HMDB0245808	5699-54-7		Organic acids and derivatives	Carboxylic acids and derivatives	Amino acids, peptides, and analogues	1.15573e+08	1.32442e+08	1.50386e+08	6.81377e+07	1.44674e+08	2.32246e+08	1.75369e+08	1.45628e+08	1.46754e+08	1.41336e+08	1.69344e+08	1.85032e+08	1.55927e+08	1.59178e+08	1.50932e+08
3-Pyridylacetic acid	3.97	level1			138.055	156.1	C7H7NO2	POS	HMDB0001538	501-81-5		Organoheterocyclic compounds	Pyridines and derivatives	Pyridines and derivatives	270656	303033	332572	269659	360520	285708	339697	312952	230306	385146	330742	352065	402899	339983	482494
2-Aminoheptanoic acid	3.97	level1			146.118	147.5	C7H15NO2	POS	HMDB0094649	44902-02-5		Organic acids and derivatives	Carboxylic acids and derivatives	Amino acids, peptides, and analogues	1.34643e+06	1.40001e+06	1.36579e+06	1.21259e+06	1.31905e+06	1.30965e+06	1.25923e+06	1.33516e+06	1.32595e+06	1.30984e+06	1.5432e+06	1.28001e+06	1.07504e+06	1.47608e+06	1.39892e+06
Cytidine	3.97	level1			244.093	136.4	C9H13N3O5	POS	HMDB0000089	65-46-3	C00475	Nucleosides, nucleotides, and analogues	Pyrimidine nucleosides	Pyrimidine nucleosides	5.69323e+07	4.91002e+07	5.8311e+07	88289.6	5.8384e+07	5.66739e+07	4.5008e+07	4.99057e+07	5.06366e+07	4.70331e+07	6.69059e+07	3.98022e+07	5.01385e+07	4.97749e+07	5.02423e+07
5-Methylcytidine	3.97	level1			258.108	126.8	C10H15N3O5	POS	HMDB0000982	2140-61-6		Nucleosides, nucleotides, and analogues	Pyrimidine nucleosides	Pyrimidine nucleosides	6.70506e+06	4.60347e+06	6.91698e+06	377562	6.51082e+06	6.43893e+06	3.94214e+06	4.65059e+06	4.47991e+06	4.14884e+06	7.01501e+06	3.47061e+06	5.14127e+06	4.84253e+06	4.98803e+06
Lactate	3.97	level1			89.0243	115.1	C3H6O3	NEG	HMDB0144295	50-21-5	C01432	Organic acids and derivatives	Hydroxy acids and derivatives	Alpha hydroxy acids and derivatives	8.86655e+09	9.83977e+09	8.412e+09	1.21758e+10	8.9232e+09	9.33538e+09	9.27011e+09	9.19408e+09	8.8687e+09	9.82716e+09	8.80429e+09	1.0151e+10	8.77398e+09	9.19809e+09	8.73686e+09
3'-O-Methylguanosine	3.97	level1			298.114	100.7	C11H15N5O5	POS	HMDB0006038	10300-27-3		Nucleosides, nucleotides, and analogues	Purine nucleosides	Purine nucleosides	1.82205e+07	1.42124e+07	1.72e+07	5.67185e+06	1.70827e+07	1.71027e+07	1.59048e+07	1.49053e+07	1.52682e+07	1.43536e+07	1.86408e+07	1.21098e+07	1.58911e+07	1.42421e+07	1.48366e+07
LacCer(d18:1/16:0)	3.97	level1			862.625	97.5	C46H87NO13	POS	HMDB0006750	4201-62-1		Lipids and lipid-like molecules	Sphingolipids	Glycosphingolipids	4.8355e+06	3.80214e+06	1.69602e+06	3.44791e+06	3.18556e+06	3.15965e+06	2.57041e+06	2.56547e+06	2.45715e+06	2.83844e+06	4.61047e+06	2.66536e+06	3.76606e+06	4.17293e+06	4.20575e+06
Indolelactic acid	3.97	level1			204.067	53.8	C11H11NO3	NEG	HMDB0000671	1821-52-9	C02043	Organoheterocyclic compounds	Indoles and derivatives	Indolyl carboxylic acids and derivatives	6.51998e+06	3.98267e+06	4.8664e+06	2.52134e+07	4.71408e+06	4.36805e+06	7.74643e+06	7.14379e+06	5.58905e+06	5.63965e+06	5.80898e+06	7.99364e+06	4.20378e+06	5.91848e+06	4.889e+06
2-Aminopurine	3.97	level1			136.062	52.8	C5H5N5	POS	HMDB0245025	452-06-2		Organoheterocyclic compounds	Imidazopyrimidines	Purines and purine derivatives	1.00715e+06	2.38318e+06	1.91176e+06	895712	2.4546e+06	2.60599e+06	2.18321e+06	2.3364e+06	2.26709e+06	1.66138e+06	3.47102e+06	1.13835e+06	1.68581e+06	1.82119e+06	1.88116e+06
Glycitin	3.97	level1			447.128	48.9	C22H22O10	POS		40246-10-4	C16195	Phenylpropanoids and polyketides	Isoflavonoids	Isoflavonoid O-glycosides	4.76971e+06	263311	262582	2.45742e+07	285535	327973	2.7602e+06	2.81398e+06	2.76324e+06	277185	0	396826	261276	224918	148872
Indoleacetic acid	3.97	level1			174.056	47.2	C10H9NO2	NEG	HMDB0000197	87-51-4	C00954	Organoheterocyclic compounds	Indoles and derivatives	Indolyl carboxylic acids and derivatives	1.30046e+06	1.03411e+06	2.55171e+06	1.24017e+06	1.95034e+06	1.70824e+06	1.50797e+06	1.48866e+06	1.56959e+06	983512	1.42875e+06	1.80273e+06	1.12948e+06	1.65239e+06	1.22519e+06
Thymidine	3.97	level1			241.083	34.6	C10H14N2O5	NEG	HMDB0000273	50-89-5	C00214	Nucleosides, nucleotides, and analogues	Pyrimidine nucleosides	Pyrimidine 2'-deoxyribonucleosides	9.55713e+07	1.27375e+08	1.3628e+08	5.123e+06	1.28086e+08	1.22991e+08	1.03441e+08	1.09184e+08	1.17699e+08	1.2356e+08	1.85647e+08	5.92794e+07	1.17592e+08	1.08223e+08	1.447e+08
Uracil	3.97	level1			111.02	33.3	C4H4N2O2	NEG	HMDB0000300	66-22-8	C00106	Organoheterocyclic compounds	Diazines	Pyrimidines and pyrimidine derivatives	5.99466e+07	1.14546e+08	6.67018e+07	1.46485e+08	9.08008e+07	1.00683e+08	9.01848e+07	9.26359e+07	9.5095e+07	1.21365e+08	1.37226e+08	1.37396e+08	9.48585e+07	1.09215e+08	1.00335e+08
3-Hydroxylauric acid	3.97	level1			197.155	23.3	C12H24O3	NEG	HMDB0000387	45162-48-9		Organic acids and derivatives	Hydroxy acids and derivatives	Medium-chain hydroxy acids and derivatives	1.77192e+06	1.93625e+06	1.68043e+06	1.76337e+06	1.76481e+06	1.51943e+06	1.9945e+06	1.78169e+06	1.81218e+06	1.02144e+06	1.75048e+06	3.50815e+06	1.45754e+06	1.56415e+06	1.32054e+06
6-Methylnicotinamide	3.97	level1			137.071	23	C7H8N2O	POS		6960-22-1		Organoheterocyclic compounds	Pyridines and derivatives	Pyridinecarboxylic acids and derivatives	1.42661e+06	1.15742e+06	1.2462e+06	1.6324e+06	1.56788e+06	1.44872e+06	1.43577e+06	1.63672e+06	1.53682e+06	1.13898e+06	1.35417e+06	1.5001e+06	1.18412e+06	1.41787e+06	1.44502e+06
Oleic acid	3.97	level1			281.248	18.7	C18H34O2	NEG	HMDB0000207	112-80-1	C00712	Lipids and lipid-like molecules	Fatty Acyls	Fatty acids and conjugates	1.83149e+09	2.19587e+09	1.3327e+09	1.31546e+09	2.18909e+09	2.27196e+09	1.66586e+09	1.66636e+09	1.65101e+09	8.81691e+08	1.8315e+09	1.11303e+09	1.81756e+09	1.82578e+09	1.97057e+09
Indoxyl sulfate	3.97	level1			212.002	14.1	C8H7NO4S	NEG	HMDB0000682	487-94-5		Organic acids and derivatives	Organic sulfuric acids and derivatives	Arylsulfates	4.77874e+07	4.68881e+07	4.07017e+07	1.35694e+07	4.08621e+07	4.3755e+07	4.20252e+07	4.10104e+07	4.22144e+07	3.0472e+07	2.03747e+07	2.60902e+07	2.59856e+07	2.32978e+07	2.53686e+07
Pyrocatechol	3.97	level1			109.029	12.7	C6H6O2	NEG	HMDB0000957	120-80-9	C00090	Benzenoids	Phenols	Benzenediols	3.32086e+06	1.60811e+06	2.30437e+06	1.63705e+06	2.12226e+06	2.15265e+06	1.91878e+06	1.7262e+06	2.22842e+06	3.64714e+06	1.1666e+06	1.01375e+06	2.43713e+06	1.02442e+06	1.99171e+06
Hydroquinone	3.97	level1			109.029	12.7	C6H6O2	NEG	HMDB0002434	123-31-9	C00530	Benzenoids	Phenols	Benzenediols	3.32086e+06	1.60811e+06	2.30437e+06	1.63705e+06	2.12226e+06	2.15265e+06	1.91878e+06	1.7262e+06	2.22842e+06	3.64714e+06	1.1666e+06	1.01375e+06	2.43713e+06	1.02442e+06	1.99171e+06
p-Toluquinone	3.96	level1			121.029	37.3	C7H6O2	NEG		553-97-9		Organic oxygen compounds	Organooxygen compounds	Carbonyl compounds	1.92824e+07	6.80166e+06	1.39346e+07	1.12225e+07	1.03675e+07	9.51547e+06	1.21835e+07	1.22453e+07	1.25678e+07	7.85957e+06	9.718e+06	9.25754e+06	1.35001e+07	9.13098e+06	1.09842e+07
Cystathionine	3.96	level1			223.075	266.2	C7H14N2O4S	POS	HMDB0000099	2998-83-6	C02291	Organic acids and derivatives	Carboxylic acids and derivatives	Amino acids, peptides, and analogues	907061	1.00421e+06	1.21301e+06	1.01097e+06	1.20054e+06	627680	579832	807763	1.43215e+06	659010	790020	797562	707837	758232	811824
trans-Aconitic acid	3.96	level1			173.009	242	C6H6O6	NEG	HMDB0000958	4023-65-8	C02341	Organic acids and derivatives	Carboxylic acids and derivatives	Tricarboxylic acids and derivatives	7.69401e+06	8.03349e+06	7.64035e+06	7.64663e+06	7.70083e+06	6.97524e+06	6.27114e+06	6.276e+06	6.39102e+06	6.17317e+06	6.05496e+06	8.23748e+06	7.94e+06	7.11492e+06	7.11458e+06
Aspartate	3.96	level1			134.045	238.9	C4H7NO4	POS	HMDB0000191	56-84-8	C00049	Organic acids and derivatives	Carboxylic acids and derivatives	Amino acids, peptides, and analogues	7.14063e+06	2.0625e+06	2.34359e+06	2.5298e+06	2.21232e+06	6.50175e+06	5.55535e+06	1.9501e+06	1.98338e+06	2.69896e+06	2.76868e+06	2.8577e+06	2.38731e+06	2.79727e+06	2.78396e+06
Glutamate	3.96	level1			146.046	227	C5H9NO4	NEG	HMDB0000148	56-86-0	C00025	Organic acids and derivatives	Carboxylic acids and derivatives	Amino acids, peptides, and analogues	1.21493e+07	9.19907e+06	1.05412e+07	8.88068e+06	1.02517e+07	1.09252e+07	1.17277e+07	1.15024e+07	1.10726e+07	1.05186e+07	1.57671e+07	1.317e+07	1.07917e+07	1.35941e+07	1.31611e+07
Asparagine	3.96	level1			133.061	223.5	C4H8N2O3	POS	HMDB0000168	70-47-3	C00152	Organic acids and derivatives	Carboxylic acids and derivatives	Amino acids, peptides, and analogues	585873	5.976e+06	4.67024e+06	155628	4.6508e+06	4.64415e+06	5.99576e+06	6.07596e+06	5.63969e+06	3.70618e+06	4.33742e+06	3.49305e+06	5.42617e+06	4.22368e+06	4.69602e+06
Glucuronic acid	3.96	level1			193.035	222.1	C6H10O7	NEG	HMDB0000127	528-16-5|6556-12-3|576-37-4|72121-88-1	C00191	Organic oxygen compounds	Organooxygen compounds	Carbohydrates and carbohydrate conjugates	1.1798e+06	1.40225e+06	2.4794e+06	821117	1.41139e+06	1.28101e+06	1.49016e+06	1.84496e+06	1.31287e+06	1.56684e+06	1.48908e+06	1.42366e+06	1.24451e+06	1.52813e+06	1.37952e+06
Succinate	3.96	level1			117.019	218.9	C4H6O4	NEG	HMDB0000254	110-15-6	C00042	Organic acids and derivatives	Carboxylic acids and derivatives	Dicarboxylic acids and derivatives	5.04875e+06	2.80018e+06	5.85846e+06	2.35504e+07	6.39153e+06	6.95612e+06	8.1771e+06	7.16361e+06	6.41982e+06	9.92831e+06	7.80297e+06	7.82538e+06	2.8884e+06	6.24018e+06	9.5255e+06
5-Aminopentanoic acid	3.96	level1			116.072	215.5	C5H11NO2	NEG	HMDB0003355	660-88-8	C00431	Organic acids and derivatives	Carboxylic acids and derivatives	Amino acids, peptides, and analogues	1.77674e+06	1.02086e+06	1.17125e+06	1.34738e+06	7.05792e+06	1.06716e+06	7.24084e+06	2.06104e+06	1.14734e+06	1.55017e+06	1.61831e+07	7.93993e+06	1.31734e+06	2.2254e+06	1.1791e+06
4-(Methylamino)butanoic acid	3.96	level1			118.086	210.4	C5H11NO2	POS		1119-48-8	C15987	Organic acids and derivatives	Carboxylic acids and derivatives	Amino acids, peptides, and analogues	6.23321e+07	8.98763e+07	9.3992e+07	8.44201e+07	9.46992e+07	9.57805e+07	8.28146e+07	8.24425e+07	8.48934e+07	8.09906e+07	9.26763e+07	8.97527e+07	1.01195e+08	9.42027e+07	8.61627e+07
Quinic acid	3.96	level1			191.056	197.2	C7H12O6	NEG	HMDB0003072	115919-31-8	C00296				2.37936e+06	2.65578e+06	2.78036e+06	1.97276e+06	2.78995e+06	2.75104e+06	1.95115e+06	2.05809e+06	1.97188e+06	2.18773e+06	1.0955e+06	2.50878e+06	1.99688e+06	1.87183e+06	1.56439e+06
Diethanolamine	3.96	level1			88.0757	189.9	C4H11NO2	POS	HMDB0004437	111-42-2	C06772	Organic nitrogen compounds	Organonitrogen compounds	Amines	1.90078e+06	1.91226e+06	3.41946e+06	1.77485e+06	1.99424e+06	1.82176e+06	1.71273e+06	1.70024e+06	1.8675e+06	1.87827e+06	1.57561e+06	1.72916e+06	1.87231e+06	1.74832e+06	1.88985e+06
Threonic acid	3.96	level1			135.03	182.8	C4H8O5	NEG	HMDB0062620	7306-96-9	C01620	Organic oxygen compounds	Organooxygen compounds	Carbohydrates and carbohydrate conjugates	2.26616e+07	3.09971e+07	3.79173e+07	2.33785e+07	3.59212e+07	3.65515e+07	3.17885e+07	3.47115e+07	3.21374e+07	2.90136e+07	2.26487e+07	3.81718e+07	2.96205e+07	3.5273e+07	3.16057e+07
Tyrosine	3.96	level1			182.081	182.1	C9H11NO3	POS	HMDB0000158	60-18-4	C00082	Organic acids and derivatives	Carboxylic acids and derivatives	Amino acids, peptides, and analogues	5.92016e+07	7.34478e+07	8.36274e+07	4.56626e+07	7.25246e+07	8.22759e+07	5.83954e+07	6.35567e+07	6.24795e+07	6.27719e+07	6.02779e+07	6.18345e+07	6.86579e+07	6.79715e+07	6.5576e+07
Dimethylglycine	3.96	level1			104.071	179.2	C4H9NO2	POS	HMDB0000092	1118-68-9	C01026	Organic acids and derivatives	Carboxylic acids and derivatives	Amino acids, peptides, and analogues	1.8903e+08	2.1335e+08	2.32452e+08	2.17778e+08	2.23108e+08	2.25737e+08	2.36193e+08	2.47103e+08	2.43104e+08	2.06952e+08	2.7809e+08	3.32805e+08	2.47369e+08	2.985e+08	2.67338e+08
2-Aminobutyric acid	3.96	level1			102.056	179.2	C4H9NO2	NEG	HMDB0000452	1492-24-6	C02356	Organic acids and derivatives	Carboxylic acids and derivatives	Amino acids, peptides, and analogues	2.35923e+06	2.77713e+06	2.93191e+06	2.39152e+06	2.70245e+06	2.65507e+06	2.99473e+06	3.17283e+06	3.2526e+06	2.44071e+06	3.46223e+06	4.3128e+06	3.18588e+06	3.85326e+06	3.29454e+06
3-Hydroxy-4-aminopyridine	3.96	level1			111.055	166.5	C5H6N2O	POS	HMDB0060741	52334-53-9		Organoheterocyclic compounds	Pyridines and derivatives	Aminopyridines and derivatives	3.78846e+06	4.48417e+06	3.24935e+06	3.90015e+06	3.87325e+06	5.01945e+06	3.63382e+06	3.18446e+06	2.94881e+06	3.65316e+06	3.86323e+06	3.59146e+06	3.41199e+06	4.10616e+06	4.00798e+06
Isoleucine	3.96	level1			132.102	165	C6H13NO2	POS	HMDB0000172	73-32-5	C00407	Organic acids and derivatives	Carboxylic acids and derivatives	Amino acids, peptides, and analogues	2.09426e+08	2.3381e+08	2.45693e+08	1.05164e+08	2.38029e+08	2.48779e+08	2.45564e+08	2.58935e+08	2.47087e+08	4.58449e+08	2.72882e+08	2.55375e+08	2.58048e+08	2.62048e+08	4.61158e+08
Isonicotinic acid	3.96	level1			124.039	125.7	C6H5NO2	POS	HMDB0060665	55-22-1	C07446	Organoheterocyclic compounds	Pyridines and derivatives	Pyridinecarboxylic acids and derivatives	313394	427260	380880	2.66111e+07	266790	231488	2.45948e+06	2.0602e+06	1.98613e+06	261850	281652	561449	490354	277203	308230
N-Acetylvaline	3.96	level1			158.082	111.1	C7H13NO3	NEG	HMDB0011757	96-81-1		Organic acids and derivatives	Carboxylic acids and derivatives	Amino acids, peptides, and analogues	449571	645239	303624	831647	308365	515141	691509	543056	476348	342771	318757	490761	403571	429202	334746
SM(d18:1/17:0)	3.96	level1			717.59	104.8	C40H81N2O6P	POS	HMDB0240609	121999-64-2		Lipids and lipid-like molecules	Sphingolipids	Phosphosphingolipids	2.56189e+07	2.21214e+07	2.05524e+07	1.94242e+07	2.39035e+07	2.27488e+07	1.74276e+07	1.77057e+07	1.64428e+07	2.57408e+07	2.46123e+07	2.41958e+07	3.08338e+07	2.40707e+07	2.5254e+07
5-methyl-2'-deoxycytidine	3.96	level1			242.113	100.7	C10H15N3O4	POS		838-07-3	C03592	Nucleosides, nucleotides, and analogues	Pyrimidine nucleosides	Pyrimidine 2'-deoxyribonucleosides	8.28986e+06	9.43366e+06	1.10887e+07	323384	1.06929e+07	1.01939e+07	9.51403e+06	9.86035e+06	1.05303e+07	9.54693e+06	1.59955e+07	5.48224e+06	8.12839e+06	1.04208e+07	1.25564e+07
Acamprosate (calcium)	3.96	level1			180.034	92.5	C5H11NO4S	NEG	HMDB0014797	77337-76-9	D07058	Organic acids and derivatives	Organic sulfonic acids and derivatives	Organosulfonic acids and derivatives	6.26067e+06	4.26836e+06	5.72176e+06	7.19892e+06	5.43703e+06	5.5509e+06	5.34305e+06	5.20406e+06	5.33374e+06	4.15919e+06	5.81476e+06	6.28718e+06	5.02408e+06	5.6083e+06	4.6751e+06
7-Methylguanine	3.96	level1			166.072	88.8	C6H7N5O	POS	HMDB0000897	578-76-7	C02242	Organoheterocyclic compounds	Imidazopyrimidines	Purines and purine derivatives	5.31098e+07	4.41304e+07	5.8263e+07	4.39745e+07	5.4014e+07	5.23044e+07	4.76305e+07	5.18003e+07	5.26368e+07	4.28713e+07	5.57439e+07	4.62222e+07	4.66135e+07	4.97987e+07	5.22716e+07
Hypoxanthine	3.96	level1			137.046	72.1	C5H4N4O	POS	HMDB0000157	68-94-0	C00262	Organoheterocyclic compounds	Imidazopyrimidines	Purines and purine derivatives	5.61158e+09	5.81176e+09	5.56941e+09	4.66968e+09	5.90639e+09	6.30134e+09	5.50072e+09	5.50016e+09	5.36405e+09	5.86526e+09	6.68482e+09	5.54331e+09	5.51161e+09	5.71379e+09	5.56183e+09
Uridine	3.96	level1			243.062	65.6	C9H12N2O6	NEG	HMDB0000296	58-96-8	C00299	Nucleosides, nucleotides, and analogues	Pyrimidine nucleosides	Pyrimidine nucleosides	1.8549e+08	1.68226e+08	1.94349e+08	352302	1.93293e+08	1.90863e+08	1.65511e+08	1.68916e+08	1.66173e+08	1.59456e+08	1.82735e+08	1.36203e+08	1.61293e+08	1.52436e+08	1.5148e+08
Ribothymidine	3.96	level1			257.078	51.2	C10H14N2O6	NEG	HMDB0000884	1463-10-1		Nucleosides, nucleotides, and analogues	Pyrimidine nucleosides	Pyrimidine nucleosides	1.40829e+07	1.22287e+07	1.47588e+07	607499	1.37995e+07	1.32962e+07	1.13768e+07	1.16711e+07	1.13889e+07	9.21153e+06	1.1005e+07	9.63621e+06	1.0971e+07	1.06495e+07	1.04404e+07
2'-Deoxyuridine	3.96	level1			227.067	39.9	C9H12N2O5	NEG	HMDB0000012	951-78-0	C00526	Nucleosides, nucleotides, and analogues	Pyrimidine nucleosides	Pyrimidine 2'-deoxyribonucleosides	8.60752e+06	9.43261e+06	1.26322e+07	1.10203e+06	1.15791e+07	1.13749e+07	1.01811e+07	1.02996e+07	1.01306e+07	1.13289e+07	1.20849e+07	9.56961e+06	1.49842e+07	1.09055e+07	9.6477e+06
Taurochenodeoxycholic acid	3.96	level1			498.289	38.5	C26H45NO6S	NEG	HMDB0000951	516-35-8	C05465	Lipids and lipid-like molecules	Steroids and steroid derivatives	Bile acids, alcohols and derivatives	6.72004e+08	1.02824e+09	8.69581e+08	4.62363e+08	9.42144e+08	9.49264e+08	9.01933e+08	9.23457e+08	9.63749e+08	1.35739e+09	6.33904e+08	1.03608e+09	6.5081e+08	7.61733e+08	8.51214e+08
Sphingosine	3.96	level1			282.279	31.1	C18H37NO2	POS	HMDB0000252	123-78-4	C00319	Organic nitrogen compounds	Organonitrogen compounds	Amines	2.14526e+07	2.93637e+07	1.54398e+07	2.54018e+07	1.73397e+07	2.00234e+07	2.2678e+07	2.20466e+07	2.24266e+07	6.44206e+07	2.32279e+07	4.03719e+07	2.03726e+07	3.66733e+07	3.0388e+07
Thymine	3.96	level1			125.036	29.9	C5H6N2O2	NEG	HMDB0000262	65-71-4	C00178	Organoheterocyclic compounds	Diazines	Pyrimidines and pyrimidine derivatives	2.37557e+06	3.75118e+06	2.27732e+06	1.65707e+08	2.87851e+06	3.39913e+06	1.70142e+07	1.46863e+07	1.42879e+07	3.37788e+06	4.23028e+06	4.8302e+06	3.27731e+06	5.74556e+06	2.87905e+06
5,6-Dihydroxyindole	3.96	level1			148.04	24	C8H7NO2	NEG	HMDB0004058	3131-52-0	C05578	Organoheterocyclic compounds	Indoles and derivatives	Hydroxyindoles	3.1488e+06	4.18005e+06	3.90274e+06	2.78027e+06	3.96493e+06	3.91311e+06	3.90801e+06	4.22547e+06	3.54208e+06	2.83026e+06	3.92612e+06	7.11454e+06	3.63103e+06	3.66641e+06	3.63706e+06
Hydroxytyrosol	3.96	level1			135.045	21.4	C8H10O3	NEG	HMDB0005784	10597-60-1		Benzenoids	Phenols	Tyrosols and derivatives	2.26635e+06	11303.2	2.81542e+06	2.18968e+06	3.28523e+06	3.65315e+06	2.61047e+06	2.33672e+06	3.67312e+06	2.26856e+06	2.91547e+06	2.47672e+06	2.37182e+06	1.66625e+06	2.74208e+06
Eicosapentaenoic acid	3.96	level1			301.217	18.7	C20H30O2	NEG	HMDB0001999	10417-94-4	C06428	Lipids and lipid-like molecules	Fatty Acyls	Fatty acids and conjugates	2.06878e+07	3.03631e+07	1.62419e+07	2.37071e+07	2.93772e+07	3.11386e+07	2.30192e+07	2.50841e+07	2.36493e+07	1.91716e+07	2.47639e+07	1.41172e+07	2.90392e+07	2.41401e+07	2.85695e+07
Arachidonic acid (AA)	3.96	level1			303.233	18.7	C20H32O2	NEG	HMDB0001043	506-32-1	C00219	Lipids and lipid-like molecules	Fatty Acyls	Fatty acids and conjugates	7.42565e+08	7.2151e+08	7.03858e+08	7.74452e+08	7.63327e+08	8.2321e+08	6.49791e+08	6.90581e+08	6.54297e+08	6.07864e+08	9.70393e+08	4.57533e+08	8.0507e+08	7.20189e+08	7.93829e+08
cis-11.14-Eicosadienoic acid	3.96	level1			307.264	18.7	C20H36O2	NEG	HMDB0005060	2091-39-6	C16525	Lipids and lipid-like molecules	Fatty Acyls	Fatty acids and conjugates	5.01255e+07	3.16796e+07	3.77668e+07	2.44342e+07	3.77754e+07	3.64407e+07	1.93531e+07	3.02707e+07	3.04332e+07	1.85737e+07	4.54342e+07	1.90672e+07	4.2613e+07	3.59909e+07	3.59278e+07
cis-11-Eicosenoic acid	3.96	level1			309.28	18.7	C20H38O2	NEG	HMDB0002231	26764-41-0	C16526	Lipids and lipid-like molecules	Fatty Acyls	Fatty acids and conjugates	4.48272e+07	2.49625e+07	2.97604e+07	1.71412e+07	3.10177e+07	2.99746e+07	2.23727e+07	2.1519e+07	2.02042e+07	1.9419e+07	2.40092e+07	2.54079e+07	2.79001e+07	2.36638e+07	2.47611e+07
Docosahexaenoic acid (DHA)	3.96	level1			327.233	18.7	C22H32O2	NEG	HMDB0002183	6217-54-5	C06429	Lipids and lipid-like molecules	Fatty Acyls	Fatty acids and conjugates	1.3632e+08	1.19912e+08	1.15133e+08	1.05368e+08	1.37166e+08	1.32584e+08	6.42821e+07	1.06953e+08	6.37172e+07	9.00125e+07	1.55335e+08	8.97569e+07	1.76078e+08	1.26747e+08	1.32482e+08
Salicylic acid	3.96	level1			137.024	18	C7H6O3	NEG	HMDB0001895	69-72-7	C00805	Benzenoids	Benzene and substituted derivatives	Benzoic acids and derivatives	3.07522e+06	13947.8	5.72762e+06	4.72568e+06	5.28999e+06	5.25029e+06	3.3462e+06	5.01127e+06	4.21386e+06	16516	4.51282e+06	4.63593e+06	4.46593e+06	5.30127e+06	3.6258e+06
Trehalose	3.95	level1			365.106	227.1	C12H22O11	POS	HMDB0000975	99-20-7	C01083	Organic oxygen compounds	Organooxygen compounds	Carbohydrates and carbohydrate conjugates	4.1689e+06	1.50967e+06	2.3431e+06	1.52929e+07	1.91749e+06	1.86692e+06	5.42967e+06	5.79329e+06	5.50874e+06	1.42146e+06	941671	2.08529e+06	3.23202e+06	2.02008e+06	2.12375e+06
2-Hydroxyhexanoic acid	3.95	level1			131.071	39.9	C6H12O3	NEG	HMDB0001624	6064-63-7		Lipids and lipid-like molecules	Fatty Acyls	Fatty acids and conjugates	6.69298e+07	3.58123e+07	6.31091e+07	2.58585e+09	5.02121e+07	4.695e+07	2.36195e+08	2.81601e+08	2.8639e+08	5.05575e+07	9.98947e+07	9.11449e+07	4.62464e+07	8.01444e+07	7.61516e+07
2'-O-Methylguanosine	3.95	level1			298.114	100.7	C11H15N5O5	POS		2140-71-8		Nucleosides, nucleotides, and analogues	Purine nucleosides	Purine nucleosides	1.82205e+07	1.42124e+07	1.72e+07	5.67185e+06	1.70827e+07	1.71027e+07	1.59048e+07	1.49053e+07	1.52682e+07	1.43536e+07	1.86408e+07	1.21098e+07	1.58911e+07	1.42421e+07	1.48366e+07
Denticetic-acid	3.95	level1			197.155	23.3	C12H22O2	NEG	HMDB0000529	2430-94-6		Lipids and lipid-like molecules	Fatty Acyls	Fatty acids and conjugates	1.77192e+06	1.93625e+06	1.68043e+06	1.76337e+06	1.76481e+06	1.51943e+06	1.9945e+06	1.78169e+06	1.81218e+06	1.02144e+06	1.75048e+06	3.50815e+06	1.45754e+06	1.56415e+06	1.32054e+06
N-Methylnicotinamide	3.95	level1			137.071	23	C7H8N2O	POS	HMDB0003152	114-33-0		Organoheterocyclic compounds	Pyridines and derivatives	Pyridinecarboxylic acids and derivatives	1.42661e+06	1.15742e+06	1.2462e+06	1.6324e+06	1.56788e+06	1.44872e+06	1.43577e+06	1.63672e+06	1.53682e+06	1.13898e+06	1.35417e+06	1.5001e+06	1.18412e+06	1.41787e+06	1.44502e+06
2-Methylnicotinamide	3.95	level1			137.071	23	C7H8N2O	POS	HMDB0059711	58539-65-4		Organoheterocyclic compounds	Pyridines and derivatives	Pyridinecarboxylic acids and derivatives	1.42661e+06	1.15742e+06	1.2462e+06	1.6324e+06	1.56788e+06	1.44872e+06	1.43577e+06	1.63672e+06	1.53682e+06	1.13898e+06	1.35417e+06	1.5001e+06	1.18412e+06	1.41787e+06	1.44502e+06
Nicotinate	3.95	level1			124.039	125.7	C6H5NO2	POS	HMDB0001488	59-67-6	C00253	Organoheterocyclic compounds	Pyridines and derivatives	Pyridinecarboxylic acids and derivatives	313394	427260	380880	2.66111e+07	266790	231488	2.45948e+06	2.0602e+06	1.98613e+06	261850	281652	561449	490354	277203	308230
4'-Hydroxyacetophenone	3.95	level1			135.045	21.4	C8H8O2	NEG		99-93-4	C10700	Organic oxygen compounds	Organooxygen compounds	Carbonyl compounds	2.26635e+06	11303.2	2.81542e+06	2.18968e+06	3.28523e+06	3.65315e+06	2.61047e+06	2.33672e+06	3.67312e+06	2.26856e+06	2.91547e+06	2.47672e+06	2.37182e+06	1.66625e+06	2.74208e+06
Cystine	3.95	level1			241.031	253.1	C6H12N2O4S2	POS	HMDB0250712	56-89-3	C00491	Organic acids and derivatives	Carboxylic acids and derivatives	Amino acids, peptides, and analogues	7.66829e+06	6.64386e+06	1.12527e+07	9.25463e+06	1.04369e+07	9.98026e+06	9.0744e+06	8.83551e+06	9.08861e+06	9.63661e+06	1.02627e+07	8.36293e+06	8.80449e+06	9.0459e+06	9.08788e+06
Fumaric acid	3.95	level1			115.004	214	C4H4O4	NEG	HMDB0000134	110-17-8	C00122	Organic acids and derivatives	Carboxylic acids and derivatives	Dicarboxylic acids and derivatives	5.40526e+06	3.59566e+06	4.35893e+06	1.50046e+06	4.10955e+06	3.98902e+06	4.53695e+06	4.23311e+06	4.42529e+06	4.39498e+06	4.88591e+06	6.04676e+06	5.01704e+06	5.08083e+06	4.83884e+06
Turanose	3.95	level1			341.109	212.8	C12H22O11	NEG		547-25-1		Organic oxygen compounds	Organooxygen compounds	Carbohydrates and carbohydrate conjugates	3.4585e+07	3.97754e+06	2.5561e+06	2.08863e+07	2.84043e+06	3.27295e+06	9.92055e+06	9.78758e+06	9.92712e+06	1.95081e+06	1.83299e+06	4.0716e+06	3.03095e+06	2.81874e+06	1.76507e+06
Pimelic acid	3.95	level1			159.066	211.1	C7H12O4	NEG	HMDB0000857	111-16-0	C02656	Lipids and lipid-like molecules	Fatty Acyls	Fatty acids and conjugates	165557	103911	153764	114625	85786.8	110340	110495	103960	88164.7	97630	72571.6	154612	133814	100028	127533
Histidine	3.95	level1			154.062	207.6	C6H9N3O2	NEG	HMDB0000177	71-00-1	C00135	Organic acids and derivatives	Carboxylic acids and derivatives	Amino acids, peptides, and analogues	820297	844022	727257	1.42025e+06	950941	900855	1.24512e+06	1.66737e+06	1.40109e+06	835276	819278	1.19053e+06	1.13249e+06	783666	1.32244e+06
Suberic acid	3.95	level1			173.082	205.5	C8H14O4	NEG	HMDB0000893	505-48-6	C08278	Lipids and lipid-like molecules	Fatty Acyls	Fatty acids and conjugates	1.04521e+06	321355	385774	321488	362266	539864	442875	411118	429748	432897	1.48388e+06	403124	754265	492774	488821
Vigabatrin	3.95	level1			128.072	184.1	C6H11NO2	NEG	HMDB0015212	60643-86-9	C07500	Organic acids and derivatives	Carboxylic acids and derivatives	Amino acids, peptides, and analogues	1.22451e+06	1.57759e+06	976763	2.35591e+06	1.17956e+06	1.32331e+06	1.4268e+06	1.4877e+06	1.46194e+06	1.67666e+06	1.14397e+06	1.62957e+06	1.58405e+06	1.39164e+06	1.32227e+06
Pipecolic acid	3.95	level1			130.086	184	C6H11NO2	POS	HMDB0000716	3105-95-1	C00408	Organic acids and derivatives	Carboxylic acids and derivatives	Amino acids, peptides, and analogues	2.74018e+07	2.85781e+07	1.87574e+07	4.16699e+07	2.27308e+07	2.4871e+07	2.84751e+07	2.59041e+07	2.68889e+07	2.9918e+07	2.16942e+07	2.81734e+07	2.76964e+07	2.45888e+07	2.47464e+07
N-Acetylglutamine	3.95	level1			187.072	183.2	C7H12N2O4	NEG	HMDB0006029	2490-97-3	D07063	Organic acids and derivatives	Carboxylic acids and derivatives	Amino acids, peptides, and analogues	2.23319e+06	3.94575e+06	2.9223e+06	4.63306e+06	3.26357e+06	3.91774e+06	2.9669e+06	3.13009e+06	2.88944e+06	2.91366e+06	1.59673e+06	3.66018e+06	2.8521e+06	2.6239e+06	2.12708e+06
Xanthosine	3.95	level1			283.068	181.9	C10H12N4O6	NEG	HMDB0000299	146-80-5	C01762	Nucleosides, nucleotides, and analogues	Purine nucleosides	Purine nucleosides	2.1793e+07	2.09762e+07	2.79326e+07	1.75384e+07	2.91407e+07	3.00649e+07	2.16254e+07	2.29096e+07	2.20538e+07	2.79584e+07	4.10353e+07	3.57478e+07	2.72126e+07	3.05052e+07	2.36927e+07
Valine	3.95	level1			118.086	179.1	C5H11NO2	POS	HMDB0000883	72-18-4	C00183	Organic acids and derivatives	Carboxylic acids and derivatives	Amino acids, peptides, and analogues	1.14096e+08	1.57165e+08	1.43813e+08	1.11591e+08	1.48261e+08	1.54684e+08	1.52423e+08	1.5684e+08	1.58119e+08	1.56106e+08	1.664e+08	1.70656e+08	1.70611e+08	1.59844e+08	1.58898e+08
MeAIB	3.95	level1			118.086	179.1	C5H11NO2	POS	HMDB0002141	2566-34-9		Organic acids and derivatives	Carboxylic acids and derivatives	Amino acids, peptides, and analogues	1.14096e+08	1.57165e+08	1.43813e+08	1.11591e+08	1.48261e+08	1.54684e+08	1.52423e+08	1.5684e+08	1.58119e+08	1.56106e+08	1.664e+08	1.70656e+08	1.70611e+08	1.59844e+08	1.58898e+08
Taurine	3.95	level1			124.007	175.2	C2H7NO3S	NEG	HMDB0000251	107-35-7	C00245	Organic acids and derivatives	Organic sulfonic acids and derivatives	Organosulfonic acids and derivatives	2.57653e+08	3.65813e+08	3.34127e+08	1.91735e+08	3.32755e+08	3.46767e+08	4.05982e+08	4.26911e+08	4.18993e+08	2.7389e+08	2.61202e+08	3.96486e+08	2.92498e+08	3.66871e+08	3.30672e+08
Pehanorm	3.95	level1			122.081	175.1	C4H11NO3	POS	HMDB0240288	77-86-1	C07182	Organic nitrogen compounds	Organonitrogen compounds	Amines	966545	1.14731e+06	1.08422e+06	770493	1.07848e+06	1.0753e+06	1.16582e+06	1.1875e+06	1.13106e+06	1.35983e+06	902218	1.02837e+06	943909	1.07123e+06	1.30885e+06
(2R)-6-Oxo-2-piperidinecarboxylic acid	3.95	level1			142.051	161.7	C6H9NO3	NEG	HMDB0061705	72002-30-3		Organic acids and derivatives	Carboxylic acids and derivatives	Amino acids, peptides, and analogues	5.19495e+06	3.51016e+07	8.80462e+06	7.70543e+06	1.85592e+07	2.37817e+07	1.12076e+07	1.17578e+07	1.11729e+07	9.35194e+06	6.26366e+06	7.8099e+06	7.5079e+06	7.35011e+06	7.81572e+06
Phenylalanine	3.95	level1			166.086	155.5	C9H11NO2	POS	HMDB0000159	63-91-2	C00079	Organic acids and derivatives	Carboxylic acids and derivatives	Amino acids, peptides, and analogues	2.92008e+08	3.03889e+08	3.51469e+08	2.05915e+08	3.27957e+08	3.21066e+08	3.34947e+08	3.53949e+08	3.46196e+08	3.41499e+08	3.30399e+08	3.88388e+08	3.5668e+08	3.44929e+08	3.42887e+08
Acetylproline	3.95	level1			156.067	152.5	C7H11NO3	NEG	HMDB0242126	1074-79-9		Organic acids and derivatives	Carboxylic acids and derivatives	Amino acids, peptides, and analogues	207223	286095	250305	370584	265568	352704	229798	248968	255691	201287	299972	285049	234374	323554	205277
Ribitol	3.95	level1			151.061	126.9	C5H12O5	NEG	HMDB0002917	87-99-0	C00474				1.37199e+07	1.31373e+07	1.37852e+07	1.1716e+07	1.40192e+07	2.51931e+07	1.22873e+07	1.20099e+07	1.18366e+07	1.19855e+07	1.18397e+07	1.3339e+07	1.22513e+07	1.257e+07	1.14089e+07
5-Methylcytosine	3.95	level1			126.066	100.7	C5H7N3O	POS	HMDB0002894	554-01-8	C02376	Organoheterocyclic compounds	Diazines	Pyrimidines and pyrimidine derivatives	3.80537e+07	4.30488e+07	3.6396e+07	1.40036e+07	3.74877e+07	3.56853e+07	4.05216e+07	3.20421e+07	3.34312e+07	3.34652e+07	5.4528e+07	2.4563e+07	3.7702e+07	3.50664e+07	3.98368e+07
Acadesine (Drug)	3.95	level1			259.103	100.2	C9H14N4O5	POS	HMDB0062179		D02742	Nucleosides, nucleotides, and analogues	Imidazole ribonucleosides and ribonucleotides	Imidazole ribonucleosides and ribonucleotides	3.20643e+06	5.33086e+06	3.29892e+06	2.45334e+06	4.06479e+06	5.03161e+06	4.16839e+06	3.85573e+06	4.03996e+06	2.87251e+06	5.19599e+06	2.19341e+06	3.46632e+06	3.46602e+06	2.76407e+06
N2,N2-Dimethylguanosine	3.95	level1			312.13	96	C12H17N5O5	POS	HMDB0004824	2140-67-2		Nucleosides, nucleotides, and analogues	Purine nucleosides	Purine nucleosides	1.74938e+07	1.28749e+07	1.75805e+07	3.72625e+06	1.68813e+07	1.63068e+07	1.35e+07	1.30203e+07	1.30257e+07	1.21296e+07	1.5486e+07	1.06944e+07	1.41329e+07	1.30428e+07	1.26974e+07
Car(18:1)	3.95	level1			426.358	90	C25H47NO4	POS	HMDB0013337	13962-05-5		Lipids and lipid-like molecules	Fatty Acyls	Fatty acid esters	6.75598e+06	8.9268e+06	5.90144e+06	3.89209e+06	7.50535e+06	7.64079e+06	3.91667e+06	4.02111e+06	4.5582e+06	2.55828e+06	2.29206e+06	2.87676e+06	2.42673e+06	2.20796e+06	2.1319e+06
L-Fucitol	3.95	level1			165.077	89.3	C6H14O5	NEG	HMDB0304954	13074-06-1		Organic oxygen compounds	Organooxygen compounds	Carbohydrates and carbohydrate conjugates	6.32775e+06	5.89744e+06	6.39402e+06	7.67054e+06	6.43778e+06	6.17283e+06	5.43739e+06	5.47348e+06	4.90208e+06	5.15114e+06	6.34113e+06	6.4819e+06	4.85855e+06	6.23921e+06	5.15078e+06
PC(18:0/14:0)	3.95	level1			734.568	72.2	C40H80NO8P	POS	HMDB0008031	20664-02-2		Lipids and lipid-like molecules	Glycerophospholipids	Glycerophosphocholines	1.7287e+06	3.5883e+07	1.89231e+06	1.81354e+06	1.91708e+06	1.71951e+06	1.36112e+06	1.1776e+06	1.44064e+06	2.36888e+06	2.64637e+07	2.80286e+06	2.32648e+06	2.13808e+06	2.06142e+06
PE(18:0/18:2)	3.95	level1			744.553	72.2	C41H78NO8P	POS	HMDB0008994	7266-53-7		Lipids and lipid-like molecules	Glycerophospholipids	Glycerophosphoethanolamines	2.50711e+06	6.26914e+07	2.83746e+06	2.55478e+06	2.38404e+06	6.57468e+06	1.25532e+06	1.8735e+06	1.73002e+06	4.1106e+06	2.2821e+06	3.54978e+06	2.5842e+06	2.29615e+06	6.32899e+06
1-Methylinosine	3.95	level1			283.103	56.2	C11H14N4O5	POS	HMDB0002721	2140-73-0		Nucleosides, nucleotides, and analogues	Purine nucleosides	Purine nucleosides	1.41115e+07	1.05655e+07	1.32525e+07	5.11752e+06	1.26774e+07	1.2883e+07	9.68295e+06	9.65417e+06	9.69834e+06	9.49978e+06	1.27351e+07	8.13627e+06	1.10302e+07	1.04699e+07	1.07136e+07
N-Acetylhistamine	3.95	level1			154.097	52.3	C7H11N3O	POS	HMDB0013253	673-49-4	C05135	Organic acids and derivatives	Carboxylic acids and derivatives	Carboxylic acid derivatives	6.60783e+07	4.03934e+07	3.86462e+07	3.5609e+07	4.16693e+07	4.37882e+07	4.03535e+07	3.66913e+07	4.21089e+07	4.06619e+07	5.45534e+07	4.86945e+07	4.6441e+07	4.60674e+07	3.84217e+07
Nonaethylene glycol	3.95	level1			415.253	32.3	C18H38O10	POS		3386-18-3		Organic oxygen compounds	Organooxygen compounds	Ethers	5.29335e+06	1.21533e+06	1.03917e+06	1.22422e+06	953444	1.07163e+06	1.96764e+06	1.82168e+06	1.73956e+06	1.83697e+06	576747	1.68709e+06	3.35241e+06	1.25595e+06	2.04528e+06
Taurolithocholic acid 3-sulfate	3.95	level1			562.252	30.7	C26H45NO8S2	NEG	HMDB0002580	15324-65-9	C03642	Lipids and lipid-like molecules	Steroids and steroid derivatives	Bile acids, alcohols and derivatives	1.89683e+06	128632	415698	984178	346078	184267	2.41099e+06	2.30208e+06	2.3565e+06	4.82747e+06	1.27769e+06	823851	1.92821e+06	1.05772e+06	2.29354e+06
Isocaproic acid	3.95	level1			115.076	30.6	C6H12O2	NEG	HMDB0000689	646-07-1	C21399	Lipids and lipid-like molecules	Fatty Acyls	Fatty acids and conjugates	3.96702e+06	2.69416e+06	3.29371e+06	3.75303e+06	3.43763e+06	3.35516e+06	3.41879e+06	3.11311e+06	2.82428e+06	2.86693e+06	3.31128e+06	3.00901e+06	3.55634e+06	2.77661e+06	2.99531e+06
PG(16:0/18:1)	3.95	level1			747.518	24.6	C40H77O10P	NEG	HMDB0010574	268550-95-4	C13883	Lipids and lipid-like molecules	Glycerophospholipids	Glycerophosphoglycerols	4.7642e+06	4.34919e+06	2.36238e+06	5.7897e+06	3.67226e+06	3.44942e+06	2.72223e+06	2.89833e+06	3.06581e+06	4.09222e+06	5.01082e+06	4.30143e+06	4.99086e+06	4.69907e+06	5.00313e+06
cis-9-Palmitoleic acid	3.95	level1			253.217	20.3	C16H30O2	NEG	HMDB0003229	373-49-9	C08362	Lipids and lipid-like molecules	Fatty Acyls	Fatty acids and conjugates	1.78313e+08	1.44638e+08	1.38056e+08	7.85427e+07	1.68926e+08	1.70511e+08	1.09536e+08	1.16613e+08	1.14441e+08	9.45854e+07	1.33007e+08	1.74197e+08	9.98653e+07	1.16483e+08	1.18352e+08
alpha-Linolenic acid	3.95	level1			277.217	20.3	C18H30O2	NEG	HMDB0001388	463-40-1	C06427	Lipids and lipid-like molecules	Fatty Acyls	Lineolic acids and derivatives	1.10407e+08	1.11594e+08	7.85732e+07	1.00484e+08	9.89444e+07	1.06075e+08	8.68184e+07	9.41951e+07	8.86007e+07	8.34511e+07	7.81353e+07	1.04209e+08	1.12239e+08	8.51034e+07	9.22295e+07
Heptadecanoic acid	3.95	level1			269.249	20.1	C17H34O2	NEG	HMDB0002259	506-12-7		Lipids and lipid-like molecules	Fatty Acyls	Fatty acids and conjugates	5.5748e+06	3.70888e+06	4.02151e+06	3.89644e+06	4.91748e+06	4.81675e+06	4.44866e+06	4.8704e+06	3.98588e+06	2.78225e+06	5.39601e+06	4.20436e+06	6.4979e+06	5.46833e+06	4.81125e+06
Linoleic acid	3.95	level1			279.233	20.1	C18H32O2	NEG	HMDB0000673	60-33-3	C01595	Lipids and lipid-like molecules	Fatty Acyls	Lineolic acids and derivatives	1.58999e+09	1.42613e+09	1.13133e+09	1.49894e+09	1.2558e+09	1.32835e+09	1.19138e+09	1.22638e+09	1.17224e+09	1.00815e+09	1.04681e+09	1.26731e+09	1.17294e+09	1.24111e+09	1.14421e+09
Serine	3.95	level1			106.05	224.1	C3H7NO3	POS	HMDB0000187	56-45-1	C00065	Organic acids and derivatives	Carboxylic acids and derivatives	Amino acids, peptides, and analogues	8.17986e+06	8.94713e+06	8.8574e+06	8.67239e+06	8.93152e+06	9.17036e+06	9.89948e+06	1.01575e+07	9.32578e+06	8.83847e+06	1.3284e+07	9.53449e+06	1.00281e+07	1.19584e+07	1.2144e+07
Stearic acid	3.95	level1			283.264	18.1	C18H36O2	NEG	HMDB0000827	57-11-4	C01530	Lipids and lipid-like molecules	Fatty Acyls	Fatty acids and conjugates	3.6194e+08	2.88472e+08	2.55658e+08	2.77877e+08	2.67676e+08	2.9556e+08	2.41631e+08	2.43349e+08	2.30537e+08	2.10097e+08	3.44121e+08	2.07734e+08	3.29374e+08	2.93752e+08	2.91718e+08
1-Methylguanosine	3.94	level1			298.114	100.7	C11H15N5O5	POS	HMDB0001563	2140-65-0		Nucleosides, nucleotides, and analogues	Purine nucleosides	Purine nucleosides	1.82205e+07	1.42124e+07	1.72e+07	5.67185e+06	1.70827e+07	1.71027e+07	1.59048e+07	1.49053e+07	1.52682e+07	1.43536e+07	1.86408e+07	1.21098e+07	1.58911e+07	1.42421e+07	1.48366e+07
cis-Aconitic acid	3.94	level1			173.009	242	C6H6O6	NEG	HMDB0000072	4023-65-8	C00417	Organic acids and derivatives	Carboxylic acids and derivatives	Tricarboxylic acids and derivatives	7.69401e+06	8.03349e+06	7.64035e+06	7.64663e+06	7.70083e+06	6.97524e+06	6.27114e+06	6.276e+06	6.39102e+06	6.17317e+06	6.05496e+06	8.23748e+06	7.94e+06	7.11492e+06	7.11458e+06
3-Hydroxyacetophenone	3.94	level1			135.045	21.4	C8H8O2	NEG		121-71-1		Organic oxygen compounds	Organooxygen compounds	Carbonyl compounds	2.26635e+06	11303.2	2.81542e+06	2.18968e+06	3.28523e+06	3.65315e+06	2.61047e+06	2.33672e+06	3.67312e+06	2.26856e+06	2.91547e+06	2.47672e+06	2.37182e+06	1.66625e+06	2.74208e+06
Arabitol	3.94	level1			151.061	126.9	C5H12O5	NEG	HMDB0001851	7643-75-6	C00532	Organic oxygen compounds	Organooxygen compounds	Carbohydrates and carbohydrate conjugates	1.37199e+07	1.31373e+07	1.37852e+07	1.1716e+07	1.40192e+07	2.51931e+07	1.22873e+07	1.20099e+07	1.18366e+07	1.19855e+07	1.18397e+07	1.3339e+07	1.22513e+07	1.257e+07	1.14089e+07
gamma-Linolenic acid	3.94	level1			277.217	20.3	C18H30O2	NEG	HMDB0003073	506-26-3	C06426	Lipids and lipid-like molecules	Fatty Acyls	Lineolic acids and derivatives	1.10407e+08	1.11594e+08	7.85732e+07	1.00484e+08	9.89444e+07	1.06075e+08	8.68184e+07	9.41951e+07	8.86007e+07	8.34511e+07	7.81353e+07	1.04209e+08	1.12239e+08	8.51034e+07	9.22295e+07
5-Hydroxylysine	3.94	level1			163.108	294.7	C6H14N2O3	POS	HMDB0000450	1190-94-9	C16741	Organic acids and derivatives	Carboxylic acids and derivatives	Amino acids, peptides, and analogues	782485	836897	827788	765085	817748	745894	676486	978011	688746	723069	789855	685531	796457	717918	743690
Spermidine	3.94	level1			146.165	244.3	C7H19N3	POS	HMDB0001257	124-20-9	C00315	Organic nitrogen compounds	Organonitrogen compounds	Amines	1.6553e+06	1.35675e+06	688225	730650	403675	664253	813447	614717	609093	838213	941212	1.26271e+06	805307	896329	659100
Anserine	3.94	level1			241.129	242.1	C10H16N4O3	POS	HMDB0000194	584-85-0	C01262	Organic acids and derivatives	Peptidomimetics	Hybrid peptides	6.37692e+07	5.74772e+07	5.38443e+07	4.17809e+07	5.63738e+07	5.88066e+07	4.77542e+07	5.43431e+07	5.08131e+07	4.37254e+07	3.77005e+07	5.53212e+07	5.03309e+07	4.71413e+07	4.86446e+07
Glutamine	3.94	level1			147.076	225.6	C5H10N2O3	POS	HMDB0000641	56-85-9	C00064	Organic acids and derivatives	Carboxylic acids and derivatives	Amino acids, peptides, and analogues	5.1105e+07	6.53324e+07	6.80244e+07	6.2271e+07	6.79509e+07	6.60712e+07	6.52901e+07	7.08004e+07	6.31441e+07	6.75919e+07	6.60799e+07	6.52568e+07	6.3887e+07	6.8466e+07	6.83991e+07
Methionine sulfoxide	3.94	level1			166.053	214.8	C5H11NO3S	POS	HMDB0002005	62697-73-8	C02989	Organic acids and derivatives	Carboxylic acids and derivatives	Amino acids, peptides, and analogues	1.17893e+06	2.76177e+06	2.36642e+06	747830	2.80276e+06	2.43915e+06	1.70843e+06	1.65204e+06	2.27285e+06	1.91558e+06	2.42016e+06	2.63535e+06	2.40177e+06	2.43712e+06	2.11361e+06
Pyruvaldehyde	3.94	level1			71.0139	214.3	C3H4O2	NEG	HMDB0001167	78-98-8	C00546	Organic oxygen compounds	Organooxygen compounds	Carbonyl compounds	1.00827e+06	642450	837940	333161	537012	517765	680614	635575	613403	505348	621740	811282	677777	614127	690575
Sucrose	3.94	level1			365.106	213.3	C12H22O11	POS	HMDB0000258	57-50-1	C00089	Organic oxygen compounds	Organooxygen compounds	Carbohydrates and carbohydrate conjugates	2.52339e+07	2.13984e+06	1.44684e+06	1.20267e+07	1.63995e+06	1.64112e+06	6.15862e+06	6.62404e+06	6.41434e+06	891140	776165	2.05006e+06	2.36808e+06	1.48827e+06	1.02594e+06
Homoserine	3.94	level1			118.051	207.6	C4H9NO3	NEG	HMDB0000719	672-15-1	C00263	Organic acids and derivatives	Carboxylic acids and derivatives	Amino acids, peptides, and analogues	6.71601e+07	9.86003e+07	8.98364e+07	8.81182e+07	8.10528e+07	8.7389e+07	9.64857e+07	9.62331e+07	9.68471e+07	1.03309e+08	9.28297e+07	9.66931e+07	1.16171e+08	9.38145e+07	9.83417e+07
N6-Acetyllysine	3.94	level1			189.123	207	C8H16N2O3	POS	HMDB0000206	692-04-6	C02727	Organic acids and derivatives	Carboxylic acids and derivatives	Amino acids, peptides, and analogues	1.76165e+07	2.19186e+07	2.3173e+07	1.58896e+07	2.2175e+07	2.27454e+07	2.00472e+07	2.02272e+07	1.88724e+07	1.67048e+07	2.17127e+07	1.30655e+07	2.47001e+07	1.73326e+07	1.96899e+07
5-Aminolevulinic acid	3.94	level1			130.051	204.9	C5H9NO3	NEG	HMDB0001149	106-60-5	C00430	Organic acids and derivatives	Carboxylic acids and derivatives	Amino acids, peptides, and analogues	2.15687e+07	2.19541e+07	1.75659e+07	1.47883e+07	1.81149e+07	2.11294e+07	2.22148e+07	2.31552e+07	2.11383e+07	3.16862e+07	1.95542e+07	3.53973e+07	1.76036e+07	2.59128e+07	2.39996e+07
Itaconic acid	3.94	level1			129.019	203.4	C5H6O4	NEG	HMDB0002092	97-65-4	C00490	Lipids and lipid-like molecules	Fatty Acyls	Fatty acids and conjugates	1.12478e+06	870493	1.30998e+06	2.30451e+06	1.14367e+06	973034	3.21463e+06	3.141e+06	4.43914e+06	949535	2.00992e+06	1.04165e+06	9.10281e+06	2.09554e+06	1.94435e+06
Methylsuccinic acid	3.94	level1			131.035	200.5	C5H8O4	NEG	HMDB0001844	498-21-5		Lipids and lipid-like molecules	Fatty Acyls	Fatty acids and conjugates	933269	656911	1.08105e+06	1.94114e+06	947762	921179	1.48094e+06	1.55002e+06	1.47724e+06	1.3288e+06	1.04561e+06	938199	2.20102e+06	1.20116e+06	1.29376e+06
Uric acid	3.94	level1			167.021	193.1	C5H4N4O3	NEG	HMDB0000289	69-93-2	C00366	Organoheterocyclic compounds	Imidazopyrimidines	Purines and purine derivatives	5.59246e+06	6.16236e+06	6.64993e+06	6.81581e+06	6.36239e+06	6.50001e+06	6.26643e+06	6.33186e+06	6.22073e+06	7.05768e+06	5.58387e+06	7.31085e+06	6.96676e+06	6.40036e+06	6.1379e+06
Sebacic acid	3.94	level1			201.113	189.2	C10H18O4	NEG	HMDB0000792	111-20-6	C08277	Lipids and lipid-like molecules	Fatty Acyls	Fatty acids and conjugates	1.23121e+06	312654	345542	348282	320778	339943	429173	450510	493522	450113	219818	355401	825748	379234	478010
Dopamine	3.94	level1			136.076	182.1	C8H11NO2	POS	HMDB0000073	62-31-7	C03758	Benzenoids	Phenols	Benzenediols	5.60023e+06	6.75115e+06	7.71254e+06	4.41324e+06	6.59792e+06	7.51137e+06	6.04237e+06	5.95915e+06	5.77156e+06	5.7694e+06	5.5824e+06	5.71761e+06	6.2948e+06	5.54831e+06	6.07823e+06
O-Acetylserine	3.94	level1			146.046	171.7	C5H9NO4	NEG	HMDB0003011	5147-00-2	C00979	Organic acids and derivatives	Carboxylic acids and derivatives	Amino acids, peptides, and analogues	2.70173e+07	2.49323e+07	2.81438e+07	2.3218e+07	2.66151e+07	2.60039e+07	2.7889e+07	2.76259e+07	2.71661e+07	2.75375e+07	2.54183e+07	2.60915e+07	2.69379e+07	2.65452e+07	2.56397e+07
Glucose	3.94	level1			179.056	170	C6H12O6	NEG	HMDB0003345	492-62-6	C00267	Organic oxygen compounds	Organooxygen compounds	Carbohydrates and carbohydrate conjugates	1.34615e+08	1.56916e+08	2.4507e+08	5.91037e+07	1.43369e+08	1.52314e+08	1.52748e+08	1.56154e+08	1.53837e+08	1.40236e+08	1.2217e+08	1.45385e+08	1.35991e+08	1.4882e+08	1.51064e+08
Betaine	3.94	level1			118.086	161.5	C5H11NO2	POS	HMDB0000043	107-43-7	C00719	Organic acids and derivatives	Carboxylic acids and derivatives	Amino acids, peptides, and analogues	1.47877e+09	1.83098e+09	1.62582e+09	1.81691e+09	1.675e+09	1.75129e+09	1.87144e+09	1.81676e+09	1.8271e+09	1.7134e+09	1.9846e+09	1.93177e+09	1.96737e+09	1.93486e+09	1.88061e+09
N-Acetylmethionine	3.94	level1			190.054	99.9	C7H13NO3S	NEG	HMDB0011745	65-82-7	C02712	Organic acids and derivatives	Carboxylic acids and derivatives	Amino acids, peptides, and analogues	1.64381e+06	2.56165e+06	2.24366e+06	1.03963e+07	2.5612e+06	2.66822e+06	3.23201e+06	3.11551e+06	2.93986e+06	3.59312e+06	2.68721e+06	2.79561e+06	1.95994e+06	2.33787e+06	2.39765e+06
N-Acetyltryptophan	3.94	level1			247.107	98.7	C13H14N2O3	POS	HMDB0013713	1218-34-4	C03137	Organic acids and derivatives	Carboxylic acids and derivatives	Amino acids, peptides, and analogues	543461	1.05087e+06	784029	1.08011e+06	841884	901092	821535	800770	771920	375093	611916	1.02135e+06	469104	524452	431700
4-Hydroxyphenylacetic acid	3.94	level1			151.04	96.6	C8H8O3	NEG	HMDB0000020	156-38-7	C00642	Benzenoids	Phenols	1-hydroxy-2-unsubstituted benzenoids	1.69258e+06	1.158e+06	1.82044e+06	1.47906e+06	1.58846e+06	1.42979e+06	1.61392e+06	1.57878e+06	1.60298e+06	1.08171e+06	953281	1.10575e+06	1.17142e+06	1.07665e+06	1.01883e+06
Kynurenic acid	3.94	level1			190.05	88.1	C10H7NO3	POS	HMDB0000715	492-27-3	C01717	Organoheterocyclic compounds	Quinolines and derivatives	Quinoline carboxylic acids	6.98002e+06	6.47443e+06	7.10066e+06	1.62169e+07	6.57682e+06	6.90528e+06	7.38029e+06	7.89024e+06	7.53228e+06	6.76723e+06	3.56731e+06	6.962e+06	5.6897e+06	5.33781e+06	5.37009e+06
Deoxyinosine	3.94	level1			253.093	86.8	C10H12N4O4	POS	HMDB0000071	890-38-0	C05512	Nucleosides, nucleotides, and analogues	Purine nucleosides	Purine 2'-deoxyribonucleosides	2.18091e+06	3.67162e+06	4.44269e+06	860884	4.42119e+06	4.17883e+06	3.44349e+06	3.04856e+06	3.81713e+06	4.24232e+06	7.16866e+06	2.14201e+06	3.30153e+06	4.50508e+06	4.8212e+06
Octadecanedioic acid	3.94	level1			313.239	75	C18H34O4	NEG	HMDB0000782	871-70-5		Lipids and lipid-like molecules	Fatty Acyls	Fatty acids and conjugates	2.53521e+06	2.15928e+06	2.03077e+06	1.21387e+06	2.30453e+06	2.2221e+06	1.53216e+06	1.48439e+06	1.49422e+06	1.61846e+06	3.06261e+06	2.26267e+06	2.25524e+06	2.52225e+06	2.62707e+06
N-Lactoylphenylalanine	3.94	level1			236.093	72.6	C12H15NO4	NEG	HMDB0062175	183241-73-8		Organic acids and derivatives	Carboxylic acids and derivatives	Amino acids, peptides, and analogues	3.56744e+06	3.37572e+06	4.92153e+06	1.31125e+07	4.90128e+06	4.42644e+06	5.22216e+06	1.19716e+07	3.96266e+06	6.13625e+06	5.34856e+06	8.87924e+06	3.65504e+06	5.35056e+06	4.06208e+06
N-Lactoyl-Phenylalanine	3.94	level1			236.093	72.6	C12H15NO4	NEG	HMDB0062175	183241-73-8		Organic acids and derivatives	Carboxylic acids and derivatives	Amino acids, peptides, and analogues	3.56744e+06	3.37572e+06	4.92153e+06	1.31125e+07	4.90128e+06	4.42644e+06	5.22216e+06	1.19716e+07	3.96266e+06	6.13625e+06	5.34856e+06	8.87924e+06	3.65504e+06	5.35056e+06	4.06208e+06
N-Acetylphenylalanine	3.94	level1			206.082	72	C11H13NO3	NEG	HMDB0000512	2018-61-3	C03519	Organic acids and derivatives	Carboxylic acids and derivatives	Amino acids, peptides, and analogues	806516	1.02721e+06	553177	1.33475e+06	752675	834040	715930	687923	755863	432430	588674	1.06548e+06	487487	835600	477146
2-Hydroxy-2-methylbutyric acid	3.94	level1			117.056	52.5	C5H10O3	NEG	HMDB0001987	3739-30-8		Lipids and lipid-like molecules	Fatty Acyls	Fatty acids and conjugates	1.95771e+07	9.76841e+06	2.00912e+07	2.12442e+08	1.66646e+07	1.45939e+07	2.54597e+07	2.54143e+07	2.80996e+07	1.77897e+07	2.77987e+07	1.96338e+07	1.2444e+07	1.85569e+07	2.14156e+07
2-Hydroxymethyl benzoic acid	3.94	level1			151.04	33.6	C8H8O3	NEG	HMDB0032594	612-20-4	C10804	Benzenoids	Benzene and substituted derivatives	Benzoic acids and derivatives	510094	832691	808568	805485	826828	770726	787322	796503	614869	679833	523133	850282	501842	910863	488127
p-Anisic acid	3.94	level1			151.04	33.6	C8H8O3	NEG	HMDB0001101	100-09-4	C02519	Benzenoids	Benzene and substituted derivatives	Benzoic acids and derivatives	510094	832691	808568	805485	826828	770726	787322	796503	614869	679833	523133	850282	501842	910863	488127
Hexaethylene glycol	3.94	level1			283.175	28.3	C12H26O7	POS	HMDB0061822	2615-15-8		Organic oxygen compounds	Organooxygen compounds	Ethers	1.16798e+08	2.93134e+07	2.89809e+07	2.89403e+07	2.87435e+07	2.66473e+07	3.91827e+07	3.99153e+07	4.122e+07	4.22298e+07	1.50609e+07	3.18422e+07	7.55181e+07	2.96909e+07	4.78933e+07
Cholest-4-en-26-oic acid, 7alpha-hydroxy-3-oxo	3.94	level1			429.301	26.6	C27H42O4	NEG	HMDB0012458	115538-85-7	C17337	Lipids and lipid-like molecules	Steroids and steroid derivatives	Bile acids, alcohols and derivatives	2.212e+06	1.41765e+06	2.57317e+06	1.88247e+06	2.24095e+06	1.82123e+06	2.51646e+06	2.61695e+06	2.95586e+06	1.43856e+06	3.10065e+06	2.13406e+06	2.56652e+06	2.50087e+06	2.67415e+06
7-Hydroxy-3-oxo-cholest-4-en-26-oic acid	3.94	level1			429.301	26.6	C27H42O4	NEG	HMDB0012458	115538-85-7&#13;&#10;&#13;&#10;&#13;&#10;	C17337	Lipids and lipid-like molecules	Steroids and steroid derivatives	Bile acids, alcohols and derivatives	2.212e+06	1.41765e+06	2.57317e+06	1.88247e+06	2.24095e+06	1.82123e+06	2.51646e+06	2.61695e+06	2.95586e+06	1.43856e+06	3.10065e+06	2.13406e+06	2.56652e+06	2.50087e+06	2.67415e+06
13(S)-HODE	3.94	level1			295.228	23.8	C18H32O3	NEG	HMDB0004667	29623-28-7	C14762	Lipids and lipid-like molecules	Fatty Acyls	Lineolic acids and derivatives	3.00472e+07	3.37764e+07	2.28775e+07	8.30081e+07	2.65064e+07	2.90021e+07	3.19466e+07	2.99593e+07	3.13023e+07	2.42166e+07	2.13518e+07	2.97789e+07	3.63234e+07	2.53313e+07	2.76025e+07
Maleic acid	3.94	level1			115.004	23.6	C4H4O4	NEG	HMDB0000176	110-16-7	C01384	Organic acids and derivatives	Carboxylic acids and derivatives	Dicarboxylic acids and derivatives	3.07184e+06	3.43424e+06	3.52175e+06	2.98487e+06	2.04576e+06	2.62996e+06	3.49488e+06	3.54949e+06	3.46534e+06	3.41202e+06	2.73069e+06	2.03773e+06	2.45729e+06	2.04e+06	3.46286e+06
Indole-3-acetamide	3.94	level1			157.076	23.2	C10H10N2O	POS	HMDB0029739	879-37-8	C02693	Organoheterocyclic compounds	Indoles and derivatives	Indoles	478506	585204	427894	317034	416919	333435	413183	924092	601538	597251	570902	529526	590506	566935	677102
12-Methyltridecanoic acid	3.94	level1			227.202	22.6	C14H28O2	NEG	HMDB0031072	2724-57-4		Lipids and lipid-like molecules	Fatty Acyls	Fatty acids and conjugates	6.00022e+07	3.51143e+07	4.01432e+07	2.87885e+07	3.00381e+07	4.74121e+07	4.14038e+07	2.63466e+07	4.28396e+07	3.47969e+07	3.90278e+07	4.58408e+07	2.90581e+07	4.51965e+07	2.91535e+07
Phytanic acid	3.94	level1			311.296	18.7	C20H40O2	NEG	HMDB0000801	14721-66-5	C01607	Lipids and lipid-like molecules	Prenol lipids	Diterpenoids	7.77235e+06	6.48506e+06	4.57792e+06	5.18873e+06	4.80915e+06	5.67429e+06	4.92971e+06	4.9419e+06	5.5296e+06	3.72883e+06	4.73016e+06	5.32389e+06	7.37589e+06	5.8228e+06	5.71217e+06
Phenylsulfate	3.94	level1			172.991	13.4	C6H6O4S	NEG	HMDB0060015	937-34-8	C02180	Organic acids and derivatives	Organic sulfuric acids and derivatives	Arylsulfates	6.8427e+06	1.92416e+07	2.94344e+06	2.79457e+07	9.35826e+06	1.24796e+07	1.316e+07	1.25296e+07	1.29479e+07	8.14033e+06	1.07907e+07	2.21532e+07	5.96327e+06	1.33034e+07	9.65814e+06
4-Cresol sulfate	3.94	level1			187.007	13.4	C7H8O4S	NEG	HMDB0011635	91978-69-7		Organic acids and derivatives	Organic sulfuric acids and derivatives	Arylsulfates	3.79609e+07	2.5966e+06	4.3836e+06	1.29668e+07	3.72789e+06	3.52581e+06	2.14831e+09	2.0892e+09	2.11268e+09	1.92543e+07	5.52201e+08	7.98047e+08	1.50271e+07	1.30042e+09	2.33738e+09
O-Desmethylangolensin	3.94	level1			259.096	12.4	C15H14O4	POS	HMDB0004629	21255-69-6		Phenylpropanoids and polyketides	Alpha-methyldeoxybenzoin flavonoids	Alpha-methyldeoxybenzoin flavonoids	174606	174327	122966	119506	144932	151140	110645	117209	121599	487487	129819	33412.4	91026.6	81513.7	183768
PC(16:0/16:0)	3.94	level1			734.568	18.5	C40H80NO8P	POS	HMDB0000564	63-89-8		Lipids and lipid-like molecules	Glycerophospholipids	Glycerophosphocholines	3.16984e+07	3.86427e+07	4.10882e+07	3.54023e+07	4.3669e+07	3.35498e+07	3.69779e+07	4.83291e+07	3.83677e+07	4.89439e+07	4.01474e+07	7.02002e+07	3.68723e+07	4.19964e+07	3.67187e+07
Ursodeoxycholic acid	3.93	level1			391.285	48.6	C24H40O4	NEG	HMDB0000946	128-13-2	C07880	Lipids and lipid-like molecules	Steroids and steroid derivatives	Bile acids, alcohols and derivatives	689527	346651	523181	2.87163e+06	445626	478128	1.42359e+06	1.48505e+06	1.30997e+06	828273	530843	1.17236e+06	583937	817052	639956
2-Keto-3-deoxygluconic acid	3.93	level1			177.04	171.2	C6H10O6	NEG	HMDB0001353	17510-99-5	C00204	Organic acids and derivatives	Keto acids and derivatives	Medium-chain keto acids and derivatives	1.99032e+06	4.48427e+06	4.27911e+06	2.74971e+06	3.96516e+06	3.57438e+06	1.61239e+06	2.68748e+06	2.93736e+06	2.18158e+06	1.24389e+06	2.47274e+06	2.41686e+06	1.30179e+06	1.35612e+06
Sarcosine	3.93	level1			90.0549	205.4	C3H7NO2	POS	HMDB0000271	107-97-1	C00213	Organic acids and derivatives	Carboxylic acids and derivatives	Amino acids, peptides, and analogues	6.69309e+07	6.71365e+07	6.37281e+07	6.68519e+07	6.12514e+07	6.1868e+07	6.40238e+07	6.48743e+07	7.15522e+07	5.45709e+07	6.47963e+07	6.95529e+07	7.02428e+07	6.81355e+07	6.37043e+07
trans-Vaccenic acid	3.93	level1			281.248	18.7	C18H34O2	NEG	HMDB0003231	693-72-1	C08367	Lipids and lipid-like molecules	Fatty Acyls	Fatty acids and conjugates	1.83149e+09	2.19587e+09	1.3327e+09	1.31546e+09	2.18909e+09	2.27196e+09	1.66586e+09	1.66636e+09	1.65101e+09	8.81691e+08	1.8315e+09	1.11303e+09	1.81756e+09	1.82578e+09	1.97057e+09
4-Hydroxyphenylacetaldehyde	3.93	level1			135.045	21.4	C8H8O2	NEG	HMDB0003767	7339-87-9	C03765	Benzenoids	Benzene and substituted derivatives	Phenylacetaldehydes	2.26635e+06	11303.2	2.81542e+06	2.18968e+06	3.28523e+06	3.65315e+06	2.61047e+06	2.33672e+06	3.67312e+06	2.26856e+06	2.91547e+06	2.47672e+06	2.37182e+06	1.66625e+06	2.74208e+06
3-Methyladipic acid	3.93	level1			159.066	211.1	C7H12O4	NEG	HMDB0000555	422955		Lipids and lipid-like molecules	Fatty Acyls	Fatty acids and conjugates	165557	103911	153764	114625	85786.8	110340	110495	103960	88164.7	97630	72571.6	154612	133814	100028	127533
4-Hydroxyisoleucine	3.93	level1			128.072	184.1	C6H13NO3	NEG	HMDB0029449	781658-23-9	C20802	Organic acids and derivatives	Carboxylic acids and derivatives	Amino acids, peptides, and analogues	1.22451e+06	1.57759e+06	976763	2.35591e+06	1.17956e+06	1.32331e+06	1.4268e+06	1.4877e+06	1.46194e+06	1.67666e+06	1.14397e+06	1.62957e+06	1.58405e+06	1.39164e+06	1.32227e+06
Caproic acid	3.93	level1			115.076	30.6	C6H12O2	NEG	HMDB0000535	142-62-1	C01585	Lipids and lipid-like molecules	Fatty Acyls	Fatty acids and conjugates	3.96702e+06	2.69416e+06	3.29371e+06	3.75303e+06	3.43763e+06	3.35516e+06	3.41879e+06	3.11311e+06	2.82428e+06	2.86693e+06	3.31128e+06	3.00901e+06	3.55634e+06	2.77661e+06	2.99531e+06
Cysteine-glutathione disulfide	3.93	level1			427.095	267.7	C13H22N4O8S2	POS	HMDB0250707	13081-14-6		Organic acids and derivatives	Carboxylic acids and derivatives	Amino acids, peptides, and analogues	908186	918524	859657	839572	859407	935268	647496	777496	690541	765580	1.08577e+06	753424	581348	778267	772332
Raffinose	3.93	level1			527.159	255.4	C18H32O16	POS	HMDB0003213	512-69-6	C00492	Organic oxygen compounds	Organooxygen compounds	Carbohydrates and carbohydrate conjugates	346871	1.00406e+06	1.20224e+06	1.34386e+06	1.16534e+06	1.20535e+06	2.34285e+06	2.3921e+06	2.44924e+06	1.01627e+06	750583	1.64506e+06	1.42025e+06	1.19956e+06	846940
Prolylhydroxyproline	3.93	level1			229.118	244.4	C10H16N2O4	POS	HMDB0006695	18684-24-7		Organic acids and derivatives	Carboxylic acids and derivatives	Amino acids, peptides, and analogues	1.93429e+08	1.59758e+08	1.36476e+08	1.3906e+08	1.41161e+08	1.54059e+08	1.60906e+08	1.8386e+08	1.52702e+08	1.31462e+08	1.38499e+08	1.50712e+08	1.55363e+08	1.41695e+08	1.3969e+08
gamma-Glutamylglutamine	3.93	level1			276.119	243.9	C10H17N3O6	POS	HMDB0011738	10148-81-9	C05283	Organic acids and derivatives	Carboxylic acids and derivatives	Amino acids, peptides, and analogues	3.46589e+06	4.16688e+06	4.20518e+06	3.93548e+06	4.15243e+06	4.17161e+06	4.56294e+06	4.6894e+06	4.84313e+06	3.23654e+06	3.34848e+06	4.73269e+06	4.18371e+06	4.03696e+06	3.97311e+06
2-Aminoadipic acid	3.93	level1			160.062	233.3	C6H11NO4	NEG	HMDB0000510	542-32-5	C00956	Organic acids and derivatives	Carboxylic acids and derivatives	Amino acids, peptides, and analogues	120241	270136	125729	133297	127900	223029	130143	151031	128554	142295	156593	254640	115985	246805	150045
myo-Inositol	3.93	level1			179.056	225.5	C6H12O6	NEG	HMDB0000211	87-89-8	C00137	Organic oxygen compounds	Organooxygen compounds	Alcohols and polyols	2.78405e+07	2.71598e+07	2.76308e+07	2.68533e+07	2.9118e+07	2.77683e+07	2.93655e+07	2.94388e+07	2.98382e+07	3.01032e+07	3.42079e+07	2.79831e+07	2.80746e+07	2.89963e+07	3.42199e+07
4-Guanidinobutyric acid	3.93	level1			146.092	214	C5H11N3O2	POS	HMDB0003464	463-00-3	C01035	Organic acids and derivatives	Carboxylic acids and derivatives	Amino acids, peptides, and analogues	7.41206e+06	8.48284e+06	8.15509e+06	1.38421e+07	8.13406e+06	9.35667e+06	8.61438e+06	9.26655e+06	1.03238e+07	9.51114e+06	7.97823e+06	1.12316e+07	9.3295e+06	9.55014e+06	8.5348e+06
N5-acetyl-l-ornithine	3.93	level1			173.093	211.1	C7H14N2O3	NEG	HMDB0242109	2185-16-2		Organic acids and derivatives	Carboxylic acids and derivatives	Amino acids, peptides, and analogues	1.0982e+07	1.66968e+07	1.19222e+07	1.56481e+07	1.35915e+07	1.50158e+07	1.42234e+07	1.42474e+07	1.39058e+07	1.268e+07	1.2318e+07	1.84173e+07	1.32785e+07	1.518e+07	1.32731e+07
Malonic acid	3.93	level1			103.004	209	C3H4O4	NEG	HMDB0000691	141-82-2	C00383	Organic acids and derivatives	Carboxylic acids and derivatives	Dicarboxylic acids and derivatives	648330	1.49559e+06	1.60106e+06	1.61941e+06	1.33594e+06	416910	1.86899e+06	1.85151e+06	1.86951e+06	1.39111e+06	1.34813e+06	782031	1.80824e+06	1.5566e+06	721513
Creatine	3.93	level1			132.076	206.8	C4H9N3O2	POS	HMDB0000064	57-00-1	C00300	Organic acids and derivatives	Carboxylic acids and derivatives	Amino acids, peptides, and analogues	3.96683e+08	3.69023e+08	3.63455e+08	4.24165e+08	3.60219e+08	3.5018e+08	4.14765e+08	4.26698e+08	4.23329e+08	4.12122e+08	4.15267e+08	4.13488e+08	4.00288e+08	4.16827e+08	4.41669e+08
N-Acetylcarnosine	3.93	level1			269.124	194.6	C11H16N4O4	POS	HMDB0012881	56353-15-2		Organic acids and derivatives	Peptidomimetics	Hybrid peptides	8.07411e+06	8.38298e+06	8.49077e+06	7.39604e+06	8.76835e+06	9.22604e+06	7.81811e+06	8.07797e+06	7.93624e+06	8.35406e+06	6.21038e+06	7.93311e+06	7.39607e+06	7.13429e+06	6.77787e+06
2-Aminoisobutyric acid	3.93	level1			104.071	192.3	C4H9NO2	POS	HMDB0001906	62-57-7	C03665	Organic acids and derivatives	Carboxylic acids and derivatives	Amino acids, peptides, and analogues	1.40734e+08	1.43968e+07	1.20122e+08	1.36707e+08	1.63222e+07	1.55817e+07	1.61345e+07	1.56162e+07	1.16146e+08	1.31642e+07	1.70443e+07	1.82971e+07	58356	1.8285e+07	1.63469e+07
Pi-Methylimidazoleacetic acid (hydrochloride)	3.93	level1			141.066	182	C6H8N2O2	POS	HMDB0004988	4200-48-0		Organoheterocyclic compounds	Azoles	Imidazoles	2.44888e+06	2.02202e+06	1.90384e+06	2.35524e+06	1.87194e+06	1.89511e+06	1.62875e+06	1.80483e+06	1.87003e+06	1.34562e+06	1.71919e+06	1.61822e+06	1.72717e+06	1.57851e+06	1.75744e+06
Propionylcarnitine (Car(3:0))	3.93	level1			218.139	171.1	C10H19NO4	POS	HMDB0000824	17298-37-2	C03017	Lipids and lipid-like molecules	Fatty Acyls	Fatty acid esters	551901	864646	588459	1.20787e+06	696451	867536	1.20803e+06	1.1938e+06	1.21068e+06	830871	1.3781e+06	2.03363e+06	986591	1.75546e+06	1.9791e+06
Lysine, N2,N6-diacetyl-	3.93	level1			229.119	163	C10H18N2O4	NEG		35436-74-9		Organic acids and derivatives	Carboxylic acids and derivatives	Amino acids, peptides, and analogues	1.20368e+07	1.87018e+07	1.60195e+07	1.15379e+07	1.75402e+07	1.87117e+07	1.51533e+07	1.61943e+07	1.50015e+07	1.25398e+07	1.47e+07	1.23908e+07	2.06177e+07	1.5155e+07	1.43525e+07
Stachydrine	3.93	level1			144.102	160.2	C7H13NO2	POS	HMDB0004827	4136-37-2	C10172	Organic acids and derivatives	Carboxylic acids and derivatives	Amino acids, peptides, and analogues	4.17254e+07	3.45237e+07	4.11322e+07	2.92251e+07	3.78887e+07	3.73297e+07	3.86681e+07	3.57849e+07	3.61945e+07	4.23354e+07	2.8464e+07	3.45293e+07	3.59863e+07	3.12644e+07	3.49978e+07
Dethiobiotin	3.93	level1			197.128	141.8	C10H18N2O3	POS	HMDB0003581	533-48-2	C01909	Organoheterocyclic compounds	Azoles	Imidazoles	1.24613e+06	1.4599e+06	1.17337e+06	1.10063e+06	1.18961e+06	1.18958e+06	1.14677e+06	1.31127e+06	1.22331e+06	1.16323e+06	1.25545e+06	1.20598e+06	1.3508e+06	1.3297e+06	1.33884e+06
Guanine	3.93	level1			152.057	132.1	C5H5N5O	POS	HMDB0000132	73-40-5	C00242	Organoheterocyclic compounds	Imidazopyrimidines	Purines and purine derivatives	2.0936e+07	2.53502e+07	3.19139e+07	3.06701e+06	2.75328e+07	2.79587e+07	2.11762e+07	2.26355e+07	2.2464e+07	2.62341e+07	3.06168e+07	1.55766e+07	2.23532e+07	2.60769e+07	3.0721e+07
LPC(15:0)	3.93	level1			482.324	120.7	C23H48NO7P	POS	HMDB0010381	108273-89-8		Lipids and lipid-like molecules	Glycerophospholipids	Glycerophosphocholines	2.84805e+08	3.14892e+08	3.60012e+08	2.66486e+08	2.81171e+08	2.88808e+08	2.10101e+08	2.13831e+08	2.06789e+08	3.02217e+08	2.37186e+08	3.30281e+08	3.16401e+08	2.93908e+08	2.71252e+08
PC(18:1(6Z)/18:1(6Z))	3.93	level1			768.591	72.2	C44H84NO8P	POS		56391-91-4		Lipids and lipid-like molecules	Glycerophospholipids	Glycerophosphocholines	1.67533e+06	1.99004e+06	1.98125e+06	1.07959e+06	1.88509e+06	1.95606e+06	1.04311e+06	1.36936e+06	1.26849e+06	1.31166e+06	1.97258e+06	3.33042e+06	1.84787e+06	2.68891e+06	1.66897e+06
PC(18:1(9E)/18:1(9E))	3.93	level1			768.591	72.2	C44H84NO8P	POS	HMDB0000593	56782-46-8		Lipids and lipid-like molecules	Glycerophospholipids	Glycerophosphocholines	1.67533e+06	1.99004e+06	1.98125e+06	1.07959e+06	1.88509e+06	1.95606e+06	1.04311e+06	1.36936e+06	1.26849e+06	1.31166e+06	1.97258e+06	3.33042e+06	1.84787e+06	2.68891e+06	1.66897e+06
4-Aminobenzoic acid	3.93	level1			138.055	56.9	C7H7NO2	POS	HMDB0001392	150-13-0	C00568	Benzenoids	Benzene and substituted derivatives	Benzoic acids and derivatives	1.63503e+06	1.31607e+06	1.36033e+06	1.42831e+06	1.26014e+06	1.23213e+06	1.35565e+06	1.49874e+06	1.50778e+06	1.83029e+06	1.50617e+06	1.46966e+06	1.00292e+06	1.5249e+06	1.65574e+06
Deoxyadenosine	3.93	level1			252.109	52.3	C10H13N5O3	POS	HMDB0000101	958-09-8	C00559	Nucleosides, nucleotides, and analogues	Purine nucleosides	Purine 2'-deoxyribonucleosides	6.37215e+06	1.9652e+07	1.36415e+07	4.55698e+06	1.92464e+07	2.17141e+07	1.52139e+07	1.61716e+07	1.60584e+07	1.24897e+07	2.97132e+07	6.49483e+06	7.40257e+06	1.3644e+07	1.37125e+07
Allopurinol-1-ribonucleoside	3.93	level1			249.063	43.9	C10H12N4O5	NEG	HMDB0000481	16220-07-8		Nucleosides, nucleotides, and analogues	Pyrazolo[3,4-d]pyrimidine glycosides	Pyrazolo[3,4-d]pyrimidine glycosides	1.40505e+07	1.56537e+07	1.65342e+07	8.28691e+06	1.75882e+07	1.85672e+07	1.64206e+07	1.60693e+07	1.50896e+07	1.52381e+07	1.61606e+07	1.79108e+07	1.72772e+07	1.54824e+07	1.3079e+07
Phenylacetic acid	3.93	level1			135.045	41.6	C8H8O2	NEG	HMDB0000209	103-82-2	C07086	Benzenoids	Benzene and substituted derivatives	Benzene and substituted derivatives	1.74202e+06	1.15815e+06	1.39703e+06	665067	1.65356e+06	2.89338e+06	1.82877e+06	1.59757e+06	1.70954e+06	1.38398e+06	2.11581e+06	1.62913e+06	1.29417e+06	1.5766e+06	1.64694e+06
Pyridoxal (Vitamin B6)	3.93	level1			166.051	35.9	C8H9NO3	NEG	HMDB0001545	66-72-8	C00250	Organoheterocyclic compounds	Pyridines and derivatives	Pyridine carboxaldehydes	2.37619e+06	1.87173e+06	2.65929e+06	5.27958e+07	2.51626e+06	2.04865e+06	5.8671e+06	6.94929e+06	6.7827e+06	2.20292e+06	2.91212e+06	3.36664e+06	1.82734e+06	3.24021e+06	3.21806e+06
Nicotinamide	3.93	level1			123.055	27	C6H6N2O	POS	HMDB0001406	98-92-0	C00153	Organoheterocyclic compounds	Pyridines and derivatives	Pyridinecarboxylic acids and derivatives	2.13196e+08	3.08732e+08	2.36931e+08	3.0469e+07	2.82343e+08	2.90728e+08	2.36817e+08	2.24614e+08	2.46981e+08	2.4818e+08	3.24077e+08	2.53089e+08	2.59792e+08	2.45248e+08	2.25539e+08
Valproic acid	3.93	level1			143.108	25.3	C8H16O2	NEG	HMDB0001877	99-66-1	C07185	Lipids and lipid-like molecules	Fatty Acyls	Fatty acids and conjugates	4.31212e+06	3.37849e+06	3.8078e+06	3.82984e+06	3.56631e+06	3.65852e+06	3.54686e+06	3.8902e+06	4.27842e+06	4.64107e+06	3.45031e+06	4.42564e+06	4.24869e+06	3.60923e+06	2.73697e+06
2-Ketocaproic acid	3.93	level1			129.056	24.5	C6H10O3	NEG	HMDB0001864	2492-75-3	C00902	Organic acids and derivatives	Keto acids and derivatives	Medium-chain keto acids and derivatives	1.93888e+08	1.82496e+08	2.55021e+08	7.957e+07	2.19214e+08	1.91048e+08	2.51082e+08	2.2888e+08	2.39492e+08	2.38647e+08	2.15697e+08	2.05908e+08	2.43877e+08	2.38226e+08	2.93587e+08
3-Methyl-2-oxovaleric acid	3.93	level1			129.056	24.5	C6H10O3	NEG	HMDB0000491	1460-34-0	C03465	Organic acids and derivatives	Keto acids and derivatives	Short-chain keto acids and derivatives	1.93888e+08	1.82496e+08	2.55021e+08	7.957e+07	2.19214e+08	1.91048e+08	2.51082e+08	2.2888e+08	2.39492e+08	2.38647e+08	2.15697e+08	2.05908e+08	2.43877e+08	2.38226e+08	2.93587e+08
Ketoleucine	3.93	level1			129.056	24.5	C6H10O3	NEG	HMDB0000695	816-66-0	C00233	Organic acids and derivatives	Keto acids and derivatives	Short-chain keto acids and derivatives	1.93888e+08	1.82496e+08	2.55021e+08	7.957e+07	2.19214e+08	1.91048e+08	2.51082e+08	2.2888e+08	2.39492e+08	2.38647e+08	2.15697e+08	2.05908e+08	2.43877e+08	2.38226e+08	2.93587e+08
beta-Carboline	3.93	level1			169.076	23.1	C11H8N2	POS	HMDB0012897	244-63-3	C20157	Organoheterocyclic compounds	Indoles and derivatives	Pyridoindoles	1.22002e+06	720528	872616	1.70131e+06	957455	676268	826978	787315	814604	655887	661720	678013	796492	1.04502e+06	805066
Palmitic acid	3.93	level1			255.233	22.1	C16H32O2	NEG	HMDB0000220	57-10-3	C00249	Lipids and lipid-like molecules	Fatty Acyls	Fatty acids and conjugates	1.15724e+09	1.04287e+09	1.00199e+09	7.48876e+08	9.90637e+08	1.06974e+09	8.5544e+08	8.05142e+08	8.32809e+08	8.89372e+08	1.04157e+09	1.04494e+09	9.75411e+08	1.00371e+09	1.06299e+09
Alfacalcidol	3.93	level1			383.33	15.5	C27H44O2	POS	HMDB0015504	41294-56-8	D01518	Lipids and lipid-like molecules	Steroids and steroid derivatives	Vitamin D and derivatives	3.3007e+06	3.65783e+06	4.47283e+06	3.40593e+06	3.70668e+06	4.19881e+06	2.59122e+06	2.87563e+06	3.47649e+06	3.8023e+06	2.57113e+06	5.59531e+06	3.84473e+06	4.3592e+06	2.57419e+06
7,8-Dihydroxyflavone	3.93	level1			255.065	13.4	C15H10O4	POS	HMDB0247297	38183-03-8		Phenylpropanoids and polyketides	Flavonoids	Flavones	1.77146e+07	1.02643e+07	1.06859e+07	4.25366e+07	1.049e+07	1.07824e+07	1.37343e+07	1.47263e+07	1.38353e+07	1.12896e+07	1.1386e+07	1.48288e+07	9.0956e+06	1.20044e+06	1.18274e+07
4',5-Dihydroxyflavone	3.93	level1			255.065	13.4	C15H10O4	POS		6665-67-4		Phenylpropanoids and polyketides	Flavonoids	Flavones	1.77146e+07	1.02643e+07	1.06859e+07	4.25366e+07	1.049e+07	1.07824e+07	1.37343e+07	1.47263e+07	1.38353e+07	1.12896e+07	1.1386e+07	1.48288e+07	9.0956e+06	1.20044e+06	1.18274e+07
Proline	3.93	level1			116.07	184.7	C5H9NO2	POS	HMDB0000162	147-85-3	C00148	Organic acids and derivatives	Carboxylic acids and derivatives	Amino acids, peptides, and analogues	8.07774e+08	1.06578e+09	1.00943e+09	1.25239e+09	1.04106e+09	1.06762e+09	1.15283e+09	1.12382e+09	1.1501e+09	1.13082e+09	1.11457e+09	1.29868e+09	1.0937e+09	1.17942e+09	1.12336e+09
Leucine	3.92	level1			132.102	165	C6H13NO2	POS	HMDB0062203	61-90-5	C00123	Organic acids and derivatives	Carboxylic acids and derivatives	Amino acids, peptides, and analogues	2.09426e+08	2.3381e+08	2.45693e+08	1.05164e+08	2.38029e+08	2.48779e+08	2.45564e+08	2.58935e+08	2.47087e+08	4.58449e+08	2.72882e+08	2.55375e+08	2.58048e+08	2.62048e+08	4.61158e+08
Taurohyodeoxycholic acid	3.92	level1			498.289	38.5	C26H45NO6S	NEG	HMDB0247202	386523		Lipids and lipid-like molecules	Steroids and steroid derivatives	Bile acids, alcohols and derivatives	6.72004e+08	1.02824e+09	8.69581e+08	4.62363e+08	9.42144e+08	9.49264e+08	9.01933e+08	9.23457e+08	9.63749e+08	1.35739e+09	6.33904e+08	1.03608e+09	6.5081e+08	7.61733e+08	8.51214e+08
Mannose	3.92	level1			179.056	170	C6H12O6	NEG	HMDB0000169	3458-28-4	C00159	Organic oxygen compounds	Organooxygen compounds	Carbohydrates and carbohydrate conjugates	1.34615e+08	1.56916e+08	2.4507e+08	5.91037e+07	1.43369e+08	1.52314e+08	1.52748e+08	1.56154e+08	1.53837e+08	1.40236e+08	1.2217e+08	1.45385e+08	1.35991e+08	1.4882e+08	1.51064e+08
Myristic acid	3.92	level1			227.202	22.6	C14H28O2	NEG	HMDB0000806	544-63-8	C06424	Lipids and lipid-like molecules	Fatty Acyls	Fatty acids and conjugates	6.00022e+07	3.51143e+07	4.01432e+07	2.87885e+07	3.00381e+07	4.74121e+07	4.14038e+07	2.63466e+07	4.28396e+07	3.47969e+07	3.90278e+07	4.58408e+07	2.90581e+07	4.51965e+07	2.91535e+07
5'-Deoxyadenosine	3.92	level1			252.109	52.3	C10H13N5O3	POS	HMDB0001983	4754-39-6	C05198	Nucleosides, nucleotides, and analogues	5'-deoxyribonucleosides	5'-deoxyribonucleosides	6.37215e+06	1.9652e+07	1.36415e+07	4.55698e+06	1.92464e+07	2.17141e+07	1.52139e+07	1.61716e+07	1.60584e+07	1.24897e+07	2.97132e+07	6.49483e+06	7.40257e+06	1.3644e+07	1.37125e+07
Caprylic acid	3.92	level1			143.108	25.3	C8H16O2	NEG	HMDB0000482	124-07-2	C06423	Lipids and lipid-like molecules	Fatty Acyls	Fatty acids and conjugates	4.31212e+06	3.37849e+06	3.8078e+06	3.82984e+06	3.56631e+06	3.65852e+06	3.54686e+06	3.8902e+06	4.27842e+06	4.64107e+06	3.45031e+06	4.42564e+06	4.24869e+06	3.60923e+06	2.73697e+06
Pyrophosphate	3.92	level1			176.936	284.5	H4O7P2	NEG	HMDB0000250	14000-31-8	C00013				1.4517e+06	1.87537e+06	914547	1.56285e+06	1.23812e+06	1.19895e+06	964830	1.0096e+06	962357	2.09377e+06	1.74297e+06	1.78047e+06	1.25708e+06	1.89198e+06	1.58396e+06
Carnosine	3.92	level1			227.114	245.9	C9H14N4O3	POS	HMDB0000033	305-84-0	C00386	Organic acids and derivatives	Peptidomimetics	Hybrid peptides	1.2482e+07	1.25003e+07	9.32438e+06	1.12293e+07	1.04313e+07	1.20178e+07	1.05555e+07	1.12063e+07	1.06878e+07	1.19392e+07	9.33173e+06	1.27983e+07	1.12838e+07	1.09759e+07	1.13173e+07
gamma-Glutamylalanine	3.92	level1			219.097	238.5	C8H14N2O5	POS	HMDB0006248	5875-41-2		Organic acids and derivatives	Carboxylic acids and derivatives	Amino acids, peptides, and analogues	426022	412745	396932	545731	379958	440401	406443	433420	881273	329519	395835	476885	351742	940991	415800
Malic acid	3.92	level1			133.014	233.2	C4H6O5	NEG	HMDB0000744	6915-15-7	C00149	Organic acids and derivatives	Hydroxy acids and derivatives	Beta hydroxy acids and derivatives	1.11648e+07	1.02886e+07	2.02842e+07	1.34186e+07	1.01982e+07	1.09419e+07	2.10677e+07	1.99327e+07	2.63637e+07	2.2175e+07	2.61004e+07	2.84037e+07	1.18346e+07	2.47664e+07	2.46233e+07
Glycerophosphoethanolamine	3.92	level1			216.063	230.4	C5H14NO6P	POS	HMDB0059660	1190-00-7	C01233	Lipids and lipid-like molecules	Glycerophospholipids	Glycerophosphoethanolamines	3.00118e+06	2.78302e+06	2.66621e+06	1.54865e+06	2.84113e+06	2.9603e+06	2.42603e+06	2.49436e+06	2.42633e+06	2.53244e+06	2.93016e+06	2.16397e+06	2.38288e+06	2.45014e+06	2.67884e+06
Glutarylcarnitine	3.92	level1			276.144	230.3	C12H21NO6	POS	HMDB0013130	102636-82-8		Lipids and lipid-like molecules	Fatty Acyls	Fatty acid esters	1.92018e+06	1.7921e+06	1.37731e+06	1.76362e+06	1.59801e+06	1.64259e+06	1.6509e+06	1.74014e+06	1.86337e+06	1.67609e+06	1.7098e+06	2.19175e+06	1.66849e+06	1.88951e+06	1.75116e+06
Isomaltose	3.92	level1			341.109	227.7	C12H22O11	NEG	HMDB0002923	499-40-1	C00252	Organic oxygen compounds	Organooxygen compounds	Carbohydrates and carbohydrate conjugates	709832	235389	434927	2.42994e+06	319901	319905	805265	782302	766874	199309	190078	320603	462619	334401	234051
3-Methylhistidine	3.92	level1			170.092	226.3	C7H11N3O2	POS	HMDB0000479	368-16-1	C01152	Organic acids and derivatives	Carboxylic acids and derivatives	Amino acids, peptides, and analogues	3.02343e+07	7.16157e+07	3.78521e+07	5.09497e+07	5.65126e+07	5.28208e+07	3.90251e+07	4.0084e+07	3.70661e+07	2.19778e+07	4.8717e+07	3.99741e+07	5.17738e+07	3.63153e+07	3.99872e+07
4-Hydroxyproline	3.92	level1			132.065	211.8	C5H9NO3	POS	HMDB0000725	51-35-4	C01157	Organic acids and derivatives	Carboxylic acids and derivatives	Amino acids, peptides, and analogues	4.13026e+07	3.74507e+07	3.07713e+07	3.00839e+07	3.12979e+07	3.56016e+07	3.6126e+07	3.62761e+07	1.80979e+07	1.00296e+08	1.48983e+07	9.52612e+07	3.08826e+07	3.53504e+07	3.51882e+07
gamma-Glutamylleucine	3.92	level1			259.13	206.3	C11H20N2O5	NEG	HMDB0011171	2566-39-4		Organic acids and derivatives	Carboxylic acids and derivatives	Amino acids, peptides, and analogues	2.6457e+06	3.86076e+06	511267	3.96312e+06	508143	490230	4.23718e+06	4.10755e+06	3.60848e+06	383977	523335	3.05317e+06	536692	3.77854e+06	534969
Prolylalanine	3.92	level1			187.108	198.8	C8H14N2O3	POS	HMDB0029010	6422-36-2		Organic acids and derivatives	Carboxylic acids and derivatives	Amino acids, peptides, and analogues	720776	1.27805e+06	1.32443e+06	2.98041e+06	2.12332e+06	1.38637e+06	1.25146e+06	1.23914e+06	1.26856e+06	687087	1.68279e+06	1.08253e+06	1.18842e+06	907117	746867
3-Hydroxybutyrylcarnitine (Car(4:0-O))	3.92	level1			248.149	193.1	C11H21NO5	POS	HMDB0013127	1469900-92-2		Lipids and lipid-like molecules	Fatty Acyls	Fatty acid esters	1.23288e+06	1.62156e+06	1.26681e+06	1.96786e+06	1.43497e+06	1.47238e+06	1.44035e+06	1.42917e+06	1.4708e+06	1.53077e+06	1.8244e+06	1.56462e+06	1.34201e+06	1.63726e+06	1.69342e+06
Tyrosine O-sulfate	3.92	level1			262.038	176.5	C9H11NO6S	POS	HMDB0155722	956-46-7		Organic acids and derivatives	Carboxylic acids and derivatives	Amino acids, peptides, and analogues	1.86321e+06	1.55679e+06	1.61386e+06	1.07084e+06	1.64498e+06	1.84504e+06	1.50309e+06	1.6138e+06	1.37557e+06	2.12776e+06	2.16247e+06	1.62872e+06	1.89008e+06	1.89025e+06	2.00518e+06
2,4-Dihydroxybutanoic acid	3.92	level1			119.035	169.3	C4H8O4	NEG	HMDB0000360	1518-62-3		Organic acids and derivatives	Hydroxy acids and derivatives	Short-chain hydroxy acids and derivatives	3.91021e+07	4.69175e+07	4.26081e+07	2.01482e+07	4.1469e+07	4.32286e+07	4.42561e+07	4.50284e+07	4.40895e+07	4.18404e+07	3.4264e+07	4.00641e+07	3.98422e+07	4.04873e+07	4.35074e+07
Tryptophan	3.92	level1			205.097	158.9	C11H12N2O2	POS	HMDB0030396	73-22-3	C00078	Organoheterocyclic compounds	Indoles and derivatives	Indolyl carboxylic acids and derivatives	4.41913e+07	5.33439e+07	6.20887e+07	4.09849e+07	5.78854e+07	5.7047e+07	6.35302e+07	7.25988e+07	6.55707e+07	6.52741e+07	6.10755e+07	6.10386e+07	6.7218e+07	6.45465e+07	6.44511e+07
LPC(17:0/0:0)	3.92	level1			510.355	118.1	C25H52NO7P	POS	HMDB0012108	50930-23-9		Lipids and lipid-like molecules	Glycerophospholipids	Glycerophosphocholines	4.90819e+07	4.80484e+07	4.62792e+07	4.21795e+07	5.22332e+07	5.27665e+07	3.77782e+07	3.91001e+07	4.45163e+07	5.06435e+07	3.96823e+07	4.7838e+07	4.75626e+07	4.58826e+07	4.36566e+07
Deoxycytidine	3.92	level1			228.098	109.9	C9H13N3O4	POS	HMDB0000014	951-77-9	C00881	Nucleosides, nucleotides, and analogues	Pyrimidine nucleosides	Pyrimidine 2'-deoxyribonucleosides	4.19943e+07	4.1942e+07	4.73421e+07	1.58282e+06	4.85207e+07	4.89979e+07	4.31947e+07	4.28814e+07	4.2235e+07	4.1896e+07	7.04692e+07	2.68379e+07	4.03937e+07	4.83417e+07	4.87227e+07
Cytosine	3.92	level1			112.05	98.7	C4H5N3O	POS	HMDB0000630	71-30-7	C00380	Organoheterocyclic compounds	Diazines	Pyrimidines and pyrimidine derivatives	4.9129e+07	2.58645e+07	3.15759e+07	9.69681e+06	2.98958e+07	2.74633e+07	3.60124e+07	3.48889e+07	3.4837e+07	4.07541e+07	3.15198e+07	3.00063e+07	2.28666e+07	3.0788e+07	3.43298e+07
Bistris	3.92	level1			210.133	73.5	C8H19NO5	POS	HMDB0249241	6976-37-0		Organic nitrogen compounds	Organonitrogen compounds	Amines	2.13171e+06	1.34991e+06	4.54937e+06	1.87139e+06	2.25061e+06	3.55013e+06	2.17392e+06	1.9163e+06	2.17927e+06	787551	522183	255607	1.15498e+06	5.46581e+06	1.49627e+06
3-Hydroxycinnamic acid	3.92	level1			163.04	72	C9H8O3	NEG	HMDB0001713	14755-02-3	C12621	Phenylpropanoids and polyketides	Cinnamic acids and derivatives	Hydroxycinnamic acids and derivatives	921385	1.9595e+06	1.35705e+06	3.3075e+06	1.57518e+06	1.71323e+06	1.3606e+06	2.33063e+06	1.29922e+06	1.09088e+06	952687	2.11972e+06	1.98714e+06	1.12177e+06	1.29797e+06
Pentaethylene glycol	3.92	level1			239.149	27.6	C10H22O6	POS	HMDB0256256	4792-15-8		Organic oxygen compounds	Organooxygen compounds	Ethers	9.46793e+07	2.54529e+07	2.52603e+07	2.34546e+07	2.42209e+07	2.27425e+07	3.32944e+07	3.33635e+07	3.57309e+07	3.71706e+07	1.28844e+07	2.54929e+07	6.20745e+07	2.68326e+07	3.79176e+07
alpha-Ketoisovaleric acid	3.92	level1			115.04	27.3	C5H8O3	NEG	HMDB0000019	759-05-7	C00141	Organic acids and derivatives	Keto acids and derivatives	Short-chain keto acids and derivatives	3.97518e+07	4.1862e+07	5.34091e+07	2.22765e+07	4.62832e+07	4.29991e+07	4.58163e+07	4.57116e+07	4.72458e+07	4.61092e+07	3.76476e+07	4.17846e+07	5.38338e+07	4.59362e+07	5.67019e+07
Tetraethylene glycol	3.92	level1			195.123	26.4	C8H18O5	POS	HMDB0094708	112-60-7		Organic oxygen compounds	Organooxygen compounds	Ethers	8.63488e+07	3.17233e+07	2.7866e+07	2.56594e+07	2.81474e+07	2.62747e+07	4.54349e+07	4.39245e+07	4.97577e+07	3.55495e+07	2.01258e+07	2.88027e+07	6.22932e+07	3.14696e+07	4.7811e+07
Embelin	3.92	level1			293.176	25.3	C17H26O4	NEG	HMDB0251767	550-24-3	C10342	Organic oxygen compounds	Organooxygen compounds	Carbonyl compounds	1.93141e+07	2.86381e+07	2.31726e+07	1.48702e+07	1.72049e+07	1.75009e+07	2.28732e+07	2.14961e+07	2.01167e+07	1.80819e+07	1.72631e+07	1.85619e+07	1.81207e+07	1.86396e+07	2.6099e+07
2-Piperidone	3.92	level1			100.076	25	C5H9NO	POS	HMDB0011749	675-20-7		Organoheterocyclic compounds	Piperidines	Piperidinones	2.45126e+07	2.60789e+07	2.35943e+07	5.36788e+07	2.80504e+07	2.48173e+07	1.00864e+08	1.0657e+08	1.1078e+08	2.38386e+07	2.71753e+07	2.7131e+07	2.15394e+07	2.45581e+07	2.48884e+07
N-Acetylserotonin	3.92	level1			217.098	23.9	C12H14N2O2	NEG	HMDB0001238	1210-83-9	C00978	Organoheterocyclic compounds	Indoles and derivatives	Hydroxyindoles	3.41032e+06	4.53457e+06	2.95137e+06	2.72811e+06	3.74919e+06	3.8428e+06	3.46901e+06	3.09015e+06	3.54507e+06	5.32394e+06	4.30071e+06	2.62339e+06	3.52044e+06	3.26591e+06	4.06087e+06
Isoquinoline	3.92	level1			130.065	23.7	C9H7N	POS	HMDB0034244	119-65-3	C06323	Organoheterocyclic compounds	Isoquinolines and derivatives	Isoquinolines and derivatives	1.07133e+06	702001	1.21763e+06	1.10197e+06	702670	958664	975547	1.42638e+06	1.24514e+06	918123	1.16146e+06	1.13104e+06	1.06326e+06	1.20994e+06	1.11642e+06
Caprolactam	3.92	level1			114.091	23.1	C6H11NO	POS	HMDB0062769	105-60-2	C06593	Organoheterocyclic compounds	Lactams	Caprolactams	2.9127e+06	3.64029e+06	4.00761e+06	3.71777e+06	2.53549e+06	2.71716e+06	4.34435e+06	4.19999e+06	4.36822e+06	5.08601e+06	2.30284e+06	2.8524e+06	2.25383e+06	2.26458e+06	2.29593e+06
DMPO	3.92	level1			114.091	23.1	C6H11NO	POS	HMDB0246162	3317-61-1		Organoheterocyclic compounds	Pyrrolines	Pyrrolines	2.9127e+06	3.64029e+06	4.00761e+06	3.71777e+06	2.53549e+06	2.71716e+06	4.34435e+06	4.19999e+06	4.36822e+06	5.08601e+06	2.30284e+06	2.8524e+06	2.25383e+06	2.26458e+06	2.29593e+06
N-Formylnornicotine	3.92	level1			159.091	22.3	C10H12N2O	POS		3000-81-5		Organoheterocyclic compounds	Pyridines and derivatives	Pyrrolidinylpyridines	505900	344879	383753	214770	307360	316072	392784	331254	470773	360991	356648	245563	361466	461900	371803
gamma-Glutamylphenylalanine	3.92	level1			295.129	203.4	C14H18N2O5	POS	HMDB0000594	7432-24-8		Organic acids and derivatives	Carboxylic acids and derivatives	Amino acids, peptides, and analogues	811945	794154	911635	1.15281e+06	854523	883354	947461	989153	887907	617071	750575	966218	822530	943695	844642
3-Hydroxybutyric acid	3.92	level1			103.04	121.7	C4H8O3	NEG	HMDB0000011	625-72-9	C01089	Organic acids and derivatives	Hydroxy acids and derivatives	Beta hydroxy acids and derivatives	2.53204e+08	2.24809e+08	2.53904e+08	2.23119e+08	2.44852e+08	2.45101e+08	2.7497e+08	2.54465e+08	2.51998e+08	2.76653e+08	2.26156e+08	2.33297e+08	2.63267e+08	2.51643e+08	2.34489e+08
Tauroursodeoxycholic acid	3.91	level1			498.289	38.5	C26H45NO6S	NEG	HMDB0000874	14605-22-2	C16868	Lipids and lipid-like molecules	Steroids and steroid derivatives	Bile acids, alcohols and derivatives	6.72004e+08	1.02824e+09	8.69581e+08	4.62363e+08	9.42144e+08	9.49264e+08	9.01933e+08	9.23457e+08	9.63749e+08	1.35739e+09	6.33904e+08	1.03608e+09	6.5081e+08	7.61733e+08	8.51214e+08
Xylitol	3.91	level1			151.061	126.9	C5H12O5	NEG	HMDB0002917	87-99-0	C00379	Organic oxygen compounds	Organooxygen compounds	Carbohydrates and carbohydrate conjugates	1.37199e+07	1.31373e+07	1.37852e+07	1.1716e+07	1.40192e+07	2.51931e+07	1.22873e+07	1.20099e+07	1.18366e+07	1.19855e+07	1.18397e+07	1.3339e+07	1.22513e+07	1.257e+07	1.14089e+07
2,3-Diaminonaphthalene	3.91	level1			159.091	22.3	C10H10N2	POS	HMDB0245385	771-97-1		Benzenoids	Naphthalenes	Naphthalenes	505900	344879	383753	214770	307360	316072	392784	331254	470773	360991	356648	245563	361466	461900	371803
Ornithine	3.91	level1			115.086	293.2	C5H12N2O2	POS	HMDB0000214	3184-13-2	C00077	Organic acids and derivatives	Carboxylic acids and derivatives	Amino acids, peptides, and analogues	1.59165e+06	2.9943e+06	1.72858e+06	4.2443e+06	2.24299e+06	2.36856e+06	2.34399e+06	2.55957e+06	2.55748e+06	2.77721e+06	1.97045e+06	2.0764e+06	2.7771e+06	2.0866e+06	2.41553e+06
N6-Methyllysine	3.91	level1			161.128	288.7	C7H16N2O2	POS	HMDB0002038	1188-07-4	C02728	Organic acids and derivatives	Carboxylic acids and derivatives	Amino acids, peptides, and analogues	598927	629837	946105	913651	656612	710576	1.0053e+06	1.2318e+06	1.71712e+06	1.61642e+06	1.30231e+06	1.17886e+06	1.31149e+06	1.34346e+06	1.23246e+06
gamma-Glutamyllysine	3.91	level1			276.155	279.6	C11H21N3O5	POS	HMDB0029154			Organic acids and derivatives	Carboxylic acids and derivatives	Amino acids, peptides, and analogues	3.18884e+06	5.67098e+06	4.75704e+06	7.54673e+06	5.20488e+06	5.12672e+06	4.12296e+06	4.81969e+06	5.16304e+06	3.51303e+06	4.79387e+06	5.0732e+06	5.16492e+06	5.33325e+06	4.624e+06
Citric acid	3.91	level1			191.02	241.1	C6H8O7	NEG	HMDB0000094	77-92-9	C00158	Organic acids and derivatives	Carboxylic acids and derivatives	Tricarboxylic acids and derivatives	126015	312769	6.73599e+06	143927	453591	7.43093e+06	162835	159688	324145	281153	219970	307048	359853	400844	411003
Oxalic acid	3.91	level1			88.9881	239.6	C2H2O4	NEG	HMDB0002329	144-62-7	C00209	Organic acids and derivatives	Carboxylic acids and derivatives	Dicarboxylic acids and derivatives	995610	793991	797983	767123	739440	925810	751427	804734	1.22563e+07	804546	822436	791358	816464	3.01905e+06	925269
Thiamine	3.91	level1			265.112	213.3	C12H17N4OS	POS	HMDB0000235	59-43-8	C00378	Organoheterocyclic compounds	Diazines	Pyrimidines and pyrimidine derivatives	3.08996e+06	3.34438e+06	3.17764e+06	2.71196e+06	3.23215e+06	3.20459e+06	3.21265e+06	3.27096e+06	3.30482e+06	3.30501e+06	2.61036e+06	3.4848e+06	2.92735e+06	3.27067e+06	2.99957e+06
N-Acetylcadaverine	3.91	level1			145.133	190.6	C7H16N2O	POS	HMDB0002284	32343-73-0		Organic acids and derivatives	Carboxylic acids and derivatives	Carboxylic acid derivatives	758874	330774	752387	3.96416e+07	614676	492096	3.44018e+06	3.32756e+06	3.37584e+06	495553	1.0516e+06	518986	345231	889417	981665
Isobutyrylcarnitine (Car(4:0))	3.91	level1			232.154	158.2	C11H21NO4	POS	HMDB0000736	25518-49-4		Lipids and lipid-like molecules	Fatty Acyls	Fatty acid esters	4.61245e+06	5.53168e+06	4.58159e+06	6.53376e+06	4.93923e+06	5.36599e+06	5.65024e+06	5.74278e+06	5.46293e+06	6.20458e+06	5.96188e+06	6.33331e+06	4.56847e+06	5.96052e+06	5.75778e+06
Pseudouridine	3.91	level1			243.062	135.4	C9H12N2O6	NEG	HMDB0000767	1445-07-4	C02067	Nucleosides, nucleotides, and analogues	Nucleoside and nucleotide analogues	Nucleoside and nucleotide analogues	8.46971e+06	7.33178e+06	8.64412e+06	6.28506e+06	8.57191e+06	8.58036e+06	6.8083e+06	7.24168e+06	7.12669e+06	6.09945e+06	8.56528e+06	7.37148e+06	7.05657e+06	7.32009e+06	6.82933e+06
LPC(20:0)	3.91	level1			552.402	114.4	C28H58NO7P	POS	HMDB0010390	108341-80-6		Lipids and lipid-like molecules	Glycerophospholipids	Glycerophosphocholines	3.75318e+07	3.37074e+07	3.60717e+07	3.20631e+07	3.58816e+07	3.52666e+07	2.18202e+07	2.30608e+07	2.11345e+07	3.72848e+07	2.36664e+07	3.87461e+07	3.45372e+07	3.23957e+07	2.99191e+07
Xanthine	3.91	level1			151.026	110.5	C5H4N4O2	NEG	HMDB0000292	69-89-6	C00385	Organoheterocyclic compounds	Imidazopyrimidines	Purines and purine derivatives	3.05212e+08	2.48296e+08	3.70571e+08	3.60963e+08	3.44695e+08	3.26324e+08	3.22362e+08	3.16008e+08	3.09184e+08	3.83524e+08	3.61561e+08	2.69423e+08	3.21842e+08	2.88764e+08	3.10765e+08
3-AMINO-2-PIPERIDONE	3.91	level1			115.086	104.9	C5H10N2O	POS	HMDB0000323	1892-22-4		Organic acids and derivatives	Carboxylic acids and derivatives	Amino acids, peptides, and analogues	3.73821e+06	3.55492e+06	2.02543e+06	4.11748e+06	2.68426e+06	3.24087e+06	2.8004e+06	3.19019e+06	2.88057e+06	2.69467e+06	2.43891e+06	2.28592e+06	3.71433e+06	2.48216e+06	2.74345e+06
1-oleoyl-2-myristoyl-sn-glycero-3-phosphocholine	3.91	level1			732.553	72.2	C40H78NO8P	POS	HMDB0008097	95896-56-3		Lipids and lipid-like molecules	Glycerophospholipids	Glycerophosphocholines	2.12593e+06	4.42856e+07	3.67293e+06	1.94658e+06	4.25292e+07	2.80963e+06	2.37741e+07	1.91701e+06	2.37291e+06	2.70187e+06	1.62683e+06	3.68778e+06	3.09871e+07	2.33597e+06	1.76914e+06
PC(16:0/20:4)	3.91	level1			782.568	72.2	C44H80NO8P	POS	HMDB0007982	35418-58-7		Lipids and lipid-like molecules	Glycerophospholipids	Glycerophosphocholines	2.36342e+07	2.77361e+07	2.59707e+07	2.20079e+07	2.63853e+07	2.72344e+07	1.60805e+07	1.65236e+07	1.83007e+07	2.15137e+07	2.29017e+07	2.03657e+07	2.68285e+07	2.25001e+07	2.21336e+07
N4-Acetylcytidine	3.91	level1			286.103	66.2	C11H15N3O6	POS	HMDB0005923	3768-18-1	C22293	Nucleosides, nucleotides, and analogues	Pyrimidine nucleosides	Pyrimidine nucleosides	960507	906518	962594	77928.5	915739	957592	670828	752013	761102	672526	922999	601154	825530	870295	819989
2-Linoleoyl-1-palmitoyl-sn-glycero-3-phosphoethanolamine	3.91	level1			714.508	55.2	C39H74NO8P	NEG	HMDB0008928	26662-95-3		Lipids and lipid-like molecules	Glycerophospholipids	Glycerophosphoethanolamines	2.91051e+07	2.52414e+07	2.33756e+07	2.2569e+07	2.64e+07	2.78937e+07	1.58024e+07	1.06774e+07	1.69521e+07	3.13887e+07	1.93287e+07	3.58528e+07	3.29221e+07	2.49099e+07	2.7577e+07
Telmisartan	3.91	level1			497.235	33	C33H30N4O2	POS	HMDB0015101	144701-48-4	C07710	Benzenoids	Benzene and substituted derivatives	Biphenyls and derivatives	5.47829e+06	1.45198e+06	1.79051e+06	1.92778e+06	1.19175e+06	1.21879e+06	1.82672e+06	2.28691e+06	2.11505e+06	1.91521e+06	716931	1.30014e+06	3.38831e+06	1.44347e+06	2.74966e+06
Dihydrouracil	3.91	level1			113.036	30.5	C4H6N2O2	NEG	HMDB0000076	504-07-4	C00429	Organoheterocyclic compounds	Diazines	Pyrimidines and pyrimidine derivatives	445319	1.14631e+06	579913	409104	558415	615087	558996	576145	4.40396e+06	501358	557971	546392	405682	492775	609879
Coixol	3.91	level1			164.035	26	C8H7NO3	NEG	HMDB0036582	532-91-2		Organoheterocyclic compounds	Benzoxazoles	Benzoxazolones	1.0945e+06	1.38055e+06	993502	762203	1.16781e+06	1.00226e+06	1.06718e+06	1.00689e+06	1.01457e+06	934359	778897	1.20508e+06	997604	966068	643328
2,5-Di-tert-butylhydroquinone	3.91	level1			221.155	24.7	C14H22O2	NEG	HMDB0245492	88-58-4		Benzenoids	Benzene and substituted derivatives	Phenylpropanes	3.2918e+06	3.49975e+06	3.8146e+06	2.185e+06	2.98614e+06	3.06537e+06	3.69406e+06	3.7827e+06	3.24702e+06	3.19634e+06	2.90472e+06	3.39905e+06	2.93341e+06	3.14269e+06	4.02554e+06
Pelargonic acid	3.91	level1			157.123	24.6	C9H18O2	NEG	HMDB0000847	112-05-0	C01601	Lipids and lipid-like molecules	Fatty Acyls	Fatty acids and conjugates	2.52425e+07	3.37742e+07	2.53774e+07	2.4923e+07	2.29974e+07	2.22193e+07	3.1164e+07	3.49372e+07	3.79193e+07	2.66881e+07	2.51451e+07	2.64687e+07	3.91553e+06	2.13942e+07	2.47188e+07
5-Hydroxytryptophol (5HTOL)	3.91	level1			160.076	23.7	C10H11NO2	POS	HMDB0001855	154-02-9		Organoheterocyclic compounds	Indoles and derivatives	Hydroxyindoles	1.13725e+06	1.3733e+06	885098	972744	1.03689e+06	1.18051e+06	861039	1.12757e+06	979511	1.21979e+06	1.5622e+06	789594	1.07494e+06	1.09787e+06	1.22409e+06
Taurocholic acid	3.91	level1			514.284	106.5	C26H45NO7S	NEG	HMDB0000036	81-24-3	C05122	Lipids and lipid-like molecules	Steroids and steroid derivatives	Bile acids, alcohols and derivatives	1.17481e+08	1.33465e+08	1.13801e+08	1.12306e+08	1.21767e+08	1.26111e+08	1.20041e+08	1.17751e+08	1.18049e+08	1.06304e+08	1.13234e+08	7.08977e+07	2.74568e+07	8.6431e+07	1.09103e+08
Isatin	3.9	level1			148.039	23.7	C8H5NO2	POS	HMDB0061933	1186480-61-4	C11129	Organoheterocyclic compounds	Indoles and derivatives	Indolines	6.71554e+06	5.08957e+06	4.16265e+06	3.36554e+06	5.60482e+06	5.23083e+06	1.8483e+06	3.57482e+06	4.08418e+06	3.42713e+06	4.04338e+06	3.72384e+06	4.3562e+06	3.94182e+06	3.70034e+06
Cordycepin	3.9	level1			252.109	52.3	C10H13N5O3	POS		73-03-0	C08431	Nucleosides, nucleotides, and analogues	Purine nucleosides	Purine 3'-deoxyribonucleosides	6.37215e+06	1.9652e+07	1.36415e+07	4.55698e+06	1.92464e+07	2.17141e+07	1.52139e+07	1.61716e+07	1.60584e+07	1.24897e+07	2.97132e+07	6.49483e+06	7.40257e+06	1.3644e+07	1.37125e+07
Butyrylcarnitine (Car(4:0))	3.9	level1			232.154	158.2	C11H21NO4	POS	HMDB0002013	25576-40-3	C02862	Lipids and lipid-like molecules	Fatty Acyls	Fatty acid esters	4.61245e+06	5.53168e+06	4.58159e+06	6.53376e+06	4.93923e+06	5.36599e+06	5.65024e+06	5.74278e+06	5.46293e+06	6.20458e+06	5.96188e+06	6.33331e+06	4.56847e+06	5.96052e+06	5.75778e+06
Formylanthranilic acid	3.9	level1			164.035	26	C8H7NO3	NEG	HMDB0004089	3342-77-6	C05653	Benzenoids	Benzene and substituted derivatives	Benzoic acids and derivatives	1.0945e+06	1.38055e+06	993502	762203	1.16781e+06	1.00226e+06	1.06718e+06	1.00689e+06	1.01457e+06	934359	778897	1.20508e+06	997604	966068	643328
Lysine	3.9	level1			147.113	301.2	C6H14N2O2	POS	HMDB0000182	56-87-1	C00047	Organic acids and derivatives	Carboxylic acids and derivatives	Amino acids, peptides, and analogues	1.12434e+08	2.05988e+08	1.56328e+08	2.06381e+08	1.82387e+08	1.83878e+08	1.53488e+08	1.93785e+08	1.67131e+08	1.36419e+08	1.69117e+08	1.76831e+08	1.81902e+08	1.88136e+08	1.90167e+08
Melibiose	3.9	level1			365.106	254.5	C12H22O11	POS	HMDB0000048	60033-03-6	C05402	Organic oxygen compounds	Organooxygen compounds	Carbohydrates and carbohydrate conjugates	562429	259268	312318	1.77128e+06	297711	290998	430048	413356	416167	290560	212422	361711	351433	305989	298312
Citrulline	3.9	level1			174.089	229.2	C6H13N3O3	NEG	HMDB0000904	372-75-8	C00327	Organic acids and derivatives	Carboxylic acids and derivatives	Amino acids, peptides, and analogues	269428	320302	232815	232690	276163	295521	322464	307173	319427	270871	358007	391583	278674	423351	323811
N-Acetylhistidine	3.9	level1			198.087	187.5	C8H11N3O3	POS	HMDB0032055	39145-52-3	C02997	Organic acids and derivatives	Carboxylic acids and derivatives	Amino acids, peptides, and analogues	1.27685e+06	2.57043e+06	1.27109e+06	2.02407e+06	1.45238e+06	1.44721e+06	2.19335e+06	1.28391e+06	1.22852e+06	1.08979e+06	873011	1.20712e+06	1.16122e+06	1.00333e+06	888428
Acetylcarnitine (Car(2:0))	3.9	level1			204.123	185.3	C9H17NO4	POS	HMDB0000201	3040-38-8	C02571	Lipids and lipid-like molecules	Fatty Acyls	Fatty acid esters	1.11814e+08	1.37177e+08	7.79774e+07	1.31161e+08	9.81221e+07	1.11264e+08	1.17649e+08	1.15969e+08	1.16379e+08	1.15622e+08	1.56855e+08	1.23015e+08	1.06605e+08	1.35276e+08	1.4596e+08
N-Acetylmannosamine	3.9	level1			204.086	156.8	C8H15NO6	POS	HMDB0001129	3615-17-6	C00645	Organic oxygen compounds	Organooxygen compounds	Carbohydrates and carbohydrate conjugates	2.8303e+06	2.3215e+06	4.1139e+06	1.17703e+06	2.78391e+06	2.48017e+06	3.43767e+06	2.73782e+06	3.80269e+06	4.81128e+06	3.9396e+06	2.91047e+06	4.88704e+06	4.19737e+06	4.11972e+06
PC(P-16:0/0:0)	3.9	level1			480.344	111.8	C24H50NO6P	POS	HMDB0010407	97802-53-4		Lipids and lipid-like molecules	Glycerophospholipids	Glycerophosphocholines	1.77764e+08	1.45969e+08	2.40281e+08	1.34041e+08	2.19793e+08	2.02686e+08	1.5617e+08	1.62607e+08	1.62328e+08	1.34626e+08	2.54633e+08	1.10538e+08	1.57697e+08	1.87418e+08	1.95868e+08
LPC(18:0/0:0)	3.9	level1			524.371	90.1	C26H54NO7P	POS	HMDB0010384	19420-57-6		Lipids and lipid-like molecules	Glycerophospholipids	Glycerophosphocholines	1.05134e+09	6.4759e+08	8.71834e+08	5.89663e+08	9.47745e+08	8.35264e+08	6.62175e+08	6.37654e+08	6.12075e+08	8.97936e+08	5.49194e+08	1.01055e+09	5.17112e+08	7.05566e+08	7.29507e+08
2-Methyl-3-hydroxybutyric acid	3.9	level1			117.056	86	C5H10O3	NEG	HMDB0000354	473-86-9		Lipids and lipid-like molecules	Fatty Acyls	Fatty acids and conjugates	2.47714e+06	2.03078e+06	1.51467e+07	1.98349e+07	2.94933e+06	3.02391e+06	3.33822e+06	3.27216e+06	3.70431e+06	2.54129e+06	3.22626e+06	3.62814e+06	3.15204e+06	3.3583e+06	2.84835e+06
2-Hydroxyethanesulfonic acid	3.9	level1			124.991	72.6	C2H6O4S	NEG	HMDB0003903	107-36-8	C05123	Organic acids and derivatives	Organic sulfonic acids and derivatives	Organosulfonic acids and derivatives	7.16384e+07	5.42272e+07	6.6509e+07	3.86459e+07	6.40544e+07	6.29914e+07	5.6154e+07	5.6495e+07	5.59252e+07	5.6958e+07	6.44123e+07	5.26161e+07	5.45614e+07	5.21647e+07	5.68628e+07
FAPy-adenine	3.9	level1			154.072	72.2	C5H7N5O	POS	HMDB0004816	5122-36-1	C06502	Organoheterocyclic compounds	Diazines	Pyrimidines and pyrimidine derivatives	2.91664e+06	3.0672e+06	2.9587e+06	2.4403e+06	3.53448e+06	3.59565e+06	2.65648e+06	3.07278e+06	2.78216e+06	3.44702e+06	3.14609e+06	2.91679e+06	2.83048e+06	3.09724e+06	2.98945e+06
1-Methylpseudouridine	3.9	level1			257.078	68.6	C10H14N2O6	NEG		13860-38-3		Nucleosides, nucleotides, and analogues	Nucleoside and nucleotide analogues	Nucleoside and nucleotide analogues	2.94076e+06	2.56145e+06	2.76244e+06	2.03714e+06	3.1406e+06	2.60858e+06	2.1307e+06	2.15489e+06	1.93952e+06	1.98173e+06	2.91434e+06	1.78272e+06	2.43366e+06	2.14858e+06	2.04565e+06
1,3-Dimethylpyrazole	3.9	level1			97.0758	25	C5H8N2	POS		694-48-4		Organoheterocyclic compounds	Azoles	Pyrazoles	1.9345e+06	2.25392e+06	2.19997e+06	2.29596e+06	2.39576e+06	2.24718e+06	2.3055e+06	2.20673e+06	1.78625e+06	1.91789e+06	2.20053e+06	2.08894e+06	1.48173e+06	2.29063e+06	2.2544e+06
3-Methoxy-4-hydroxyphenylglycol sulfate	3.9	level1			263.023	21.4	C9H12O7S	NEG	HMDB0003332	71324-20-4		Benzenoids	Phenols	Methoxyphenols	8.56358e+06	7.76028e+06	1.03262e+07	6.81052e+06	8.76916e+06	7.99445e+06	7.76531e+06	7.6666e+06	7.60937e+06	7.40174e+06	6.27938e+06	9.02363e+06	9.14579e+06	8.37667e+06	8.00906e+06
PC(16:0/18:1(9Z))	3.9	level1			760.583	18.4	C42H82NO8P	POS	HMDB0007972		C13875	Lipids and lipid-like molecules	Glycerophospholipids	Glycerophosphocholines	1.1162e+09	1.70417e+09	1.47787e+09	1.07673e+09	1.38835e+09	1.32147e+09	1.09417e+09	1.12448e+09	1.09171e+09	1.22447e+09	1.07146e+09	1.32566e+09	9.64163e+08	1.12962e+09	1.07484e+09
Norleucine	3.89	level1			132.102	165	C6H13NO2	POS	HMDB0251526	104809-14-5	C01933	Organic acids and derivatives	Carboxylic acids and derivatives	Amino acids, peptides, and analogues	2.09426e+08	2.3381e+08	2.45693e+08	1.05164e+08	2.38029e+08	2.48779e+08	2.45564e+08	2.58935e+08	2.47087e+08	4.58449e+08	2.72882e+08	2.55375e+08	2.58048e+08	2.62048e+08	4.61158e+08
2-Hydroxycinnamic acid	3.89	level1			163.04	72	C9H8O3	NEG	HMDB0002641	583-17-5	C01772	Phenylpropanoids and polyketides	Cinnamic acids and derivatives	Hydroxycinnamic acids and derivatives	921385	1.9595e+06	1.35705e+06	3.3075e+06	1.57518e+06	1.71323e+06	1.3606e+06	2.33063e+06	1.29922e+06	1.09088e+06	952687	2.11972e+06	1.98714e+06	1.12177e+06	1.29797e+06
2-methylcitrate	3.89	level1			205.036	281.4	C7H10O7	NEG	HMDB0000379	6061-96-7	C02225	Organic acids and derivatives	Carboxylic acids and derivatives	Tricarboxylic acids and derivatives	485259	470080	562687	678678	472750	450227	504159	579102	474975	411654	609602	521770	474413	447792	574384
N2-Acetyllysine	3.89	level1			189.123	228.5	C8H16N2O3	POS	HMDB0000446	1946-82-3	C12989	Organic acids and derivatives	Carboxylic acids and derivatives	Amino acids, peptides, and analogues	8.31026e+06	8.18843e+06	7.78651e+06	7.21893e+06	8.3845e+06	8.43558e+06	7.10312e+06	7.94842e+06	7.55346e+06	7.58974e+06	8.76111e+06	5.68271e+06	8.52196e+06	7.45894e+06	8.26005e+06
Nipecotic acid	3.89	level1			112.076	211	C6H11NO2	POS	HMDB0255618	498-95-3		Organoheterocyclic compounds	Piperidines	Piperidinecarboxylic acids and derivatives	1.33083e+06	1.51179e+06	1.30711e+06	1.58101e+06	1.33832e+06	1.49392e+06	1.31536e+06	1.40719e+06	1.46053e+06	1.2344e+06	1.27471e+06	1.47175e+06	1.46022e+06	1.39045e+06	1.36338e+06
Daminozide	3.89	level1			143.082	198.9	C6H12N2O3	POS	HMDB0250838	1596-84-5	C10996	Lipids and lipid-like molecules	Fatty Acyls	Fatty acids and conjugates	7.694e+06	1.12125e+07	8.54324e+06	1.90783e+07	9.68043e+06	1.01694e+07	1.08404e+07	1.09609e+07	1.07008e+07	9.28597e+06	8.88328e+06	1.27948e+07	1.02303e+07	1.05511e+07	9.23328e+06
Glyoxylic acid	3.89	level1			72.9931	176.7	C2H2O3	NEG	HMDB0000119	298-12-4	C00048	Organic acids and derivatives	Carboxylic acids and derivatives	Carboxylic acids	369488	342459	1.27925e+06	260965	305524	973085	520726	338520	388586	1.20677e+06	536034	539181	384931	352878	390932
Valerylcarnitine	3.89	level1			246.17	148.2	C12H23NO4	POS	HMDB0013128	40225-14-7		Lipids and lipid-like molecules	Fatty Acyls	Fatty acid esters	1.70943e+06	2.97113e+06	1.8182e+06	3.71765e+06	2.35252e+06	2.5782e+06	3.00172e+06	3.1855e+06	3.01994e+06	2.66953e+06	3.80275e+06	3.66778e+06	2.835e+06	3.67941e+06	3.40522e+06
LPC(16:0)	3.89	level1			496.339	120	C24H50NO7P	POS	HMDB0010382	17364-16-8		Lipids and lipid-like molecules	Glycerophospholipids	Glycerophosphocholines	8.84512e+09	8.85507e+09	9.64642e+09	6.56086e+09	9.60381e+09	9.47902e+09	7.53131e+09	7.6656e+09	7.42767e+09	9.89201e+09	6.52997e+09	8.56093e+09	7.15761e+09	9.31022e+09	7.52185e+09
Acetylleucine	3.89	level1			172.098	96.6	C8H15NO3	NEG	HMDB0011756	1188-21-2	C02710	Organic acids and derivatives	Carboxylic acids and derivatives	Amino acids, peptides, and analogues	3.0095e+06	5.01703e+06	3.09061e+06	7.34899e+06	3.51504e+06	4.17734e+06	3.94772e+06	3.9953e+06	4.36799e+06	3.08907e+06	2.47442e+06	5.28056e+06	2.65348e+06	3.62258e+06	2.6024e+06
Nordeoxycholic acid	3.89	level1			377.27	50.8	C23H38O4	NEG	HMDB0304947	53608-86-9		Lipids and lipid-like molecules	Steroids and steroid derivatives	Bile acids, alcohols and derivatives	117902	141880	194176	219916	191677	205964	255056	242918	230814	83009.7	140162	110803	87829	134336	148933
2,2-Dimethylsuccinic acid	3.89	level1			145.05	34	C6H10O4	NEG	HMDB0002074	597-43-3		Lipids and lipid-like molecules	Fatty Acyls	Fatty acids and conjugates	2.5708e+06	3.01305e+06	2.9414e+06	857143	2.61486e+06	2.76452e+06	2.76409e+06	3.44707e+06	2.6298e+06	2.91436e+06	2.19489e+06	2.03143e+06	2.55199e+06	2.04251e+06	2.73209e+06
2-Hydroxypalmitic acid	3.89	level1			271.228	25.2	C16H32O3	NEG	HMDB0031057	764-67-0		Lipids and lipid-like molecules	Fatty Acyls	Fatty acids and conjugates	9.99244e+06	9.21866e+06	1.00815e+07	9.14849e+06	1.03836e+07	9.93975e+06	8.55121e+06	8.21185e+06	8.59099e+06	6.99815e+06	7.90744e+06	8.3513e+06	8.78994e+06	8.86704e+06	8.45902e+06
Methyl 3,4-dihydroxybenzoate	3.89	level1			167.035	24.3	C8H8O4	NEG		2150-43-8		Benzenoids	Benzene and substituted derivatives	Benzoic acids and derivatives	533547	303482	424380	281557	228227	263117	402432	540173	280326	440106	582848	490962	313638	520640	350375
Deoxycholic acid	3.88	level1			391.285	48.6	C24H40O4	NEG	HMDB0000626	83-44-3	C04483	Lipids and lipid-like molecules	Steroids and steroid derivatives	Bile acids, alcohols and derivatives	689527	346651	523181	2.87163e+06	445626	478128	1.42359e+06	1.48505e+06	1.30997e+06	828273	530843	1.17236e+06	583937	817052	639956
Galactose	3.88	level1			179.056	170	C6H12O6	NEG	HMDB0000143	10257-28-0	C00984	Organic oxygen compounds	Organooxygen compounds	Carbohydrates and carbohydrate conjugates	1.34615e+08	1.56916e+08	2.4507e+08	5.91037e+07	1.43369e+08	1.52314e+08	1.52748e+08	1.56154e+08	1.53837e+08	1.40236e+08	1.2217e+08	1.45385e+08	1.35991e+08	1.4882e+08	1.51064e+08
25-Hydroxyvitamin D3	3.88	level1			383.33	15.5	C27H44O2	POS	HMDB0003550	19356-17-3	C01561	Lipids and lipid-like molecules	Steroids and steroid derivatives	Vitamin D and derivatives	3.3007e+06	3.65783e+06	4.47283e+06	3.40593e+06	3.70668e+06	4.19881e+06	2.59122e+06	2.87563e+06	3.47649e+06	3.8023e+06	2.57113e+06	5.59531e+06	3.84473e+06	4.3592e+06	2.57419e+06
L-Azetidine-2-carboxylic acid	3.88	level1			84.0444	239.7	C4H7NO2	POS		2133-34-8	C08267	Organic acids and derivatives	Carboxylic acids and derivatives	Amino acids, peptides, and analogues	4.0483e+06	4.77395e+06	4.14131e+06	3.49768e+06	4.27826e+06	4.34124e+06	3.44809e+06	4.51103e+06	4.16061e+06	4.25548e+06	4.31982e+06	4.04321e+06	4.05534e+06	4.24131e+06	4.24089e+06
Alanylalanine (Ala-Ala)	3.88	level1			161.092	190.7	C6H12N2O3	POS	HMDB0003459	923-16-0	C00993	Organic acids and derivatives	Carboxylic acids and derivatives	Amino acids, peptides, and analogues	950222	823311	1.06481e+06	1.79615e+06	966144	969302	745741	763660	778983	641369	631059	784413	711321	658136	605743
Hexanoylcarnitine (Car(6:0))	3.88	level1			260.186	138.5	C13H25NO4	POS	HMDB0000756	6418-78-6		Lipids and lipid-like molecules	Fatty Acyls	Fatty acid esters	1.60696e+06	2.116e+06	1.45636e+06	2.04698e+06	1.75229e+06	1.87262e+06	1.63341e+06	1.67041e+06	1.61495e+06	1.5007e+06	2.34904e+06	1.47245e+06	1.27471e+06	1.74049e+06	1.96481e+06
LPC(18:2/0:0)	3.88	level1			520.339	119	C26H50NO7P	POS	HMDB0010386	22252-07-9	C04100	Lipids and lipid-like molecules	Glycerophospholipids	Glycerophosphocholines	1.02938e+09	1.07631e+09	1.6213e+09	1.2838e+09	1.17146e+09	1.13235e+09	1.09821e+09	1.41993e+09	1.07556e+09	1.00225e+09	8.56011e+08	1.17337e+09	9.09518e+08	9.48217e+08	8.16863e+08
Glycolithocholic acid 3-sulfate	3.88	level1			512.269	95.6	C26H43NO7S	NEG	HMDB0002639	15324-64-8	C11301	Lipids and lipid-like molecules	Steroids and steroid derivatives	Bile acids, alcohols and derivatives	1.08846e+06	1.2499e+06	2.32856e+06	2.58911e+06	1.93714e+06	2.04824e+06	1.79072e+06	1.83839e+06	2.46636e+06	1.3767e+06	642397	1.25142e+06	1.46375e+06	1.23819e+06	1.30249e+06
Formylmethionine	3.88	level1			176.039	94.6	C6H11NO3S	NEG	HMDB0001015	4289-98-9	C03145	Organic acids and derivatives	Carboxylic acids and derivatives	Amino acids, peptides, and analogues	1.67914e+06	1.60094e+06	1.66214e+06	6.29516e+06	1.65292e+06	1.6768e+06	1.97696e+06	1.90398e+06	1.93109e+06	1.5674e+06	1.00818e+06	1.93012e+06	1.41278e+06	1.34843e+06	1.35722e+06
4-Hydroxyphenylpyruvic acid	3.88	level1			179.035	33.3	C9H8O4	NEG	HMDB0000707	156-39-8	C01179	Benzenoids	Benzene and substituted derivatives	Phenylpyruvic acid derivatives	1.62972e+06	4.30263e+06	2.64704e+06	6.04389e+06	2.95807e+06	3.15591e+06	5.88389e+06	5.02958e+06	4.28936e+06	7.78688e+06	5.95825e+06	4.02907e+06	2.70702e+06	4.62265e+06	5.85507e+06
2-O-Methylcytosine	3.88	level1			126.066	30.6	C5H7N3O	POS	HMDB0004339	3289-47-2		Organoheterocyclic compounds	Diazines	Pyrimidines and pyrimidine derivatives	1.29672e+06	1.2639e+06	1.69851e+06	946008	1.5684e+06	1.35105e+06	1.40778e+06	1.60045e+06	1.85689e+06	1.14567e+06	1.18513e+06	1.10651e+06	1.2253e+06	1.27495e+06	1.18205e+06
N-Acetylalanine	3.88	level1			130.051	142.2	C5H9NO3	NEG	HMDB0255053	139146-66-0		Organic acids and derivatives	Carboxylic acids and derivatives	Amino acids, peptides, and analogues	1.13855e+06	1.28409e+06	1.49607e+06	1.85464e+06	1.28857e+06	1.31671e+06	1.27534e+06	1.33931e+06	1.28073e+06	1.53317e+06	1.12751e+06	1.45618e+06	1.28251e+06	1.24331e+06	1.18447e+06
Hyodeoxycholic acid	3.87	level1			391.285	48.6	C24H40O4	NEG	HMDB0000664	83-49-8	C15517	Lipids and lipid-like molecules	Steroids and steroid derivatives	Bile acids, alcohols and derivatives	689527	346651	523181	2.87163e+06	445626	478128	1.42359e+06	1.48505e+06	1.30997e+06	828273	530843	1.17236e+06	583937	817052	639956
Mesaconic acid	3.87	level1			129.019	203.4	C5H6O4	NEG	HMDB0000749	498-24-8	C01732	Lipids and lipid-like molecules	Fatty Acyls	Fatty acids and conjugates	1.12478e+06	870493	1.30998e+06	2.30451e+06	1.14367e+06	973034	3.21463e+06	3.141e+06	4.43914e+06	949535	2.00992e+06	1.04165e+06	9.10281e+06	2.09554e+06	1.94435e+06
Sorbose	3.87	level1			179.056	170	C6H12O6	NEG	HMDB0246950	87-79-6	C00247	Organic oxygen compounds	Organooxygen compounds	Carbohydrates and carbohydrate conjugates	1.34615e+08	1.56916e+08	2.4507e+08	5.91037e+07	1.43369e+08	1.52314e+08	1.52748e+08	1.56154e+08	1.53837e+08	1.40236e+08	1.2217e+08	1.45385e+08	1.35991e+08	1.4882e+08	1.51064e+08
7-Ketocholesterol	3.87	level1			383.33	15.5	C27H44O2	POS	HMDB0000501	566-28-9		Lipids and lipid-like molecules	Steroids and steroid derivatives	Cholestane steroids	3.3007e+06	3.65783e+06	4.47283e+06	3.40593e+06	3.70668e+06	4.19881e+06	2.59122e+06	2.87563e+06	3.47649e+06	3.8023e+06	2.57113e+06	5.59531e+06	3.84473e+06	4.3592e+06	2.57419e+06
4-Hydroxycinnamic acid	3.87	level1			163.04	72	C9H8O3	NEG	HMDB0002035	7400-08-0	C00811	Phenylpropanoids and polyketides	Cinnamic acids and derivatives	Hydroxycinnamic acids and derivatives	921385	1.9595e+06	1.35705e+06	3.3075e+06	1.57518e+06	1.71323e+06	1.3606e+06	2.33063e+06	1.29922e+06	1.09088e+06	952687	2.11972e+06	1.98714e+06	1.12177e+06	1.29797e+06
Isovalerylcarnitine (Car(5:0))	3.87	level1			246.17	148.2	C12H23NO4	POS	HMDB0000688	31023-24-2	C20826	Lipids and lipid-like molecules	Fatty Acyls	Fatty acid esters	1.70943e+06	2.97113e+06	1.8182e+06	3.71765e+06	2.35252e+06	2.5782e+06	3.00172e+06	3.1855e+06	3.01994e+06	2.66953e+06	3.80275e+06	3.66778e+06	2.835e+06	3.67941e+06	3.40522e+06
2-Hydroxyhexanedioic acid	3.87	level1			143.035	212.8	C6H10O5	NEG	HMDB0000321	18294-85-4	C02360	Lipids and lipid-like molecules	Fatty Acyls	Fatty acids and conjugates	996364	287545	2.34481e+06	2.49356e+06	1.75354e+06	2.18001e+06	3.55816e+06	349681	4.01785e+06	307844	1.16603e+06	323477	1.61069e+06	1.77634e+06	1.59943e+06
1-Palmitoyllysophosphatidate	3.87	level1			393.24	167.8	C19H39O7P	POS	HMDB0007853	22002-85-3	C04036	Lipids and lipid-like molecules	Glycerophospholipids	Glycerophosphates	4.43156e+06	2.98007e+06	3.12308e+06	2.35806e+06	3.2671e+06	3.69066e+06	2.35421e+06	2.29068e+06	2.22032e+06	3.55191e+06	4.09111e+06	3.2527e+06	4.23889e+06	3.76085e+06	4.45378e+06
1-Myristoyl-sn-glycero-3-phosphocholine (LPC(14:0/0:0))	3.87	level1			468.308	123.6	C22H46NO7P	POS	HMDB0010379	20559-16-4		Lipids and lipid-like molecules	Glycerophospholipids	Glycerophosphocholines	5.42533e+07	5.76363e+07	6.51707e+07	3.79144e+07	6.11594e+07	6.0303e+07	4.98868e+07	5.30759e+07	5.68047e+07	4.913e+07	3.05573e+07	5.72669e+07	4.80879e+07	4.32079e+07	3.67996e+07
LPE(18:1(9Z)/0:0)	3.87	level1			480.308	121.5	C23H46NO7P	POS	HMDB0011506	89576-29-4		Lipids and lipid-like molecules	Glycerophospholipids	Glycerophosphoethanolamines	7.71382e+07	9.38477e+07	1.04391e+08	6.46596e+07	1.1692e+08	1.15621e+08	7.66523e+07	7.94939e+07	7.65799e+07	1.04365e+08	6.00054e+07	9.21765e+07	7.34206e+07	7.41295e+07	8.34973e+07
2-Methylguanosine	3.87	level1			296.1	103.8	C11H15N5O5	NEG	HMDB0005862	2140-77-4		Nucleosides, nucleotides, and analogues	Purine nucleosides	Purine nucleosides	1.31779e+07	1.07218e+07	1.25227e+07	6.69526e+06	1.21083e+07	1.23686e+07	1.09056e+07	1.11574e+07	1.11741e+07	1.02842e+07	1.33045e+07	8.91829e+06	1.07233e+07	1.07354e+07	1.08382e+07
Car(18:0)	3.87	level1			428.374	88.8	C25H49NO4	POS	HMDB0000848	25597-09-5		Lipids and lipid-like molecules	Fatty Acyls	Fatty acid esters	5.34212e+06	7.23733e+06	4.77051e+06	4.70411e+06	5.78489e+06	6.35437e+06	3.01333e+06	3.35043e+06	3.55495e+06	4.68402e+06	3.33334e+06	3.01851e+06	4.82274e+06	3.17442e+06	3.64526e+06
3-Butynoic acid	3.87	level1			85.0284	65.5	C4H4O2	POS		2345-51-9	C06144	Lipids and lipid-like molecules	Fatty Acyls	Fatty acids and conjugates	1.07629e+06	1.20309e+06	883088	457796	825508	951988	820210	917273	1.03067e+06	844413	960193	861858	1.01988e+06	899779	882321
Diethyltoluamide	3.87	level1			192.138	22.3	C12H17NO	POS	HMDB0250930	134-62-3	C10935	Benzenoids	Benzene and substituted derivatives	Toluenes	1.65839e+06	2.27235e+06	2.13073e+06	2.36069e+06	1.94536e+06	2.02234e+06	1.9264e+06	2.13073e+06	2.28486e+06	2.05459e+06	2.12071e+06	1.9417e+06	2.01367e+06	2.30216e+06	2.07946e+06
4-Aminobutyric acid (GABA)	3.87	level1			102.056	197.3	C4H9NO2	NEG	HMDB0000112	56-12-2	C00334	Organic acids and derivatives	Carboxylic acids and derivatives	Amino acids, peptides, and analogues	717097	886054	885436	1.27938e+06	797121	794871	893704	1.0469e+06	989849	770860	973153	1.14709e+06	1.20015e+06	987349	1.1582e+06
Adenine	3.86	level1			136.062	52.8	C5H5N5	POS	HMDB0000034	73-24-5	C00147	Organoheterocyclic compounds	Imidazopyrimidines	Purines and purine derivatives	1.00715e+06	2.38318e+06	1.91176e+06	895712	2.4546e+06	2.60599e+06	2.18321e+06	2.3364e+06	2.26709e+06	1.66138e+06	3.47102e+06	1.13835e+06	1.68581e+06	1.82119e+06	1.88116e+06
Arachidic acid	3.86	level1			311.296	18.7	C20H40O2	NEG	HMDB0002212	506-30-9	C06425	Lipids and lipid-like molecules	Fatty Acyls	Fatty acids and conjugates	7.77235e+06	6.48506e+06	4.57792e+06	5.18873e+06	4.80915e+06	5.67429e+06	4.92971e+06	4.9419e+06	5.5296e+06	3.72883e+06	4.73016e+06	5.32389e+06	7.37589e+06	5.8228e+06	5.71217e+06
N2-Acetylornithine	3.86	level1			173.093	211.1	C7H14N2O3	NEG	HMDB0003357	1572591	C00437	Organic acids and derivatives	Carboxylic acids and derivatives	Amino acids, peptides, and analogues	1.0982e+07	1.66968e+07	1.19222e+07	1.56481e+07	1.35915e+07	1.50158e+07	1.42234e+07	1.42474e+07	1.39058e+07	1.268e+07	1.2318e+07	1.84173e+07	1.32785e+07	1.518e+07	1.32731e+07
3-Hydroxyisovaleric acid	3.86	level1			117.056	86	C5H10O3	NEG	HMDB0000754	625-08-1	C20827	Lipids and lipid-like molecules	Fatty Acyls	Fatty acids and conjugates	2.47714e+06	2.03078e+06	1.51467e+07	1.98349e+07	2.94933e+06	3.02391e+06	3.33822e+06	3.27216e+06	3.70431e+06	2.54129e+06	3.22626e+06	3.62814e+06	3.15204e+06	3.3583e+06	2.84835e+06
16-Hydroxypalmitic acid	3.86	level1			271.228	25.2	C16H32O3	NEG	HMDB0006294	506-13-8	C18218	Lipids and lipid-like molecules	Fatty Acyls	Fatty acids and conjugates	9.99244e+06	9.21866e+06	1.00815e+07	9.14849e+06	1.03836e+07	9.93975e+06	8.55121e+06	8.21185e+06	8.59099e+06	6.99815e+06	7.90744e+06	8.3513e+06	8.78994e+06	8.86704e+06	8.45902e+06
Arginine	3.86	level1			175.119	280.3	C6H14N4O2	POS	HMDB0000517	74-79-3	C00062	Organic acids and derivatives	Carboxylic acids and derivatives	Amino acids, peptides, and analogues	4.55907e+07	3.60961e+07	4.552e+07	6.87871e+07	4.38378e+07	4.57302e+07	4.06033e+07	4.2306e+07	4.32484e+07	3.93262e+07	4.48607e+07	3.2906e+07	4.1475e+07	3.93246e+07	3.3281e+07
Uridine 5'-diphosphoglucuronic acid (UDP-glucuronate)	3.86	level1			579.028	261.5	C15H22N2O18P2	NEG	HMDB0000935	2616-64-0	C00167	Nucleosides, nucleotides, and analogues	Pyrimidine nucleotides	Pyrimidine nucleotide sugars	15449.8	10196.2	16575.5	34459.8	10769.6	27087.7	50977.3	24847.8	13688.8	24120.1	15203	10317	15479.5	20350.5	28900.4
Phosphate	3.86	level1			98.9842	253.8	H3O4P	POS	HMDB0001429	7664-38-2	C00009				305052	334316	326678	75033.9	273509	15341.6	272878	325649	348946	323514	29054.8	18663.9	309099	334293	300844
Propargylglycine	3.86	level1			114.055	191.2	C5H7NO2	POS	HMDB0251529	198774-27-5		Organic acids and derivatives	Carboxylic acids and derivatives	Amino acids, peptides, and analogues	1.51166e+06	1.93614e+06	3.24936e+06	2.09495e+06	3.46468e+06	1.88058e+06	3.26234e+06	3.55437e+06	2.10906e+06	2.05977e+06	3.4363e+06	2.23161e+06	3.60048e+06	1.99689e+06	3.50862e+06
Choline	3.86	level1			104.107	169.8	C5H14NO	POS	HMDB0000097	62-49-7	C00114	Organic nitrogen compounds	Organonitrogen compounds	Quaternary ammonium salts	2.26658e+09	2.15615e+09	2.09261e+09	1.68095e+09	2.14391e+09	2.131e+09	2.05382e+09	2.10422e+09	2.0877e+09	1.89476e+09	2.10345e+09	1.9096e+09	2.13023e+09	2.03479e+09	2.14002e+09
N-Acetylgalactosamine	3.86	level1			204.087	141	C8H15NO6	POS	HMDB0006480	14131-60-3	C05021	Organic oxygen compounds	Organooxygen compounds	Carbohydrates and carbohydrate conjugates	9.21303e+06	6.89918e+06	1.25906e+07	3.62851e+06	1.04229e+07	9.72641e+06	1.19362e+07	1.07951e+07	1.0584e+07	1.37346e+07	1.09751e+07	1.08556e+07	1.42772e+07	1.11532e+07	1.19799e+07
Pipecolamide	3.86	level1			129.102	125	C6H12N2O	POS		19889-77-1	C19809	Organic acids and derivatives	Carboxylic acids and derivatives	Amino acids, peptides, and analogues	3.03848e+06	2.89656e+06	3.09172e+06	3.61338e+06	2.7641e+06	3.13474e+06	2.60678e+06	2.90104e+06	2.90956e+06	2.88633e+06	3.75959e+06	2.90892e+06	2.90076e+06	2.97024e+06	3.0447e+06
1-O-Hexadecyl-sn-glycero-3-phosphocholine (LPC(O-16:0/0:0))	3.86	level1			482.36	123.8	C24H52NO6P	POS	HMDB0243890	52691-62-0	C13903	Lipids and lipid-like molecules	Glycerophospholipids	Glycerophosphocholines	6.37268e+08	5.70564e+08	7.50125e+08	4.20234e+08	7.19914e+08	6.9801e+08	4.87661e+08	5.23995e+08	5.21587e+08	5.39507e+08	7.98156e+08	4.71238e+08	5.77128e+08	6.54522e+08	6.64272e+08
Palmitoyl sphingomyelin	3.86	level1			703.573	106.2	C39H79N2O6P	POS	HMDB0061712	6254-89-3		Lipids and lipid-like molecules	Sphingolipids	Phosphosphingolipids	6.86047e+09	6.06095e+09	6.02124e+09	5.94872e+09	6.11333e+09	6.21744e+09	4.57248e+09	4.82976e+09	4.59274e+09	5.90231e+09	5.9526e+09	6.77132e+09	7628803835	6.79857e+09	6.27385e+09
Hydroxyphenyllactic acid	3.86	level1			181.051	89.9	C9H10O4	NEG	HMDB0000755	306-23-0	C03672	Phenylpropanoids and polyketides	Phenylpropanoic acids	Phenylpropanoic acids	1.9785e+07	2.82176e+07	2.44467e+07	3.48408e+08	2.57296e+07	2.60587e+07	4.145e+07	4.21017e+07	4.18744e+07	2.18767e+07	2.16255e+07	2.23537e+07	1.55267e+07	2.06137e+07	2.17484e+07
Creatinine	3.86	level1			114.066	88.5	C4H7N3O	POS	HMDB0000562	60-27-5	C00791	Organic acids and derivatives	Carboxylic acids and derivatives	Amino acids, peptides, and analogues	3.44963e+06	3.38968e+06	3.25514e+06	3.63084e+06	2.62052e+06	3.37835e+06	3.86582e+06	4.16462e+06	3.91839e+06	3.84415e+06	4.42044e+06	4.67807e+06	3.64293e+06	4.14266e+06	4.20009e+06
Allantoin	3.86	level1			157.037	87.9	C4H6N4O3	NEG	HMDB0000462	97-59-6	C01551	Organoheterocyclic compounds	Azoles	Imidazoles	1.4781e+08	8.8977e+07	9.58684e+07	2.60868e+08	9.37357e+07	9.31682e+07	1.14823e+08	1.15752e+08	1.13734e+08	1.16416e+08	9.26078e+07	1.71033e+08	1.55086e+08	1.35626e+08	1.113e+08
2',4'-Dihydroxyacetophenone	3.86	level1			135.044	30.2	C8H8O3	POS	HMDB0029659	89-84-9	C03663	Organic oxygen compounds	Organooxygen compounds	Carbonyl compounds	1.47426e+06	2.41711e+06	2.02159e+06	1.36774e+06	2.12074e+06	1.68433e+06	1.78266e+06	1.9786e+06	2.28843e+06	1.09004e+06	1.43069e+06	1.57364e+06	1.71674e+06	1.79539e+06	2.24548e+06
alpha-CEHC (alpha-Carboxyethyl hydrochroman)	3.86	level1			277.145	29.2	C16H22O4	NEG	HMDB0001518	4072-32-6		Organoheterocyclic compounds	Benzopyrans	1-benzopyrans	1.72031e+06	2.37176e+06	1.53477e+06	646566	1.64127e+06	1.56589e+06	1.1642e+06	1.18013e+06	1.41791e+06	1.36346e+06	1.37828e+06	890144	641778	1.22584e+06	1.27795e+06
Taurodeoxycholic acid	3.86	level1			498.29	72.6	C26H45NO6S	NEG	HMDB0000896	516-50-7	C05463	Lipids and lipid-like molecules	Steroids and steroid derivatives	Bile acids, alcohols and derivatives	2.22042e+06	2.4126e+06	3.86955e+07	2.43695e+06	1.34077e+06	2.5365e+06	2.33668e+06	2.62227e+06	2.45204e+06	5.0814e+06	2.21062e+06	1.48278e+06	2.24411e+06	1.26501e+06	1.03954e+06
5-hydroxymethyl-2'-deoxycytidine	3.85	level1			256.094	127.1	C10H15N3O5	NEG		7226-77-9		Nucleosides, nucleotides, and analogues	Pyrimidine nucleosides	Pyrimidine 2'-deoxyribonucleosides	927368	667369	876767	78390.1	867423	877047	676074	686302	667142	510265	951816	417389	713675	701661	726224
4-Allylcatechol	3.85	level1			149.061	32.7	C9H10O2	NEG		1126-61-0		Benzenoids	Phenols	Benzenediols	9.15035e+06	269122	5.82403e+06	2.88512e+06	4.71743e+06	2.56186e+06	4.37231e+06	4.30486e+06	4.90874e+06	1.09212e+06	3.82875e+06	1.78605e+06	6.26258e+06	3.28488e+06	2.76005e+06
4'-Hydroxy-3'-methylacetophenone	3.85	level1			149.061	32.7	C9H10O2	NEG	HMDB0059824	876-02-8		Organic oxygen compounds	Organooxygen compounds	Carbonyl compounds	9.15035e+06	269122	5.82403e+06	2.88512e+06	4.71743e+06	2.56186e+06	4.37231e+06	4.30486e+06	4.90874e+06	1.09212e+06	3.82875e+06	1.78605e+06	6.26258e+06	3.28488e+06	2.76005e+06
4′-Hydroxy-2′-methylacetophenone	3.85	level1			149.061	32.7	C9H10O2	NEG		875-59-2		Organic oxygen compounds	Organooxygen compounds	Carbonyl compounds	9.15035e+06	269122	5.82403e+06	2.88512e+06	4.71743e+06	2.56186e+06	4.37231e+06	4.30486e+06	4.90874e+06	1.09212e+06	3.82875e+06	1.78605e+06	6.26258e+06	3.28488e+06	2.76005e+06
2'-Hydroxy-4'-methylacetophenone	3.85	level1			149.061	32.7	C9H10O2	NEG		6921-64-8		Organic oxygen compounds	Organooxygen compounds	Carbonyl compounds	9.15035e+06	269122	5.82403e+06	2.88512e+06	4.71743e+06	2.56186e+06	4.37231e+06	4.30486e+06	4.90874e+06	1.09212e+06	3.82875e+06	1.78605e+06	6.26258e+06	3.28488e+06	2.76005e+06
3-Hydroxyphenylacetic acid	3.85	level1			151.04	96.6	C8H8O3	NEG	HMDB0000440	621-37-4	C05593	Benzenoids	Phenols	1-hydroxy-4-unsubstituted benzenoids	1.69258e+06	1.158e+06	1.82044e+06	1.47906e+06	1.58846e+06	1.42979e+06	1.61392e+06	1.57878e+06	1.60298e+06	1.08171e+06	953281	1.10575e+06	1.17142e+06	1.07665e+06	1.01883e+06
3',4'-Dihydroxyacetophenone	3.85	level1			151.04	33.6	C8H8O3	NEG	HMDB0029661	1197-09-7	C10675	Organic oxygen compounds	Organooxygen compounds	Carbonyl compounds	510094	832691	808568	805485	826828	770726	787322	796503	614869	679833	523133	850282	501842	910863	488127
beta-Guanidinopropionic acid	3.85	level1			132.076	206.8	C4H9N3O2	POS	HMDB0013222	353-09-3	C03065	Organic nitrogen compounds	Organonitrogen compounds	Guanidines	3.96683e+08	3.69023e+08	3.63455e+08	4.24165e+08	3.60219e+08	3.5018e+08	4.14765e+08	4.26698e+08	4.23329e+08	4.12122e+08	4.15267e+08	4.13488e+08	4.00288e+08	4.16827e+08	4.41669e+08
Phosphorylcholine	3.85	level1			184.073	287.3	C5H15NO4P	POS	HMDB0001565	3616-04-4	C00588	Organic nitrogen compounds	Organonitrogen compounds	Quaternary ammonium salts	1.26698e+07	1.05533e+07	1.26902e+07	2.28906e+07	1.60169e+07	1.75269e+07	1.1412e+07	1.32595e+07	1.38294e+07	1.84558e+07	1.76808e+07	1.52911e+07	1.02544e+07	1.57197e+07	1.72065e+07
Deoxythymidine 5'-phosphate (dTMP)	3.85	level1			321.05	242	C10H15N2O8P	NEG	HMDB0001227	365-07-1	C00364	Nucleosides, nucleotides, and analogues	Pyrimidine nucleotides	Pyrimidine deoxyribonucleotides	243419	297940	361421	971478	383387	420939	406292	544975	410894	232483	579073	253879	323179	326035	313624
Gluconic acid	3.85	level1			195.051	224.1	C6H12O7	NEG	HMDB0000625	526-95-4	C00257	Organic oxygen compounds	Organooxygen compounds	Carbohydrates and carbohydrate conjugates	6.24831e+06	4.24818e+06	4.51191e+06	1.0255e+07	4.33625e+06	4.78427e+06	6.16495e+06	4.90349e+06	4.64184e+06	4.36832e+06	4.22772e+06	4.54112e+06	3.66497e+06	4.3086e+06	4.86128e+06
Propionic acid	3.85	level1			73.0295	94.6	C3H6O2	NEG	HMDB0000237	79-09-4	C00163	Organic acids and derivatives	Carboxylic acids and derivatives	Carboxylic acids	2.97917e+06	2.94254e+06	2.93698e+06	5.67459e+06	2.70333e+06	3.06246e+06	2.65947e+06	3.12105e+06	2.79355e+06	2.64711e+06	2.75288e+06	3.18613e+06	3.14721e+06	3.17575e+06	2.99907e+06
Lauramine oxide	3.85	level1			230.248	51.1	C14H31NO	POS		1643-20-5		Organic nitrogen compounds	Organonitrogen compounds	Aminoxides	3.7088e+07	3.31101e+07	3.35832e+07	3.18984e+07	2.88162e+07	4.31287e+07	3.17365e+07	3.19595e+07	3.17936e+07	3.6774e+07	3.12755e+07	2.99208e+07	2.97596e+07	4.31917e+07	3.88015e+07
LPG(18:1(9Z))	3.85	level1			509.288	43.2	C24H47O9P	NEG	HMDB0240602	326495-24-3		Lipids and lipid-like molecules	Glycerophospholipids	Glycerophosphoglycerols	1.04738e+07	7.85713e+06	1.19043e+07	9.25638e+06	1.13834e+07	1.18092e+07	1.02253e+07	1.18843e+07	1.09765e+07	6.46544e+06	1.0452e+07	7.28547e+06	6.52755e+06	1.01825e+07	6.89316e+06
Indole-3-pyruvic acid	3.85	level1			202.051	27.3	C11H9NO3	NEG	HMDB0060484	35656-49-6	C00331	Organoheterocyclic compounds	Indoles and derivatives	Indolyl carboxylic acids and derivatives	1.09743e+06	1.76082e+06	1.91528e+06	5.99704e+06	1.82412e+06	1.5969e+06	2.26347e+06	2.20677e+06	2.47894e+06	2.63253e+06	2.09623e+06	2.19995e+06	1.79233e+06	2.11404e+06	2.41276e+06
Xipamide	3.85	level1			353.034	13.4	C15H15ClN2O4S	NEG	HMDB0259933	14293-44-8	D06341	Benzenoids	Benzene and substituted derivatives	Anilides	1.44249e+07	2.9038e+07	1.4398e+07	2.80364e+06	1.99352e+07	2.31263e+07	1.23322e+07	1.30073e+07	1.32393e+07	3.63917e+07	4.28256e+06	9.08139e+06	1.17721e+07	6.00805e+06	1.23255e+07
2,6-Dimethyl-4-hydroxybenzaldehyde	3.84	level1			149.061	32.7	C9H10O2	NEG		70547-87-4		Organic oxygen compounds	Organooxygen compounds	Carbonyl compounds	9.15035e+06	269122	5.82403e+06	2.88512e+06	4.71743e+06	2.56186e+06	4.37231e+06	4.30486e+06	4.90874e+06	1.09212e+06	3.82875e+06	1.78605e+06	6.26258e+06	3.28488e+06	2.76005e+06
2'-Hydroxy-5'-methylacetophenone	3.84	level1			149.061	32.7	C9H10O2	NEG	HMDB0032592	1450-72-2		Organic oxygen compounds	Organooxygen compounds	Carbonyl compounds	9.15035e+06	269122	5.82403e+06	2.88512e+06	4.71743e+06	2.56186e+06	4.37231e+06	4.30486e+06	4.90874e+06	1.09212e+06	3.82875e+06	1.78605e+06	6.26258e+06	3.28488e+06	2.76005e+06
Glutaric acid	3.84	level1			131.035	200.5	C5H8O4	NEG	HMDB0000661	110-94-1	C00489	Organic acids and derivatives	Carboxylic acids and derivatives	Dicarboxylic acids and derivatives	933269	656911	1.08105e+06	1.94114e+06	947762	921179	1.48094e+06	1.55002e+06	1.47724e+06	1.3288e+06	1.04561e+06	938199	2.20102e+06	1.20116e+06	1.29376e+06
Isocitric acid	3.84	level1			191.02	241.1	C6H8O7	NEG	HMDB0000193	320-77-4	C00311	Organic acids and derivatives	Carboxylic acids and derivatives	Tricarboxylic acids and derivatives	126015	312769	6.73599e+06	143927	453591	7.43093e+06	162835	159688	324145	281153	219970	307048	359853	400844	411003
Phthalide	3.84	level1			135.044	30.2	C8H6O2	POS	HMDB0032469	87-41-2	C18611	Organoheterocyclic compounds	Isocoumarans	Isobenzofuranones	1.47426e+06	2.41711e+06	2.02159e+06	1.36774e+06	2.12074e+06	1.68433e+06	1.78266e+06	1.9786e+06	2.28843e+06	1.09004e+06	1.43069e+06	1.57364e+06	1.71674e+06	1.79539e+06	2.24548e+06
Homoarginine	3.84	level1			189.134	301.2	C7H16N4O2	POS	HMDB0000670	156-86-5	C01924	Organic acids and derivatives	Carboxylic acids and derivatives	Amino acids, peptides, and analogues	4.33306e+08	5.74027e+08	8.20687e+08	4.28374e+08	7.34103e+08	6.64816e+08	4.40893e+08	6.1373e+08	4.94692e+08	4.6934e+08	3.73477e+08	3.11022e+08	6.87765e+08	4.03789e+08	5.39684e+08
N-Methyl-L-asparagine	3.84	level1			127.051	223.1	C5H10N2O3	NEG		7175-34-0		Organic acids and derivatives	Carboxylic acids and derivatives	Amino acids, peptides, and analogues	858476	1.55714e+06	2.31135e+06	1.17303e+06	1.5359e+06	1.66582e+06	1.6852e+06	1.86933e+06	2.1716e+06	1.6493e+06	1.49498e+06	1.43275e+06	2.32205e+06	2.44199e+06	2.33929e+06
Methylmalonic acid	3.84	level1			117.019	184.1	C4H6O4	NEG	HMDB0000202	516-05-2	C02170	Organic acids and derivatives	Carboxylic acids and derivatives	Dicarboxylic acids and derivatives	1.01903e+06	1.82216e+06	1.3692e+06	2.24251e+06	1.48857e+06	1.5057e+06	1.75773e+06	1.74221e+06	1.66204e+06	1.11565e+06	1.44178e+06	2.36783e+06	2.10428e+06	1.92625e+06	1.55842e+06
Crotonoside	3.84	level1			282.085	155.4	C10H13N5O5	NEG		1818-71-9	C08432	Nucleosides, nucleotides, and analogues	Purine nucleosides	Purine nucleosides	809912	1.18303e+06	1.29958e+06	306629	1.29508e+06	1.31729e+06	1.30636e+06	1.35632e+06	1.30311e+06	1.14836e+06	1.27158e+06	1.17033e+06	974869	1.14854e+06	1.1588e+06
Normetanephrine	3.84	level1			166.086	135.7	C9H13NO3	POS	HMDB0000819	97-31-4	C05589	Benzenoids	Phenols	Methoxyphenols	1.92561e+06	1.78999e+06	366903	1.13523e+06	2.08271e+06	1.9278e+06	1.95002e+06	2.01259e+06	2.06528e+06	1.72388e+06	1.14488e+06	4.24835e+06	2.93487e+06	1.76448e+06	329909
SM(d18:1/18:0)	3.84	level1			731.605	103.9	C41H83N2O6P	POS	HMDB0062559	58909-84-5		Lipids and lipid-like molecules	Sphingolipids	Phosphosphingolipids	3.03721e+08	2.51927e+08	2.24358e+08	1.89724e+08	2.45796e+08	2.63553e+08	1.78905e+08	1.78605e+08	1.63178e+08	2.4565e+08	2.4675e+08	2.40541e+08	3.20436e+08	2.54315e+08	2.88925e+08
MOPS	3.84	level1			210.079	90.8	C7H15NO4S	POS	HMDB0254880	1132-61-2		Organoheterocyclic compounds	Oxazinanes	Morpholines	1.52997e+06	929069	3.86918e+06	1.6672e+06	3.99403e+06	2.75312e+06	2.03777e+06	1.91747e+06	2.12096e+06	761038	506847	555245	1.22248e+06	2.36076e+06	971150
4-Ethoxybenzoic acid	3.84	level1			165.056	35.7	C9H10O3	NEG		619-86-3		Benzenoids	Benzene and substituted derivatives	Benzoic acids and derivatives	3.02634e+07	1.2303e+07	1.77524e+07	5.95438e+08	1.62172e+07	1.87215e+07	7.55282e+07	7.76167e+07	7.73426e+07	2.04577e+07	3.49968e+07	3.52392e+07	1.3628e+07	3.35621e+07	3.12424e+07
Acetoin	3.84	level1			89.0596	26.9	C4H8O2	POS	HMDB0003243	513-86-0	C00466	Organic oxygen compounds	Organooxygen compounds	Carbonyl compounds	9.26466e+06	3.73913e+06	3.7316e+06	3.29516e+06	3.85109e+06	3.25322e+06	5.36401e+06	5.54184e+06	6.31409e+06	4.00727e+06	2.85973e+06	3.51806e+06	6.6745e+06	3.6411e+06	5.34153e+06
Bufalin	3.84	level1			385.236	20.7	C24H34O4	NEG	HMDB0249428	465-21-4		Lipids and lipid-like molecules	Steroids and steroid derivatives	Steroid lactones	1.06831e+06	1.36369e+06	1.47343e+06	1.56515e+06	1.3399e+06	1.08423e+06	1.93502e+06	1.79629e+06	1.27722e+06	1.65758e+06	2.10638e+06	924523	1.22351e+06	1.6293e+06	1.31688e+06
2-Hydroxyphenylacetic acid	3.83	level1			151.04	33.6	C8H8O3	NEG	HMDB0000669	614-75-5	C05852	Benzenoids	Benzene and substituted derivatives	Phenylacetic acids	510094	832691	808568	805485	826828	770726	787322	796503	614869	679833	523133	850282	501842	910863	488127
3-Hydroxypyruvic acid	3.83	level1			103.004	209	C3H4O4	NEG	HMDB0001352	1113-60-6	C00168	Organic acids and derivatives	Hydroxy acids and derivatives	Beta hydroxy acids and derivatives	648330	1.49559e+06	1.60106e+06	1.61941e+06	1.33594e+06	416910	1.86899e+06	1.85151e+06	1.86951e+06	1.39111e+06	1.34813e+06	782031	1.80824e+06	1.5566e+06	721513
4-Hydroxyphenylglycolic acid	3.83	level1			167.035	24.3	C8H8O4	NEG	HMDB0000822	1198-84-1	C11527	Benzenoids	Phenols	1-hydroxy-2-unsubstituted benzenoids	533547	303482	424380	281557	228227	263117	402432	540173	280326	440106	582848	490962	313638	520640	350375
N-Methylglutamic acid	3.83	level1			162.076	233.4	C6H11NO4	POS	HMDB0062660	35989-16-3	C01046	Organic acids and derivatives	Carboxylic acids and derivatives	Amino acids, peptides, and analogues	1.2718e+06	1.26399e+06	1.27561e+06	3.69247e+06	1.31752e+06	1.22298e+06	3.85018e+06	1.26407e+06	1.25618e+06	1.22011e+06	1.12183e+06	1.24531e+06	1.43242e+06	1.29609e+06	1.23711e+06
Histamine	3.83	level1			112.087	224.1	C5H9N3	POS	HMDB0000870	51-45-6	C00388	Organic nitrogen compounds	Organonitrogen compounds	Amines	2.59219e+06	2.30202e+06	2.43299e+06	2.86393e+06	2.52184e+06	2.53812e+06	3.32358e+06	3.4889e+06	3.44555e+06	3.5813e+06	3.13923e+06	3.64357e+06	3.23108e+06	3.38655e+06	3.45324e+06
Tyramine	3.83	level1			138.091	135.4	C8H11NO	POS	HMDB0000306	51-67-2	C00483	Benzenoids	Benzene and substituted derivatives	Phenethylamines	549895	571410	796048	1.97458e+06	681609	660896	626936	686780	751881	629710	844817	524400	395535	680611	659272
LPE(14:0)	3.83	level1			424.247	127.6	C19H40NO7P	NEG	HMDB0011500	123060-40-2		Lipids and lipid-like molecules	Glycerophospholipids	Glycerophosphoethanolamines	229669	239423	253914	204347	281196	251538	217310	232660	210249	197762	114993	280586	200256	204298	169227
Nicotinamide N-oxide	3.83	level1			139.05	72.1	C6H6N2O2	POS	HMDB0002730	1986-81-8		Organoheterocyclic compounds	Pyridines and derivatives	Pyridinecarboxylic acids and derivatives	9.32942e+06	1.00521e+07	9.54752e+06	7.81163e+06	1.03891e+07	1.10031e+07	9.80909e+06	9.59159e+06	9.13843e+06	9.93191e+06	1.11664e+07	9.33854e+06	9.33157e+06	1.04054e+07	9.52896e+06
Tauro-beta-muricholic acid	3.83	level1			514.284	49.9	C26H45NO7S	NEG	HMDB0000932	145022-92-0		Lipids and lipid-like molecules	Steroids and steroid derivatives	Bile acids, alcohols and derivatives	2.8048e+07	1.85114e+07	3.12011e+07	2.67028e+07	2.57565e+07	2.28388e+07	3.48371e+07	3.52259e+07	2.17785e+07	2.2254e+07	8.25765e+06	1.79624e+07	1.07711e+07	2.04578e+07	1.3707e+07
2-Methoxybenzoic-acid	3.83	level1			135.044	43.2	C8H8O3	POS	HMDB0032604	579-75-9		Benzenoids	Benzene and substituted derivatives	Benzoic acids and derivatives	2.11289e+06	2.00668e+06	3.29643e+06	2.33268e+06	1.5862e+06	2.74771e+06	2.59972e+06	2.80864e+06	3.49727e+06	2.90876e+06	1.50898e+06	4.81913e+06	1.34381e+06	2.92747e+06	3.1677e+06
(1-Hydroxycyclohexyl)acetic acid	3.83	level1			157.087	41.2	C8H14O3	NEG		14399-63-4		Organic oxygen compounds	Organooxygen compounds	Alcohols and polyols	779755	1.40407e+06	1.06004e+06	1.26646e+06	1.10484e+06	1.51767e+06	1.03673e+06	1.02653e+06	871804	911341	1.0394e+06	1.4789e+06	903365	1.4994e+06	1.90693e+06
3-Methyl-1H-pyrazole-4-carbaldehyde	3.83	level1			111.055	31	C5H6N2O	POS		112758-40-4		Organic oxygen compounds	Organooxygen compounds	Carbonyl compounds	1.44189e+07	4.1111e+07	1.69968e+07	1.81301e+07	2.62502e+07	362881	3.08785e+07	3.39599e+07	4.50647e+07	1.85004e+07	2.88817e+07	2.05645e+07	2.57997e+07	2.25076e+07	231575
Dodecyl gallate	3.83	level1			337.205	12.7	C19H30O5	NEG	HMDB0038720	1166-52-5		Benzenoids	Benzene and substituted derivatives	Benzoic acids and derivatives	4.87494e+06	2.31568e+06	2.38126e+06	2.30634e+06	2.35953e+06	2.45363e+06	2.87751e+06	2.93985e+06	3.80714e+06	2.5596e+06	1.69855e+06	1.76075e+06	2.96879e+06	3.79356e+06	3.4893e+06
1-Methylguanine	3.82	level1			166.072	88.8	C6H7N5O	POS	HMDB0003282	938-85-2	C04152	Organoheterocyclic compounds	Imidazopyrimidines	Purines and purine derivatives	5.31098e+07	4.41304e+07	5.8263e+07	4.39745e+07	5.4014e+07	5.23044e+07	4.76305e+07	5.18003e+07	5.26368e+07	4.28713e+07	5.57439e+07	4.62222e+07	4.66135e+07	4.97987e+07	5.22716e+07
2',6'-Dihydroxyacetophenone	3.82	level1			135.044	30.2	C8H8O3	POS	HMDB0029660	699-83-2		Organic oxygen compounds	Organooxygen compounds	Carbonyl compounds	1.47426e+06	2.41711e+06	2.02159e+06	1.36774e+06	2.12074e+06	1.68433e+06	1.78266e+06	1.9786e+06	2.28843e+06	1.09004e+06	1.43069e+06	1.57364e+06	1.71674e+06	1.79539e+06	2.24548e+06
N,N-Dimethylarginine (ADMA)	3.82	level1			203.15	290.9	C8H18N4O2	POS	HMDB0001539	30315-93-6	C03626	Organic acids and derivatives	Carboxylic acids and derivatives	Amino acids, peptides, and analogues	1.02145e+08	1.01754e+08	1.1214e+08	9.2222e+07	1.24838e+08	1.22628e+08	1.06158e+08	1.07813e+08	1.20572e+08	1.20529e+08	1.21413e+08	1.03437e+08	1.08963e+08	1.08459e+08	1.13596e+08
Glu-Arg	3.82	level1			304.162	277.3	C11H21N5O5	POS	HMDB0028813	7219-59-2		Organic acids and derivatives	Carboxylic acids and derivatives	Amino acids, peptides, and analogues	5.08636e+06	7.38889e+06	6.30449e+06	1.09101e+07	6.608e+06	6.61406e+06	7.63707e+06	9.50482e+06	9.22021e+06	8.60083e+06	6.44336e+06	1.26285e+07	8.79984e+06	8.72598e+06	7.85309e+06
gamma-Glutamylglutamic acid	3.82	level1			277.103	255.9	C10H16N2O7	POS	HMDB0011737	1116-22-9	C05282	Organic acids and derivatives	Carboxylic acids and derivatives	Amino acids, peptides, and analogues	275070	201981	276344	416240	245978	251868	258639	255386	246997	211576	324128	233274	216109	255337	261146
3-Methyluridine	3.81	level1			257.078	51.2	C10H14N2O6	NEG	HMDB0004813	2140-69-4		Nucleosides, nucleotides, and analogues	Pyrimidine nucleosides	Pyrimidine nucleosides	1.40829e+07	1.22287e+07	1.47588e+07	607499	1.37995e+07	1.32962e+07	1.13768e+07	1.16711e+07	1.13889e+07	9.21153e+06	1.1005e+07	9.63621e+06	1.0971e+07	1.06495e+07	1.04404e+07
Hygric acid	3.81	level1			130.086	184	C6H11NO2	POS	HMDB0094696	475-11-6	C22223	Organic acids and derivatives	Carboxylic acids and derivatives	Amino acids, peptides, and analogues	2.74018e+07	2.85781e+07	1.87574e+07	4.16699e+07	2.27308e+07	2.4871e+07	2.84751e+07	2.59041e+07	2.68889e+07	2.9918e+07	2.16942e+07	2.81734e+07	2.76964e+07	2.45888e+07	2.47464e+07
Tauro-gamma-muricholic acid	3.81	level1			514.284	106.5	C26H45NO7S	NEG	HMDB0000932	32747-07-2	C15516	Lipids and lipid-like molecules	Steroids and steroid derivatives	Bile acids, alcohols and derivatives	1.17481e+08	1.33465e+08	1.13801e+08	1.12306e+08	1.21767e+08	1.26111e+08	1.20041e+08	1.17751e+08	1.18049e+08	1.06304e+08	1.13234e+08	7.08977e+07	2.74568e+07	8.6431e+07	1.09103e+08
EDTA	3.81	level1			293.098	239.4	C10H16N2O8	POS	HMDB0015109	62-33-9	C00284	Organic acids and derivatives	Carboxylic acids and derivatives	Tetracarboxylic acids and derivatives	257713	270968	245263	59584.4	279704	313703	253047	214294	267723	311865	258017	272573	301251	344984	280442
Hexadecanedioic acid	3.81	level1			285.207	88.7	C16H30O4	NEG	HMDB0000672	505-54-4	C19615	Lipids and lipid-like molecules	Fatty Acyls	Fatty acids and conjugates	3.62306e+06	4.27089e+06	4.80247e+06	3.22965e+06	4.80629e+06	4.88594e+06	3.59067e+06	3.73418e+06	3.80225e+06	3.572e+06	4.71066e+06	3.96114e+06	3.36892e+06	4.86764e+06	4.28195e+06
Lumichrome	3.81	level1			241.072	32	C12H10N4O2	NEG	HMDB0254199	1086-80-2	C01727	Organoheterocyclic compounds	Pteridines and derivatives	Alloxazines and isoalloxazines	1.52179e+06	458469	1.08909e+06	744042	303653	1.03351e+06	990724	1.2014e+06	2.37884e+06	2.4607e+06	432824	530704	696291	1.86461e+06	868997
Indole-3-carboxaldehyde	3.81	level1			146.06	24.3	C9H7NO	POS	HMDB0029737	487-89-8	C08493	Organoheterocyclic compounds	Indoles and derivatives	Indoles	1.11454e+06	1.42313e+06	1.43559e+06	1.56564e+06	1.03452e+06	1.30875e+06	1.84028e+06	1.61065e+06	1.84367e+06	1.53469e+06	1.76778e+06	1.42538e+06	1.99081e+06	1.76693e+06	1.41169e+06
3-hydroxybenzaldehyde	3.8	level1			121.029	37.3	C7H6O2	NEG		100-83-4	C03067	Organic oxygen compounds	Organooxygen compounds	Carbonyl compounds	1.92824e+07	6.80166e+06	1.39346e+07	1.12225e+07	1.03675e+07	9.51547e+06	1.21835e+07	1.22453e+07	1.25678e+07	7.85957e+06	9.718e+06	9.25754e+06	1.35001e+07	9.13098e+06	1.09842e+07
4-Hydroxybenzaldehyde	3.8	level1			121.029	37.3	C7H6O2	NEG	HMDB0011718	123-08-0	C00633	Organic oxygen compounds	Organooxygen compounds	Carbonyl compounds	1.92824e+07	6.80166e+06	1.39346e+07	1.12225e+07	1.03675e+07	9.51547e+06	1.21835e+07	1.22453e+07	1.25678e+07	7.85957e+06	9.718e+06	9.25754e+06	1.35001e+07	9.13098e+06	1.09842e+07
2-Methylbutyrylglycine	3.8	level1			158.082	111.1	C7H13NO3	NEG	HMDB0000339	52320-67-9		Organic acids and derivatives	Carboxylic acids and derivatives	Amino acids, peptides, and analogues	449571	645239	303624	831647	308365	515141	691509	543056	476348	342771	318757	490761	403571	429202	334746
N-Acetyl-beta-alanine	3.8	level1			114.055	191.2	C5H9NO3	POS	HMDB0061880	3025-95-4	C01073	Organic acids and derivatives	Carboxylic acids and derivatives	Carboxylic acids	1.51166e+06	1.93614e+06	3.24936e+06	2.09495e+06	3.46468e+06	1.88058e+06	3.26234e+06	3.55437e+06	2.10906e+06	2.05977e+06	3.4363e+06	2.23161e+06	3.60048e+06	1.99689e+06	3.50862e+06
5-Oxo-L-prolyl-L-proline	3.8	level1			225.088	172.4	C10H14N2O4	NEG		7652-89-3		Organic acids and derivatives	Carboxylic acids and derivatives	Amino acids, peptides, and analogues	2.96466e+06	3.58639e+06	2.40571e+06	1.30409e+06	2.5038e+06	2.64122e+06	2.46066e+06	3.38702e+06	2.605e+06	2.8376e+06	1.84864e+06	2.2617e+06	2.36685e+06	2.29796e+06	2.16224e+06
4-Chromanone	3.8	level1			147.045	35.9	C9H8O2	NEG		491-37-2		Organoheterocyclic compounds	Benzopyrans	1-benzopyrans	1.87124e+06	1.81659e+06	912975	2.28518e+07	704869	479032	3.69074e+06	3.66463e+06	3.24668e+06	1.89692e+06	1.90963e+06	1.33e+06	2.14988e+06	1.54188e+06	1.53613e+06
Ethyl 3-hydroxybenzoate	3.79	level1			165.056	35.7	C9H10O3	NEG		7781-98-8		Benzenoids	Benzene and substituted derivatives	Benzoic acids and derivatives	3.02634e+07	1.2303e+07	1.77524e+07	5.95438e+08	1.62172e+07	1.87215e+07	7.55282e+07	7.76167e+07	7.73426e+07	2.04577e+07	3.49968e+07	3.52392e+07	1.3628e+07	3.35621e+07	3.12424e+07
Serotonin	3.79	level1			177.102	149.7	C10H12N2O	POS	HMDB0000259	50-67-9	C00780	Organoheterocyclic compounds	Indoles and derivatives	Tryptamines and derivatives	1.72191e+07	2.61897e+07	2.40291e+07	2.7879e+07	2.48272e+07	2.74934e+07	2.75411e+07	3.05964e+07	2.86476e+07	3.53259e+07	3.01691e+07	3.15978e+07	2.18521e+07	2.93377e+07	2.87233e+07
LPC(13:0)	3.79	level1			452.278	123.7	C21H44NO7P	NEG		20559-17-5		Lipids and lipid-like molecules	Glycerophospholipids	Glycerophosphocholines	1.79105e+08	1.48232e+08	1.73957e+08	1.07269e+08	1.62224e+08	1.664e+08	1.21776e+08	1.2034e+08	1.01704e+08	1.41351e+08	1.24179e+08	1.82157e+08	1.38735e+08	1.4164e+08	1.30764e+08
Allopurinol	3.79	level1			137.046	53.4	C5H4N4O	POS	HMDB0014581	315-30-0		Organoheterocyclic compounds	Pyrazolopyrimidines	Pyrazolo[3,4-d]pyrimidines	5.08378e+07	3.06986e+07	5.9375e+07	3.52284e+07	5.67189e+07	1.27259e+07	4.04971e+07	3.97335e+07	4.02639e+07	3.86162e+07	4.89061e+07	4.49847e+07	4.34681e+07	4.26586e+07	2.54127e+07
Prostaglandin F2alpha (PGF2a)	3.79	level1			353.233	49.2	C20H34O5	NEG	HMDB0001139	551-11-1	C00639	Lipids and lipid-like molecules	Fatty Acyls	Eicosanoids	468076	483662	1.56593e+06	388586	1.19996e+06	789879	517742	489061	1.03903e+06	452986	717635	493760	654080	512966	613648
11-Dehydrocorticosterone	3.79	level1			325.184	14	C21H28O4	NEG	HMDB0004029	72-23-1	C05490	Lipids and lipid-like molecules	Steroids and steroid derivatives	Hydroxysteroids	1.27429e+08	6.2388e+07	8.54749e+07	6.32703e+07	5.56314e+07	8.30469e+07	1.08109e+08	1.05276e+08	1.23587e+08	7.18199e+07	5.4708e+07	5.22775e+07	7.08966e+07	1.10713e+08	8.59538e+07
Docebenone	3.79	level1			325.184	14	C21H26O3	NEG	HMDB0247732	80809-81-0	C01349	Lipids and lipid-like molecules	Fatty Acyls	Fatty alcohols	1.27429e+08	6.2388e+07	8.54749e+07	6.32703e+07	5.56314e+07	8.30469e+07	1.08109e+08	1.05276e+08	1.23587e+08	7.18199e+07	5.4708e+07	5.22775e+07	7.08966e+07	1.10713e+08	8.59538e+07
Ethyl 4-hydroxybenzoate	3.78	level1			165.056	35.7	C9H10O3	NEG	HMDB0032573	120-47-8	D01647	Benzenoids	Benzene and substituted derivatives	Benzoic acids and derivatives	3.02634e+07	1.2303e+07	1.77524e+07	5.95438e+08	1.62172e+07	1.87215e+07	7.55282e+07	7.76167e+07	7.73426e+07	2.04577e+07	3.49968e+07	3.52392e+07	1.3628e+07	3.35621e+07	3.12424e+07
1-Methylhistidine	3.78	level1			170.092	243	C7H11N3O2	POS	HMDB0000001	332-80-9	C01152	Organic acids and derivatives	Carboxylic acids and derivatives	Amino acids, peptides, and analogues	2.87034e+07	5.44588e+07	3.40161e+07	3.69607e+07	4.35365e+07	3.94074e+07	3.06695e+07	3.64413e+07	3.8268e+07	2.41899e+07	3.75604e+07	4.11331e+07	4.15643e+07	3.70952e+07	3.17495e+07
Histidinol	3.78	level1			124.087	226.8	C6H11N3O	POS	HMDB0003431	4836-52-6	C00860	Organic nitrogen compounds	Organonitrogen compounds	Amines	531412	1.2934e+06	677753	632742	1.22648e+06	362621	358268	375815	1.12495e+06	487557	412659	1.12467e+06	916205	720729	585025
4-Oxohexanoic acid	3.78	level1			129.056	51.2	C6H10O3	NEG		1117-74-4		Organic acids and derivatives	Keto acids and derivatives	Medium-chain keto acids and derivatives	1.16801e+07	1.45574e+07	4.06252e+06	3.57336e+06	1.37815e+07	1.24404e+07	1.3542e+07	7.91653e+06	3.98415e+06	1.48494e+07	4.10031e+06	4.02575e+06	1.56129e+07	1.40724e+07	9.80315e+06
Butyllactate	3.78	level1			145.087	33.3	C7H14O3	NEG	HMDB0040254	138-22-7		Organic acids and derivatives	Carboxylic acids and derivatives	Carboxylic acid derivatives	4.99818e+06	4.60991e+06	6.37451e+06	4.79474e+06	5.16577e+06	5.12923e+06	5.75833e+06	4.9822e+06	5.38878e+06	4.68723e+06	4.70916e+06	5.96319e+06	4.29298e+06	5.12756e+06	4.9465e+06
Fructose	3.77	level1			179.056	170	C6H12O6	NEG	HMDB0000660	53188-23-1	C02336	Organic oxygen compounds	Organooxygen compounds	Carbohydrates and carbohydrate conjugates	1.34615e+08	1.56916e+08	2.4507e+08	5.91037e+07	1.43369e+08	1.52314e+08	1.52748e+08	1.56154e+08	1.53837e+08	1.40236e+08	1.2217e+08	1.45385e+08	1.35991e+08	1.4882e+08	1.51064e+08
2-Phenyllactic acid	3.77	level1			165.056	35.7	C9H10O3	NEG	HMDB0142137	515-30-0		Benzenoids	Benzene and substituted derivatives	Benzene and substituted derivatives	3.02634e+07	1.2303e+07	1.77524e+07	5.95438e+08	1.62172e+07	1.87215e+07	7.55282e+07	7.76167e+07	7.73426e+07	2.04577e+07	3.49968e+07	3.52392e+07	1.3628e+07	3.35621e+07	3.12424e+07
Butanoic acid	3.77	level1			89.0596	26.9	C4H8O2	POS	HMDB0000039	107-92-6	C00246	Lipids and lipid-like molecules	Fatty Acyls	Fatty acids and conjugates	9.26466e+06	3.73913e+06	3.7316e+06	3.29516e+06	3.85109e+06	3.25322e+06	5.36401e+06	5.54184e+06	6.31409e+06	4.00727e+06	2.85973e+06	3.51806e+06	6.6745e+06	3.6411e+06	5.34153e+06
Palmitoylcarnitine (Car(16:0))	3.77	level1			400.342	95.4	C23H45NO4	POS	HMDB0000222	2364-67-2	C02990	Lipids and lipid-like molecules	Fatty Acyls	Fatty acid esters	1.00542e+07	1.05882e+07	1.0742e+07	6.13395e+06	1.21931e+07	1.22437e+07	5.99862e+06	6.49601e+06	6.16494e+06	3.88623e+06	2.7061e+06	4.87494e+06	2.43102e+06	3.18788e+06	3.10222e+06
Arecaidine	3.76	level1			142.086	189.8	C7H11NO2	POS	HMDB0030352	499-04-7	C10128	Alkaloids and derivatives	Alkaloids and derivatives	Alkaloids and derivatives	6.98102e+06	9.93813e+06	7.00799e+06	5.96596e+06	6.81038e+06	6.38311e+06	5.55159e+06	5.7746e+06	5.90723e+06	6.33848e+06	6.26845e+06	6.30082e+06	5.53971e+06	6.13141e+06	6.56573e+06
LPS(18:1)	3.76	level1			522.284	151.8	C24H46NO9P	NEG	HMDB0061694	326589-90-6		Lipids and lipid-like molecules	Glycerophospholipids	Glycerophosphoserines	1.30337e+07	1.26085e+07	1.56719e+07	1.26871e+07	1.68462e+07	1.74792e+07	1.29239e+07	1.5015e+07	1.42123e+07	1.30477e+07	2.69133e+07	7.16338e+06	1.28442e+07	1.40753e+07	1.47051e+07
3-Methoxytyramine	3.76	level1			168.102	130	C9H13NO2	POS	HMDB0000022	554-52-9	C05587	Benzenoids	Phenols	Methoxyphenols	2.64957e+06	4.63722e+06	2.73379e+06	2.74866e+06	3.49834e+06	4.00349e+06	3.33197e+06	3.98315e+06	4.08891e+06	4.79154e+06	5.64432e+06	7.10556e+06	4.02457e+06	5.66583e+06	4.46113e+06
5-Hydroxyhexanoic acid	3.76	level1			131.071	98.6	C6H12O3	NEG	HMDB0000525	44843-89-2		Lipids and lipid-like molecules	Fatty Acyls	Fatty acids and conjugates	915069	838796	1.06239e+06	1.09696e+07	903010	1.56371e+06	1.81433e+06	2.49817e+06	1.8014e+06	1.23827e+06	1.04048e+06	1.42107e+06	1.51035e+06	900265	957819
Citraconic acid	3.76	level1			129.019	45.8	C5H6O4	NEG	HMDB0000634	498-23-7	C02226	Lipids and lipid-like molecules	Fatty Acyls	Fatty acids and conjugates	4.15237e+07	3.98317e+07	4.67869e+07	4.62282e+07	1.30653e+07	1.56537e+07	4.72768e+07	4.75348e+07	5.03247e+07	3.7781e+07	4.80131e+07	4.30885e+07	3.33066e+07	4.71777e+07	5.16741e+07
PC(14:0/16:0)	3.76	level1			706.538	38.3	C38H76NO8P	POS	HMDB0007869	69525-80-0		Lipids and lipid-like molecules	Glycerophospholipids	Glycerophosphocholines	1.84936e+07	2.16094e+07	2.01742e+07	2.0845e+07	1.89172e+07	1.73849e+07	2.02375e+07	1.84236e+07	2.20331e+07	2.6593e+07	2.37842e+07	2.84055e+07	3.31754e+07	2.46192e+07	2.6913e+07
Chenodeoxycholic acid	3.75	level1			391.285	48.6	C24H40O4	NEG	HMDB0000518	474-25-9	C02528	Lipids and lipid-like molecules	Steroids and steroid derivatives	Bile acids, alcohols and derivatives	689527	346651	523181	2.87163e+06	445626	478128	1.42359e+06	1.48505e+06	1.30997e+06	828273	530843	1.17236e+06	583937	817052	639956
4-(dimethylamino)butanoate	3.75	level1			130.087	158.4	C6H13NO2	NEG		693-11-8		Lipids and lipid-like molecules	Fatty Acyls	Fatty acids and conjugates	1.15573e+08	1.32442e+08	1.50386e+08	6.81377e+07	1.44674e+08	2.32246e+08	1.75369e+08	1.45628e+08	1.46754e+08	1.41336e+08	1.69344e+08	1.85032e+08	1.55927e+08	1.59178e+08	1.50932e+08
Caplamin	3.75	level1			130.087	158.4	C6H13NO2	NEG	HMDB0001901	60-32-2	C02378	Lipids and lipid-like molecules	Fatty Acyls	Fatty acids and conjugates	1.15573e+08	1.32442e+08	1.50386e+08	6.81377e+07	1.44674e+08	2.32246e+08	1.75369e+08	1.45628e+08	1.46754e+08	1.41336e+08	1.69344e+08	1.85032e+08	1.55927e+08	1.59178e+08	1.50932e+08
Glucosamine	3.75	level1			162.076	174.5	C6H13NO5	POS	HMDB0001514	3416-24-8	C00329	Organic oxygen compounds	Organooxygen compounds	Carbohydrates and carbohydrate conjugates	1.49382e+06	2.04266e+06	1.63368e+06	1.15273e+06	1.73139e+06	1.99767e+06	2.03304e+06	2.26852e+06	3.3561e+06	1.88437e+06	1.34013e+06	2.8389e+06	1.69707e+06	2.01421e+06	2.12387e+06
Glycolate	3.75	level1			75.0087	107.8	C2H4O3	NEG	HMDB0000115	79-14-1	C00160	Organic acids and derivatives	Hydroxy acids and derivatives	Alpha hydroxy acids and derivatives	4.35472e+06	4.36379e+06	2.30431e+06	2.82769e+06	4.41682e+06	4.15212e+06	4.19963e+06	5.47267e+06	4.82903e+06	3.87817e+06	2.7322e+06	3.8436e+06	4.3485e+06	4.0425e+06	1.1874e+06
Ferulate	3.75	level1			193.051	88.6	C10H10O4	NEG	HMDB0000954	537-98-4	C01494	Phenylpropanoids and polyketides	Cinnamic acids and derivatives	Hydroxycinnamic acids and derivatives	3.1482e+06	6.08621e+06	7.39054e+06	5.47646e+06	7.14249e+06	6.7162e+06	5.09466e+06	5.09393e+06	5.0706e+06	5.99809e+06	3.50616e+06	5.82961e+06	5.4582e+06	4.57213e+06	4.45026e+06
PC(17:0/17:0)	3.75	level1			744.59	18.4	C42H84NO8P	POS		70897-27-7		Lipids and lipid-like molecules	Glycerophospholipids	Glycerophosphocholines	1.96611e+07	2.32023e+07	2.32735e+07	1.31351e+07	2.10304e+07	1.932e+07	1.83596e+07	1.97816e+07	1.7527e+07	1.73141e+07	2.18977e+07	2.32004e+07	2.19751e+07	2.23548e+07	2.05775e+07
PC(18:0/16:0)	3.75	level1			744.59	18.4	C42H84NO8P	POS	HMDB0008034	59403-53-1		Lipids and lipid-like molecules	Glycerophospholipids	Glycerophosphocholines	1.96611e+07	2.32023e+07	2.32735e+07	1.31351e+07	2.10304e+07	1.932e+07	1.83596e+07	1.97816e+07	1.7527e+07	1.73141e+07	2.18977e+07	2.32004e+07	2.19751e+07	2.23548e+07	2.05775e+07
PC(16:0/18:0)	3.75	level1			744.59	18.4	C42H84NO8P	POS	HMDB0007970	59403-51-9		Lipids and lipid-like molecules	Glycerophospholipids	Glycerophosphocholines	1.96611e+07	2.32023e+07	2.32735e+07	1.31351e+07	2.10304e+07	1.932e+07	1.83596e+07	1.97816e+07	1.7527e+07	1.73141e+07	2.18977e+07	2.32004e+07	2.19751e+07	2.23548e+07	2.05775e+07
3-Hydroxybenzoic acid	3.74	level1			137.024	18	C7H6O3	NEG	HMDB0002466	36320	C00587	Benzenoids	Benzene and substituted derivatives	Benzoic acids and derivatives	3.07522e+06	13947.8	5.72762e+06	4.72568e+06	5.28999e+06	5.25029e+06	3.3462e+06	5.01127e+06	4.21386e+06	16516	4.51282e+06	4.63593e+06	4.46593e+06	5.30127e+06	3.6258e+06
2-Hydroxyadenine	3.74	level1			152.057	132.1	C5H5N5O	POS	HMDB0000403	3373-53-3		Organoheterocyclic compounds	Imidazopyrimidines	Purines and purine derivatives	2.0936e+07	2.53502e+07	3.19139e+07	3.06701e+06	2.75328e+07	2.79587e+07	2.11762e+07	2.26355e+07	2.2464e+07	2.62341e+07	3.06168e+07	1.55766e+07	2.23532e+07	2.60769e+07	3.0721e+07
Oxypurinol	3.74	level1			151.026	110.5	C5H4N4O2	NEG	HMDB0000786	2465-59-0	C07599	Organoheterocyclic compounds	Imidazopyrimidines	Purines and purine derivatives	3.05212e+08	2.48296e+08	3.70571e+08	3.60963e+08	3.44695e+08	3.26324e+08	3.22362e+08	3.16008e+08	3.09184e+08	3.83524e+08	3.61561e+08	2.69423e+08	3.21842e+08	2.88764e+08	3.10765e+08
N6,N6,N6-Trimethyllysine	3.74	level1			189.159	304.9	C9H20N2O2	POS	HMDB0001325	19253-88-4	C03793	Organic acids and derivatives	Carboxylic acids and derivatives	Amino acids, peptides, and analogues	8.9075e+07	8.14268e+07	8.50724e+07	7.75755e+07	8.49541e+07	8.38553e+07	8.21837e+07	8.31336e+07	8.68024e+07	8.11547e+07	1.03606e+08	8.34391e+07	9.32865e+07	9.13456e+07	8.9557e+07
S-Adenosylmethionine	3.74	level1			399.144	280.5	C15H22N6O5S	POS	HMDB0001185	29908-03-0	C00019	Nucleosides, nucleotides, and analogues	5'-deoxyribonucleosides	5'-deoxy-5'-thionucleosides	318118	375686	428830	439996	417346	513302	330400	325646	486266	261580	247343	262436	251884	298892	293150
Diglycine	3.74	level1			131.046	222.8	C4H8N2O3	NEG	HMDB0011733	556-50-3	C02037	Organic acids and derivatives	Carboxylic acids and derivatives	Amino acids, peptides, and analogues	178199	6.56918e+06	4.43335e+06	64938	5.22089e+06	5.89656e+06	6.76767e+06	6.62939e+06	6.38775e+06	3.70185e+06	4.47323e+06	3.43091e+06	6.27991e+06	4.87844e+06	5.03816e+06
3-Methyladenine	3.74	level1			150.077	136.7	C6H7N5	POS	HMDB0011600	5142-23-4	C00913	Organoheterocyclic compounds	Imidazopyrimidines	Purines and purine derivatives	1.11251e+06	533157	867187	3.48684e+06	693755	615177	958598	1.10202e+06	1.10098e+06	956444	942801	1.05439e+06	595001	941159	938394
Nicotinuric acid	3.74	level1			163.05	127	C8H8N2O3	POS	HMDB0003269	583-08-4	C05380	Organic acids and derivatives	Carboxylic acids and derivatives	Amino acids, peptides, and analogues	2.19044e+06	1.81284e+06	1.79903e+06	2.49825e+06	2.60941e+06	2.66025e+06	2.14484e+06	2.42881e+06	2.50337e+06	2.47438e+06	2.34231e+06	2.49496e+06	1.93265e+06	2.48111e+06	2.48411e+06
PC(8:0/8:0)	3.74	level1			492.308	122.9	C24H48NO8P	POS		19191-91-4		Lipids and lipid-like molecules	Glycerophospholipids	Glycerophosphocholines	1.10333e+07	9.11275e+06	1.08762e+07	8.68106e+06	1.00531e+07	9.66648e+06	9.56563e+06	9.69704e+06	1.01534e+07	7.02187e+06	6.92765e+06	6.8224e+06	1.03087e+07	7.7352e+06	7.3906e+06
Xylose	3.74	level1			133.049	65.5	C5H10O5	POS	HMDB0060254	58-86-6	C00181	Organic oxygen compounds	Organooxygen compounds	Carbohydrates and carbohydrate conjugates	759250	667321	768637	0	690400	688816	622493	638548	666454	626945	687773	576390	668540	605198	607000
Phenylpyruvic acid	3.74	level1			163.04	25.3	C9H8O3	NEG	HMDB0000205	156-06-9	C00166	Benzenoids	Benzene and substituted derivatives	Phenylpyruvic acid derivatives	1.10029e+06	1.11765e+06	1.29059e+06	6.79966e+06	1.16643e+06	1.2429e+06	2.98256e+06	1.9359e+06	2.05312e+06	1.58233e+06	1.61611e+06	2.85244e+06	1.04223e+06	2.0383e+06	1.88221e+06
Nelarabine	3.73	level1			298.114	100.7	C11H15N5O5	POS	HMDB0015401	121032-29-9	D05134	Nucleosides, nucleotides, and analogues	Purine nucleosides	Purine nucleosides	1.82205e+07	1.42124e+07	1.72e+07	5.67185e+06	1.70827e+07	1.71027e+07	1.59048e+07	1.49053e+07	1.52682e+07	1.43536e+07	1.86408e+07	1.21098e+07	1.58911e+07	1.42421e+07	1.48366e+07
4-Hydroxybenzoic acid	3.73	level1			137.024	18	C7H6O3	NEG	HMDB0000500	99-96-7	C00156	Benzenoids	Benzene and substituted derivatives	Benzoic acids and derivatives	3.07522e+06	13947.8	5.72762e+06	4.72568e+06	5.28999e+06	5.25029e+06	3.3462e+06	5.01127e+06	4.21386e+06	16516	4.51282e+06	4.63593e+06	4.46593e+06	5.30127e+06	3.6258e+06
Desaminotyrosine	3.73	level1			165.056	35.7	C9H10O3	NEG	HMDB0002199	501-97-3	C01744	Phenylpropanoids and polyketides	Phenylpropanoic acids	Phenylpropanoic acids	3.02634e+07	1.2303e+07	1.77524e+07	5.95438e+08	1.62172e+07	1.87215e+07	7.55282e+07	7.76167e+07	7.73426e+07	2.04577e+07	3.49968e+07	3.52392e+07	1.3628e+07	3.35621e+07	3.12424e+07
N6,N6-Dimethyllysine	3.73	level1			175.143	310.1	C8H18N2O2	POS	HMDB0013287	2259-86-1	C05545	Organic acids and derivatives	Carboxylic acids and derivatives	Amino acids, peptides, and analogues	5.4011e+07	5.47483e+07	4.85809e+07	3.28331e+07	5.06074e+07	5.15341e+07	4.09371e+07	4.57932e+07	4.49021e+07	4.97446e+07	5.19629e+07	3.71018e+07	5.44769e+07	4.42991e+07	5.03784e+07
Ala-Gly	3.73	level1			145.062	222.1	C5H10N2O3	NEG	HMDB0006899	687-69-4		Organic acids and derivatives	Carboxylic acids and derivatives	Amino acids, peptides, and analogues	2.22756e+07	3.22914e+07	3.16201e+07	1.84187e+07	3.01451e+07	3.23202e+07	3.19033e+07	3.20182e+07	5.6519e+07	5.45624e+07	3.0687e+07	3.0301e+07	2.96779e+07	3.22925e+07	5.90968e+07
Phloroglucinol	3.73	level1			127.039	62.1	C6H6O3	POS	HMDB0013675	108-73-6	C02183	Benzenoids	Phenols	Benzenetriols and derivatives	496372	535272	752681	756658	646855	756038	667697	667620	824128	462390	552248	779430	535512	732470	450882
Arabinono-1,4-lactone	3.73	level1			147.03	43.7	C5H8O5	NEG	HMDB0001900	51532-86-6	C01114	Organic oxygen compounds	Organooxygen compounds	Carbohydrates and carbohydrate conjugates	2.97171e+06	3.20533e+06	4.03112e+06	8.07748e+06	4.13905e+06	3.94536e+06	1.06111e+07	1.08092e+07	1.04079e+07	4.72732e+06	4.4013e+06	9.11698e+06	3.02371e+06	9.94938e+06	3.28131e+06
3-Methylthiopropionic acid	3.73	level1			119.017	6.8	C4H8O2S	NEG	HMDB0001527	646-01-5	C08276	Lipids and lipid-like molecules	Fatty Acyls	Fatty acids and conjugates	1.27327e+06	1.30547e+06	939391	559927	593788	798616	630290	572281	686531	860989	1.304e+06	902625	582863	642394	576468
N-Acetylglucosamine	3.72	level1			202.072	169.8	C8H15NO6	NEG	HMDB0062641	7512-17-6	C00140	Organic oxygen compounds	Organooxygen compounds	Carbohydrates and carbohydrate conjugates	5.7485e+06	5.67469e+06	5.88498e+06	4.68004e+06	2.06145e+07	5.91077e+06	1.44676e+07	9.12867e+06	8.61659e+06	1.22564e+07	5.0289e+06	5.32474e+06	6.04141e+06	1.34343e+07	6.51235e+06
Dihydrothymine	3.72	level1			129.066	43.4	C5H8N2O2	POS	HMDB0000079	696-04-8	C00906	Organoheterocyclic compounds	Diazines	Pyrimidines and pyrimidine derivatives	1.40819e+06	3.47981e+06	1.39165e+06	4.30027e+06	5.96953e+06	1.79718e+06	2.1162e+06	2.95334e+06	2.28917e+06	5.73401e+06	3.17664e+06	2.32097e+06	2.47989e+06	1.86396e+06	6.58506e+06
Royal jelly acid	3.72	level1			185.118	26	C10H18O3	NEG	HMDB0244269	14113-05-4		Organic acids and derivatives	Hydroxy acids and derivatives	Medium-chain hydroxy acids and derivatives	6.99582e+06	1.10641e+07	8.20438e+06	7.03018e+06	9.80023e+06	9.57553e+06	6.01346e+06	6.122e+06	7.57351e+06	5.82981e+06	7.18196e+06	6.34938e+06	5.72156e+06	6.96326e+06	6.02675e+06
Gly-Val	3.71	level1			173.093	211.1	C7H14N2O3	NEG	HMDB0028854	1963-21-9		Organic acids and derivatives	Carboxylic acids and derivatives	Amino acids, peptides, and analogues	1.0982e+07	1.66968e+07	1.19222e+07	1.56481e+07	1.35915e+07	1.50158e+07	1.42234e+07	1.42474e+07	1.39058e+07	1.268e+07	1.2318e+07	1.84173e+07	1.32785e+07	1.518e+07	1.32731e+07
Azetidine-2-carboxylic acid	3.71	level1			100.04	202.7	C4H7NO2	NEG	HMDB0029615	2133-34-8		Organic acids and derivatives	Carboxylic acids and derivatives	Amino acids, peptides, and analogues	872807	618646	901327	1.04733e+06	1.11395e+06	914295	1.10152e+06	807323	750427	1.43445e+06	606148	1.3472e+06	834999	722938	667266
Isoxanthopterin	3.71	level1			180.049	165.8	C6H5N5O2	POS	HMDB0000704	529-69-1	C03975	Organoheterocyclic compounds	Pteridines and derivatives	Pterins and derivatives	2.53684e+06	2.53671e+06	3.10502e+06	2.55936e+06	2.92241e+06	2.83387e+06	2.91076e+06	3.45113e+06	3.11277e+06	3.36522e+06	2.21282e+06	3.48126e+06	3.11597e+06	3.21241e+06	2.74284e+06
1-Oleoyl-sn-glycerol 3-phosphate	3.71	level1			435.252	165.4	C21H41O7P	NEG	HMDB0007855	22556-62-3		Lipids and lipid-like molecules	Glycerophospholipids	Glycerophosphates	5.58854e+06	4.95248e+06	5.00167e+06	3.34462e+06	5.09248e+06	5.62336e+06	4.27388e+06	4.94725e+06	4.65463e+06	4.79072e+06	6.04353e+06	3.99519e+06	4.9419e+06	5.18446e+06	5.75656e+06
3-Furoic acid	3.71	level1			111.009	107.2	C5H4O3	NEG	HMDB0000444	488-93-7		Organoheterocyclic compounds	Furans	Furoic acid and derivatives	1.29914e+06	1.61965e+06	1.5382e+06	283136	1.68611e+06	3.05692e+06	2.5862e+06	2.44303e+06	1.21239e+06	2.10489e+06	1.70019e+06	1.45141e+06	1.23422e+06	2.29944e+06	1.70868e+06
Homovanillic acid sulfate	3.71	level1			261.008	87.3	C9H10O7S	NEG	HMDB0011719	38339-06-9		Organic acids and derivatives	Organic sulfuric acids and derivatives	Arylsulfates	1.85965e+06	2.10028e+06	2.45815e+06	2.00408e+06	2.46495e+06	2.24464e+06	1.68136e+06	1.84453e+06	1.82885e+06	2.05135e+06	1.50878e+06	2.89518e+06	1.37325e+06	1.88902e+06	1.5511e+06
4-Nitroaniline	3.71	level1			137.035	72.6	C6H6N2O2	NEG	HMDB0246529	100-01-6	C02126	Benzenoids	Benzene and substituted derivatives	Nitrobenzenes	2.90951e+06	3.28983e+06	2.58861e+06	2.00414e+06	2.82147e+06	3.24569e+06	2.6522e+06	2.8168e+06	2.70979e+06	2.81399e+06	3.67534e+06	2.87886e+06	2.904e+06	3.65299e+06	2.7536e+06
PC(18:0/18:1(9Z))	3.71	level1			770.601	34.3	C44H86NO8P	POS	HMDB0008038	56421-10-4		Lipids and lipid-like molecules	Glycerophospholipids	Glycerophosphocholines	3.77565e+07	3.57204e+07	3.98198e+07	2.70243e+07	6.18664e+07	4.34019e+07	2.95503e+07	3.34001e+07	3.18359e+07	3.02858e+07	6.17494e+07	3.44933e+07	3.80361e+07	3.56957e+07	3.83754e+07
Flurandrenolide	3.71	level1			437.235	32.2	C24H33FO6	POS	HMDB0014984	1524-88-5	D00328	Lipids and lipid-like molecules	Steroids and steroid derivatives	Hydroxysteroids	2.67933e+06	279509	666158	684340	419899	312999	657802	721570	798546	461146	259744	506435	1.4717e+06	585311	1.07113e+06
Fagomine	3.7	level1			148.097	226.4	C6H13NO3	POS	HMDB0033453	53185-12-9	C10144	Organoheterocyclic compounds	Piperidines	Piperidines	2.74469e+06	1.88131e+06	1.25483e+06	853684	1.40224e+06	1.65072e+06	1.36518e+06	1.39251e+06	1.37068e+06	642519	1.92848e+06	1.74283e+06	1.4543e+06	1.66308e+06	1.40752e+06
Glycylleucine	3.7	level1			187.109	206.9	C8H16N2O3	NEG	HMDB0000759	869-19-2	C02155	Organic acids and derivatives	Carboxylic acids and derivatives	Amino acids, peptides, and analogues	1.42492e+07	1.74521e+07	1.56721e+07	1.19715e+07	1.60392e+07	1.59065e+07	1.72513e+07	1.80147e+07	1.64095e+07	1.49758e+07	1.78068e+07	1.16291e+07	1.93244e+07	1.75638e+07	1.89596e+07
Ala-Glu	3.7	level1			217.083	175.7	C8H14N2O5	NEG	HMDB0028686	13187-90-1	C20957	Organic acids and derivatives	Carboxylic acids and derivatives	Amino acids, peptides, and analogues	2.49041e+06	2.88727e+06	2.4847e+06	2.67632e+06	2.77233e+06	2.94038e+06	2.66287e+06	2.68505e+06	2.49561e+06	3.78401e+06	2.66888e+06	3.3745e+06	2.50996e+06	3.25187e+06	3.05781e+06
Gly-Ala	3.69	level1			145.062	222.1	C5H10N2O3	NEG	HMDB0252875	3695-73-6		Organic acids and derivatives	Carboxylic acids and derivatives	Amino acids, peptides, and analogues	2.22756e+07	3.22914e+07	3.16201e+07	1.84187e+07	3.01451e+07	3.23202e+07	3.19033e+07	3.20182e+07	5.6519e+07	5.45624e+07	3.0687e+07	3.0301e+07	2.96779e+07	3.22925e+07	5.90968e+07
Prostaglandin B2 (PGB2)	3.69	level1			333.206	51.8	C20H30O4	NEG	HMDB0004236	13367-85-6	C05954	Lipids and lipid-like molecules	Fatty Acyls	Eicosanoids	855386	1.07312e+06	787241	737558	879418	912273	1.07711e+06	1.7055e+06	999753	605928	1.47534e+06	1.07074e+06	972778	1.13187e+06	1.13342e+06
4-Hydroxymethylpyrazole	3.69	level1			99.0551	41.6	C4H6N2O	POS	HMDB0060768	25222-43-9		Organoheterocyclic compounds	Azoles	Pyrazoles	2.37298e+06	1.73755e+06	2.29505e+06	3.21274e+06	2.2343e+06	3.42013e+06	2.58749e+06	2.45985e+06	1.98297e+06	2.12891e+06	2.47091e+06	3.10962e+06	2.24623e+06	2.63947e+06	1.82103e+06
N-Tigloylglycine	3.68	level1			156.067	152.5	C7H11NO3	NEG	HMDB0000959	35842-45-6		Organic acids and derivatives	Carboxylic acids and derivatives	Amino acids, peptides, and analogues	207223	286095	250305	370584	265568	352704	229798	248968	255691	201287	299972	285049	234374	323554	205277
5-Hydroxymethylfurfural	3.68	level1			127.039	62.1	C6H6O3	POS	HMDB0034355	67-47-0	C11101	Organic oxygen compounds	Organooxygen compounds	Carbonyl compounds	496372	535272	752681	756658	646855	756038	667697	667620	824128	462390	552248	779430	535512	732470	450882
2-Furoic acid	3.68	level1			111.009	107.2	C5H4O3	NEG	HMDB0000617	88-14-2	C01546	Organoheterocyclic compounds	Furans	Furoic acid and derivatives	1.29914e+06	1.61965e+06	1.5382e+06	283136	1.68611e+06	3.05692e+06	2.5862e+06	2.44303e+06	1.21239e+06	2.10489e+06	1.70019e+06	1.45141e+06	1.23422e+06	2.29944e+06	1.70868e+06
cis-​9,​10-​Epoxystearic acid	3.68	level1			279.233	51	C18H34O3	NEG	HMDB0247617	24560-98-3	C19418	Lipids and lipid-like molecules	Fatty Acyls	Lineolic acids and derivatives	9.77991e+06	1.00276e+07	8.59577e+06	8.07169e+06	9.83262e+06	8.93769e+06	7.78337e+06	7.69491e+06	6.24236e+07	8.19273e+06	7.30014e+06	8.56843e+06	6.95037e+07	8.23283e+06	8.53071e+06
1-Deoxymannojirimycin (hydrochloride)	3.68	level1			146.081	48.2	C6H13NO4	POS		73465-43-7	C10141	Organoheterocyclic compounds	Piperidines	Piperidines	3.68883e+06	3.1008e+06	4.33695e+06	4.64445e+06	3.74033e+06	3.83836e+06	3.25779e+06	3.17166e+06	3.22021e+06	2.79512e+06	3.68535e+06	3.32007e+06	2.18804e+06	3.12216e+06	3.48581e+06
Hippuric acid	3.68	level1			178.051	33.9	C9H9NO3	NEG	HMDB0000714	495-69-2	C01586	Benzenoids	Benzene and substituted derivatives	Benzoic acids and derivatives	1.75385e+06	1.69603e+06	667013	1.08622e+06	734430	996612	1.54122e+06	1.66896e+06	1.87065e+06	513362	366131	2.9985e+06	2.20141e+06	1.50249e+06	1.38953e+06
Theanine	3.67	level1			173.093	211.1	C7H14N2O3	NEG	HMDB0034365	3081-61-6	C01047	Organic acids and derivatives	Carboxylic acids and derivatives	Amino acids, peptides, and analogues	1.0982e+07	1.66968e+07	1.19222e+07	1.56481e+07	1.35915e+07	1.50158e+07	1.42234e+07	1.42474e+07	1.39058e+07	1.268e+07	1.2318e+07	1.84173e+07	1.32785e+07	1.518e+07	1.32731e+07
Monomethyl fumarate	3.67	level1			129.019	89.9	C5H6O4	NEG		2756-87-8	D11492	Lipids and lipid-like molecules	Fatty Acyls	Fatty acid esters	1.49243e+08	2.038e+08	1.98005e+08	1.95102e+08	2.03123e+08	2.08206e+08	1.84963e+08	1.86702e+08	1.8255e+08	1.85975e+08	1.67681e+08	1.72914e+08	1.8243e+08	1.73753e+08	1.75718e+08
Norethindrone	3.67	level1			299.2	55.6	C20H26O2	POS	HMDB0014855	68-22-4	C05028	Lipids and lipid-like molecules	Steroids and steroid derivatives	Estrane steroids	1.01926e+06	968724	1.03371e+06	950032	1.17522e+06	782358	1.18092e+06	1.41489e+06	1.32773e+06	1.11978e+06	1.48321e+06	865099	934278	872422	1.43138e+06
Prostaglandin I2 (PGI2)	3.67	level1			351.218	30.6	C20H32O5	NEG	HMDB0001335	35121-78-9	C01312	Lipids and lipid-like molecules	Fatty Acyls	Eicosanoids	1.30852e+06	1.49524e+06	1.31782e+06	859252	1.24976e+06	1.1996e+06	1.18455e+06	1.1986e+06	1.26004e+06	1.21109e+06	1.55688e+06	1.13801e+06	1.27827e+06	1.21818e+06	1.49179e+06
o-Tyrosine	3.66	level1			182.081	182.1	C9H11NO3	POS	HMDB0006050	2370-61-8		Organic acids and derivatives	Carboxylic acids and derivatives	Amino acids, peptides, and analogues	5.92016e+07	7.34478e+07	8.36274e+07	4.56626e+07	7.25246e+07	8.22759e+07	5.83954e+07	6.35567e+07	6.24795e+07	6.27719e+07	6.02779e+07	6.18345e+07	6.86579e+07	6.79715e+07	6.5576e+07
Galactinol	3.65	level1			341.109	212.8	C12H22O11	NEG	HMDB0005826	3687-64-7	C01235	Organic oxygen compounds	Organooxygen compounds	Carbohydrates and carbohydrate conjugates	3.4585e+07	3.97754e+06	2.5561e+06	2.08863e+07	2.84043e+06	3.27295e+06	9.92055e+06	9.78758e+06	9.92712e+06	1.95081e+06	1.83299e+06	4.0716e+06	3.03095e+06	2.81874e+06	1.76507e+06
Xanthurenic acid	3.65	level1			206.046	62.3	C10H7NO4	POS	HMDB0000881	59-00-7	C02470	Organoheterocyclic compounds	Quinolines and derivatives	Quinoline carboxylic acids	1.74156e+06	2.14951e+06	2.51722e+06	1.68612e+06	2.35416e+06	2.22364e+06	2.16979e+06	2.18212e+06	2.13759e+06	2.325e+06	2.16869e+06	2.50713e+06	2.15535e+06	2.44699e+06	2.33152e+06
Retinoic acid (Vitamin A acid)	3.65	level1			301.216	49.5	C20H28O2	POS	HMDB0001852	302-79-4	C00777	Lipids and lipid-like molecules	Prenol lipids	Retinoids	122872	180995	218981	171341	238754	205527	252221	318444	305908	228927	430726	150794	166878	200420	254079
7,12-Dioxolithocholic acid	3.64	level1			385.236	20.7	C24H36O5	NEG		517-33-9		Lipids and lipid-like molecules	Steroids and steroid derivatives	Bile acids, alcohols and derivatives	1.06831e+06	1.36369e+06	1.47343e+06	1.56515e+06	1.3399e+06	1.08423e+06	1.93502e+06	1.79629e+06	1.27722e+06	1.65758e+06	2.10638e+06	924523	1.22351e+06	1.6293e+06	1.31688e+06
9-cis-Retinoic acid	3.64	level1			301.216	49.5	C20H28O2	POS	HMDB0002369	1241893	C15493	Lipids and lipid-like molecules	Prenol lipids	Retinoids	122872	180995	218981	171341	238754	205527	252221	318444	305908	228927	430726	150794	166878	200420	254079
3-Methylhistamine	3.64	level1			126.103	154.8	C6H11N3	POS	HMDB0001861	644-42-8		Organic nitrogen compounds	Organonitrogen compounds	Amines	1.90779e+06	2.61276e+06	3.01091e+06	1.92625e+06	2.87543e+06	2.86271e+06	1.97102e+06	2.3788e+06	2.10292e+06	2.10026e+06	1.77071e+06	1.5903e+06	2.75349e+06	1.8253e+06	3.57767e+06
Dimetridazole	3.64	level1			142.061	48.9	C5H7N3O2	POS	HMDB0251409	551-92-8	D07855	Organoheterocyclic compounds	Azoles	Imidazoles	1.13443e+06	463657	667200	409306	551893	452603	532163	519829	565491	561403	576711	439439	479274	449780	526297
Prostaglandin A2	3.62	level1			333.206	51.8	C20H30O4	NEG	HMDB0002752	13345-50-1	C05953	Lipids and lipid-like molecules	Fatty Acyls	Eicosanoids	855386	1.07312e+06	787241	737558	879418	912273	1.07711e+06	1.7055e+06	999753	605928	1.47534e+06	1.07074e+06	972778	1.13187e+06	1.13342e+06
PE(P-18:0/18:1(9Z))	3.62	level1			728.554	14.8	C41H80NO7P	NEG	HMDB0011375	144371-68-6		Lipids and lipid-like molecules	Glycerophospholipids	Glycerophosphoethanolamines	2.84872e+06	2.11646e+06	1.58722e+06	2.21822e+06	1.32406e+06	1.83844e+06	1.3264e+06	678838	938410	1.37819e+06	1.95909e+06	1.57935e+06	2.60836e+06	1.83763e+06	1.53304e+06
Veratrosine	3.61	level1			552.331	121.7	C33H49NO7	NEG		475-00-3		Benzenoids	Fluorenes	Fluorenes	1.20338e+07	1.84898e+07	1.68864e+07	8.33024e+06	1.72223e+07	1.70541e+07	1.16973e+07	1.25042e+07	1.14647e+07	9.68703e+06	6.66667e+06	1.13258e+07	7.55351e+06	8.97885e+06	7.90211e+06
2-Aminonicotinic acid	3.61	level1			139.05	86.2	C6H6N2O2	POS	HMDB0061680	5345-47-1		Organoheterocyclic compounds	Pyridines and derivatives	Pyridinecarboxylic acids and derivatives	1.43257e+06	1.45936e+06	7.81506e+06	780308	1.46482e+06	7.95291e+06	8.21246e+06	1.53639e+06	1.39401e+06	1.29418e+06	1.59473e+06	1.15788e+06	1.63586e+06	3.60207e+06	1.48616e+06
Tirofiban (hydrochloride monohydrate)	3.6	level1			441.24	164.4	C22H36N2O5S	POS	HMDB0014913	144494-65-5	C07965	Organic acids and derivatives	Carboxylic acids and derivatives	Amino acids, peptides, and analogues	1.49097e+06	1.33721e+06	1.12683e+06	1.05713e+06	1.39957e+06	1.36861e+06	1.26069e+06	1.08736e+06	1.19671e+06	1.15564e+06	1.6881e+06	1.03497e+06	1.13981e+06	1.71931e+06	1.46934e+06
PG(18:1/18:1(9Z))	3.6	level1			773.544	37.3	C42H79O10P	NEG	HMDB0010634	67254-28-8		Lipids and lipid-like molecules	Glycerophospholipids	Glycerophosphoglycerols	3.22982e+06	5.69933e+06	6.60086e+06	3.95297e+06	5.22356e+06	5.47664e+06	3.47845e+06	3.85665e+06	3.90725e+06	4.64084e+06	3.80477e+06	5.83625e+06	3.09957e+06	4.30864e+06	4.54627e+06
Ganoderic acid B	3.6	level1			497.294	15.4	C30H44O7	NEG		81907-61-1		Lipids and lipid-like molecules	Prenol lipids	Triterpenoids	5.23723e+07	8.59351e+07	6.72139e+07	5.16538e+07	7.06768e+07	7.85765e+07	6.7722e+07	6.53758e+07	6.92324e+07	7.15326e+07	3.16488e+07	8.91762e+07	6.48764e+07	5.72454e+07	4.33352e+07
Ganoderic acid A	3.59	level1			497.294	15.4	C30H44O7	NEG		81907-62-2		Lipids and lipid-like molecules	Prenol lipids	Triterpenoids	5.23723e+07	8.59351e+07	6.72139e+07	5.16538e+07	7.06768e+07	7.85765e+07	6.7722e+07	6.53758e+07	6.92324e+07	7.15326e+07	3.16488e+07	8.91762e+07	6.48764e+07	5.72454e+07	4.33352e+07
PI(18:1/18:1)	3.49	level1			843.55	54.5	C45H83O13P	NEG	HMDB0009837	799268-53-4		Lipids and lipid-like molecules	Glycerophospholipids	Glycerophosphoinositols	1.60721e+06	1.65963e+06	2.33197e+06	1.8825e+06	1.45402e+06	1.6208e+06	1.33372e+06	1.23931e+06	1.69369e+06	2.44797e+06	1.66006e+06	2.17083e+06	2.20123e+06	1.26857e+06	1.86023e+06
N-Ethyl-N-methylcathinone	2.75	level2			192.138	358.3	C12H17NO	POS				Organic oxygen compounds	Organooxygen compounds	Carbonyl compounds	1.81644e+06	2.38258e+06	1.5902e+06	1.59701e+06	2.31793e+06	1.89085e+06	2.53197e+06	2.56564e+06	1.71936e+06	1.64557e+06	1.64491e+06	1.79324e+06	1.93508e+06	1.43576e+06	1.39163e+06
sec-Butyltriphenylphosphonium cation	2.75	level2			319.161	298.3	C22H24P	POS				Benzenoids	Benzene and substituted derivatives	Phenylphosphines and derivatives	1.597e+07	7.55257e+06	1.73154e+07	1.33933e+07	1.45926e+07	7.94916e+06	1.05301e+07	6.74731e+06	1.22668e+07	1.19873e+07	7.4984e+06	6.30504e+06	1.03417e+07	1.08906e+07	7.24307e+06
3-(2-Aminoethylthio)-2-methylpropionic acid	2.75	level2			164.074	276.3	C6H13NO2S	POS	HMDB0002169	80186-81-8		Organic acids and derivatives	Carboxylic acids and derivatives	Amino acids, peptides, and analogues	817600	1.33934e+06	980932	328256	1.10983e+06	1.15977e+06	810848	840617	893370	783068	724805	949712	1.14084e+06	809725	807893
1,2-Dimethylimidazole	2.75	level2			97.076	242	C5H8N2	POS	HMDB0244082			Organoheterocyclic compounds	Azoles	Imidazoles	2.49137e+06	9.21725e+06	8.86101e+06	9.10091e+06	8.84839e+06	8.93249e+06	8.21934e+06	2.71805e+06	8.69246e+06	8.63547e+06	8.78183e+06	8.34808e+06	1.033e+07	8.59083e+06	9.43431e+06
4,5-Dimethyl-2-propyloxazole	2.75	level2			140.107	236	C8H13NO	POS	HMDB0037869	53833-32-2		Organoheterocyclic compounds	Azoles	Oxazoles	320411	236574	237416	201341	239741	201045	151292	267988	230465	302964	254525	257545	259151	253730	251757
6-Hydroxytropinone	2.75	level2			156.102	234.9	C8H13NO2	POS				Alkaloids and derivatives	Tropane alkaloids	Tropane alkaloids	1.16168e+06	1.27886e+06	1.28013e+06	1.41298e+06	1.2572e+06	1.27212e+06	1.24546e+06	1.26153e+06	1.2532e+06	1.14025e+06	1.21547e+06	1.2953e+06	1.32989e+06	1.25913e+06	1.15138e+06
1-Methyl-4-piperidinecarboxylic acid	2.75	level2			144.102	214	C7H13NO2	POS				Organoheterocyclic compounds	Piperidines	Piperidinecarboxylic acids and derivatives	2.787e+06	3.10839e+06	3.17633e+06	3.77099e+06	3.21929e+06	3.51321e+06	3.37982e+06	3.3997e+06	3.65996e+06	3.42805e+06	3.46828e+06	3.85704e+06	3.28859e+06	3.62612e+06	3.54506e+06
4-Methyl-1H-pyrazole	2.75	level2			83.0604	212.6	C4H6N2	POS	HMDB0015344	7554-65-6	C07837	Organoheterocyclic compounds	Azoles	Pyrazoles	3.36073e+06	27805.4	3.31567e+06	3.52664e+06	3.37184e+06	3.31055e+06	3.28405e+06	3.18859e+06	3.47002e+06	26642.2	3.32761e+06	3.3276e+06	27052.7	3.34094e+06	3.43562e+06
Methyl 4-(trifluoromethyl)benzoylacetate	2.75	level2			247.058	201	C11H9F3O3	POS				Organic oxygen compounds	Organooxygen compounds	Carbonyl compounds	578095	604938	646554	513310	568121	576725	667714	551302	662187	444228	683821	529743	611426	569397	713920
1,3-Dimethyl-5-(4-toluidinomethylene)-2,4,6(1H,3H,5H)-pyrimidinetrione	2.75	level2			274.119	186.2	C14H15N3O3	POS				Organoheterocyclic compounds	Diazines	Pyrimidines and pyrimidine derivatives	1.50644e+06	1.43401e+06	1.44198e+06	1.39787e+06	47766	1.74961e+06	1.66031e+06	1.65386e+06	1.4876e+06	1.97348e+06	48503.2	1.8705e+06	1.22875e+06	2.12688e+06	2.22556e+06
3-Hydroxy-4'-methoxyflavone	2.75	level2			269.081	184.7	C16H12O4	POS				Phenylpropanoids and polyketides	Flavonoids	Flavones	2.44462e+06	4.10725e+06	4.4112e+06	5.419e+06	3.78079e+06	3.10138e+06	4.06803e+06	4.80387e+06	4.78907e+06	4.86333e+06	4.93382e+06	6.52066e+06	4.87881e+06	5.73933e+06	4.1937e+06
4-(1-Pyrazolyl)benzaldehyde	2.75	level2			173.071	175.8	C10H8N2O	POS				Organoheterocyclic compounds	Azoles	Pyrazoles	1.40852e+07	2.3007e+07	1.91241e+07	2.08377e+07	2.03576e+07	2.19367e+07	2.39679e+07	2.45776e+07	2.42045e+07	2.75521e+07	2.67473e+07	2.46822e+07	1.87326e+07	2.63865e+07	2.68726e+07
N,N-Dimethyl-4-(6-methylbenzo[d]thiazol-2-yl)aniline	2.75	level2			269.111	175.2	C16H16N2S	POS				Organoheterocyclic compounds	Benzothiazoles	Benzothiazoles	787931	1.14712e+06	1.47649e+06	857933	1.32496e+06	1.55454e+06	1.10436e+06	1.22702e+06	976474	862622	389763	1.10225e+06	1.02031e+06	1.1051e+06	999509
4-Methyloxazole-5-carboxylic acid	2.75	level2			126.02	169.1	C5H5NO3	NEG				Organoheterocyclic compounds	Azoles	Oxazoles	5.5708e+06	7.84494e+06	7.36401e+06	4.24448e+06	7.06855e+06	7.32956e+06	1.51171e+07	7.04653e+06	7.49025e+06	1.50273e+07	5.6692e+06	6.78669e+06	6.47586e+06	7.25238e+06	1.44862e+07
N-Formylglycine	2.75	level2			102.02	161.3	C3H5NO3	NEG	HMDB0255145			Organic acids and derivatives	Carboxylic acids and derivatives	Amino acids, peptides, and analogues	641134	1.04292e+06	884789	892587	926393	941675	1.04637e+06	1.03136e+06	1.06358e+06	901222	1.04987e+06	1.03863e+06	1.03304e+06	1.14038e+06	1.15335e+06
1,3-Dimethylbarbituric acid	2.75	level2			155.046	161	C6H8N2O3	NEG				Organoheterocyclic compounds	Diazines	Pyrimidines and pyrimidine derivatives	1.13126e+06	2.05654e+06	1.29817e+06	1.46585e+06	2.13448e+06	1.30246e+06	1.58637e+06	1.72274e+06	1.61991e+06	1.34417e+06	1.82746e+06	1.81344e+06	1.89353e+06	1.88295e+06	1.79198e+06
Macluraxanthone	2.75	level2			393.135	157.9	C23H22O6	NEG				Organoheterocyclic compounds	Benzopyrans	1-benzopyrans	215049	230340	263322	64185.5	240643	235077	228526	247634	248570	257527	330113	232279	278472	273603	255263
Isopongaflavone	2.75	level2			335.128	157.5	C21H18O4	POS				Phenylpropanoids and polyketides	Flavonoids	Pyranoflavonoids	2.31967e+06	2.51545e+06	2.77976e+06	1.10212e+06	2.50104e+06	2.48452e+06	2.30266e+06	2.7863e+06	40444.9	2.6331e+06	3.16004e+06	2.47836e+06	2.7581e+06	2.81775e+06	2.44447e+06
1-(4-Hydroxyphenyl)-2-methylaminoethanone	2.75	level2			164.072	156	C9H11NO2	NEG				Organic oxygen compounds	Organooxygen compounds	Carbonyl compounds	6.60824e+07	7.0254e+07	7.72528e+07	4.48297e+07	8.56381e+07	8.53869e+07	7.64919e+07	9.38797e+07	9.31231e+07	7.90215e+07	9.06329e+07	8.56957e+07	8.41345e+07	7.69432e+07	7.56661e+07
N-n-Butylpropionamide	2.75	level2			130.123	154.8	C7H15NO	POS				Organic acids and derivatives	Carboxylic acids and derivatives	Carboxylic acid derivatives	2.70265e+06	2.94567e+06	2.2364e+06	5.25522e+06	2.47818e+06	2.67393e+06	2.17625e+06	5.16615e+06	261875	2.53903e+06	2.59711e+06	4.39883e+06	2.64474e+06	4.83232e+06	2.39511e+06
5-Hydroxy-4-oxo-2-phenyl-4H-chromen-7-yl .beta.-D-glucopyranosiduronic acid	2.75	level2			431.097	146.7	C21H18O10	POS				Phenylpropanoids and polyketides	Flavonoids	Flavonoid glycosides	367920	376928	291427	408505	325073	372953	400253	436296	375911	323379	289676	296947	340116	338717	301804
Fuberidazole	2.75	level2			185.071	142.1	C11H8N2O	POS	HMDB0341317		C18737	Organoheterocyclic compounds	Benzimidazoles	Benzimidazoles	7.10069e+06	1.15709e+07	8.882e+06	1.13423e+07	9.5716e+06	9.95446e+06	1.198e+07	1.27106e+07	1.30058e+07	1.49693e+07	1.58263e+07	1.26208e+07	1.21969e+07	1.39656e+07	1.56723e+07
5-(2-Hydroxyethyl)-6-methyl-2-phenyl-4(3H)-pyrimidinone	2.75	level2			231.113	141.6	C13H14N2O2	POS				Organoheterocyclic compounds	Diazines	Pyrimidines and pyrimidine derivatives	1.07587e+06	997827	33990.3	557466	1.0468e+06	995347	685918	133302	783327	115714	186793	138602	206008	166730	180488
2-(5-Methyl-2-furyl)-1H-benzimidazole	2.75	level2			199.087	137.1	C12H10N2O	POS				Organoheterocyclic compounds	Benzimidazoles	Benzimidazoles	777488	1.25857e+06	1.00145e+06	1.37488e+06	1.07639e+06	1.22681e+06	1.20942e+06	1.17418e+06	1.25362e+06	1.46567e+06	1.73522e+06	1.40553e+06	995395	1.37688e+06	1.31564e+06
Orteronel	2.75	level2			308.139	131.8	C18H17N3O2	POS				Benzenoids	Naphthalenes	Naphthalenecarboxylic acids and derivatives	1.66573e+06	3.64238e+06	3.01187e+06	2.69227e+06	3.18163e+06	3.41976e+06	2.84701e+06	2.95967e+06	3.09491e+06	3.31258e+06	3.55777e+06	2.91599e+06	2.51026e+06	3.2431e+06	3.18435e+06
N-Lauroyl-D-erythro-sphingosylphosphorylcholine	2.75	level2			647.512	111.3	C35H71N2O6P	POS	HMDB0012096		C00550	Lipids and lipid-like molecules	Sphingolipids	Phosphosphingolipids	3.76561e+06	7.40684e+06	4.88145e+06	2.35535e+06	5.90248e+06	6.63236e+06	3.95848e+06	3.73042e+06	3.65852e+06	5.51784e+06	4.63577e+06	5.47811e+06	3.49835e+06	5.51739e+06	5.57087e+06
Ricinoleic acid	2.75	level2			297.243	107.2	C18H34O3	NEG				Lipids and lipid-like molecules	Fatty Acyls	Fatty acids and conjugates	1.31389e+06	538153	1.47638e+06	1.15186e+06	1.28401e+06	1.58067e+06	1.15672e+06	1.31587e+06	753930	795582	1.19582e+06	1.23203e+06	1.34746e+06	1.47886e+06	1.28769e+06
2-Chloro-4-(4,5-dihydro-1H-imidazol-2-yl)pyridine	2.75	level2			182.048	92	C8H8ClN3	POS				Organoheterocyclic compounds	Pyridines and derivatives	Halopyridines	7.65722e+06	5.68273e+06	6.97876e+06	8.54998e+06	6.96672e+06	6.7408e+06	6.66304e+06	6.70399e+06	6.60009e+06	5.16305e+06	7.22979e+06	7.94407e+06	6.35285e+06	6.98546e+06	5.54275e+06
4-Nitro-1-naphthol	2.75	level2			188.035	88.6	C10H7NO3	NEG				Benzenoids	Naphthalenes	Nitronaphthalenes	6.02582e+06	5.83498e+06	6.18055e+06	1.45353e+07	6.19185e+06	6.338e+06	5.87404e+06	5.94938e+06	5.88456e+06	5.76792e+06	3.78218e+06	5.93881e+06	4.7528e+06	4.78571e+06	4.59277e+06
1-(3-Chlorophenyl)guanidine	2.75	level2			170.048	52.9	C7H8ClN3	POS				Benzenoids	Benzene and substituted derivatives	Halobenzenes	2.46586e+06	19620.6	56175.9	1.15737e+06	0	18212	770905	708703	703410	23651.7	1.76361e+06	1.00568e+06	393900	1.30725e+06	1.38638e+06
Succinic_anhydride	2.75	level2			99.0087	52.5	C4H4O3	NEG	HMDB0032523	108-30-5	C19524	Organic acids and derivatives	Carboxylic acids and derivatives	Dicarboxylic acids and derivatives	2.4694e+07	1.53889e+07	3.30821e+07	9.7126e+06	3.12908e+07	2.08083e+07	2.72204e+07	2.80532e+07	1.54493e+07	2.07763e+07	1.87265e+07	1.21497e+07	1.57349e+07	1.45794e+07	2.11216e+07
2-Amino-5-ethyl-6-methyl-4(3H)-pyrimidinone	2.75	level2			152.083	51.9	C7H11N3O	NEG				Organoheterocyclic compounds	Diazines	Pyrimidines and pyrimidine derivatives	2.44602e+06	1.6314e+06	1.41383e+06	1.46486e+06	1.61201e+06	1.73505e+06	1.41184e+06	1.40231e+06	1.31013e+06	1.42328e+06	2.15611e+06	1.84508e+06	1.693e+06	1.57688e+06	1.30617e+06
Anticopalic acid	2.75	level2			303.233	51.1	C20H32O2	NEG				Lipids and lipid-like molecules	Prenol lipids	Diterpenoids	1.60139e+07	1.9894e+06	1.64428e+06	1.37335e+06	1.39332e+06	1.64321e+06	1.43184e+06	1.35618e+06	1.27276e+07	1.22936e+07	1.72227e+06	968852	1.89836e+06	1.40967e+07	1.54527e+07
(12Z)-9,10,11-Trihydroxyoctadec-12-enoic acid	2.75	level2			329.233	37.2	C18H34O5	NEG				Lipids and lipid-like molecules	Fatty Acyls	Fatty acids and conjugates	6.69118e+06	2.84089e+06	2.90218e+06	2.73318e+07	3.09896e+06	2.48698e+06	4.89746e+06	5.37064e+06	5.13631e+06	3.21512e+06	2.19914e+06	4.76757e+06	5.22266e+06	3.10334e+06	3.86443e+06
5-[5-Hydroxy-3-(hydroxymethyl)pentyl]-8a-(hydroxymethyl)-5,6-dimethyl-3,4,4a,6,7,8-hexahydronaphthalene-1-carboxylic acid	2.75	level2			353.233	28	C20H34O5	NEG				Lipids and lipid-like molecules	Prenol lipids	Diterpenoids	2.03312e+06	3.05877e+06	3.11239e+06	1.52106e+06	3.23955e+06	3.03762e+06	3.12205e+06	2.97801e+06	3.13056e+06	2.72237e+06	3.72107e+06	4.35371e+06	3.38358e+06	3.63957e+06	3.41002e+06
cis-4,10,13,16-Docosatetraenoic acid	2.75	level2			331.264	18.7	C22H36O2	NEG				Lipids and lipid-like molecules	Fatty Acyls	Fatty acids and conjugates	8.10779e+07	5.78253e+07	6.31787e+07	6.21288e+07	7.05728e+07	6.61791e+07	5.89278e+07	5.19709e+07	5.64863e+07	5.29072e+07	8.01746e+07	4.11617e+07	7.2044e+07	5.99203e+07	6.39951e+07
Trifluoroacetic acid	2.75	level2			112.986	15.4	C2HF3O2	NEG	HMDB0014118	76-05-1		Organic acids and derivatives	Carboxylic acids and derivatives	Alpha-halocarboxylic acids and derivatives	3.40398e+07	4.2754e+07	4.94315e+07	2.95437e+07	4.10227e+07	4.05229e+07	4.99041e+07	4.03546e+07	5.09718e+07	3.7039e+07	3.53037e+07	4.6532e+07	3.71327e+07	3.81385e+07	3.57491e+07
Sakuranetin	2.75	level2			287.091	184.7	C16H14O5	POS	HMDB0030090	2957-21-3	C09833	Phenylpropanoids and polyketides	Flavonoids	O-methylated flavonoids	917917	2.06172e+06	1.95933e+06	2.96151e+06	1.97334e+06	1.66795e+06	2.1863e+06	2.66409e+06	2.50477e+06	2.43374e+06	2.6239e+06	3.38373e+06	2.51707e+06	2.81743e+06	2.17965e+06
4-Ethoxy-4-oxobut-2-enoic acid	2.75	level2			143.035	172.7	C6H8O4	NEG	HMDB0246416			Lipids and lipid-like molecules	Fatty Acyls	Fatty acid esters	2.18846e+07	2.28765e+07	2.04224e+07	6.77322e+06	2.3361e+07	2.07273e+07	2.47384e+07	2.5509e+07	2.49338e+07	2.31546e+07	1.99978e+07	1.94669e+07	2.07827e+07	2.0984e+07	2.33376e+07
Piperidine	2.75	level2			86.0964	165.1	C5H11N	POS	HMDB0034301	110-89-4	C01746	Organoheterocyclic compounds	Piperidines	Piperidines	9.6004e+07	1.05299e+08	1.17083e+08	4.97452e+07	1.10606e+08	1.11986e+08	1.11868e+08	1.17123e+08	1.10143e+08	1.14037e+08	1.47982e+08	1.16436e+08	1.19156e+08	1.22667e+08	1.18034e+08
Phenacetin	2.75	level2			180.102	142.8	C10H13NO2	POS	HMDB0256387		C07591	Benzenoids	Benzene and substituted derivatives	Anilides	1.186e+07	1.15199e+07	1.02709e+07	1.75635e+06	1.05615e+07	1.09422e+07	1.26568e+07	1.37156e+07	1.38996e+07	4.97285e+06	4.22815e+06	1.81908e+07	2.83233e+07	1.52316e+07	1.33881e+07
Ethyldodecanoate	2.75	level2			227.202	121	C14H28O2	NEG	HMDB0033788	106-33-2		Lipids and lipid-like molecules	Fatty Acyls	Fatty acid esters	398852	197410	248946	699360	301609	506267	262335	226911	381708	274251	479968	478043	344964	434894	350616
Isobutyric_acid	2.75	level2			87.0451	109.8	C4H8O2	NEG	HMDB0001873	79-31-2	C02632	Organic acids and derivatives	Carboxylic acids and derivatives	Carboxylic acids	1.36381e+06	785539	924466	8.98626e+06	1.00794e+06	1.02314e+06	639045	914436	1.10958e+06	544088	553016	785995	854998	564330	490164
3-Hydroxyvaleric_acid	2.75	level2			117.056	109.8	C5H10O3	NEG	HMDB0000531	10237-77-1		Lipids and lipid-like molecules	Fatty Acyls	Fatty acids and conjugates	5.16668e+06	4.39732e+06	4.42211e+06	7.23594e+06	4.29729e+06	4.43327e+06	4.398e+06	4.25973e+06	4.26059e+06	2.64683e+06	4.10798e+06	4.10533e+06	5.30993e+06	3.85116e+06	3.07457e+06
RHAMNOSE	2.75	level2			163.061	98.6	C6H12O5	NEG	HMDB0000849	3615-41-6	C00507	Organic oxygen compounds	Organooxygen compounds	Carbohydrates and carbohydrate conjugates	4.42971e+06	4.07128e+06	5.00144e+06	2.87739e+06	4.61416e+06	4.6387e+06	4.15719e+06	4.18357e+06	4.16859e+06	3.86175e+06	5.30207e+06	4.65054e+06	3.25556e+06	4.74424e+06	4.48596e+06
butabarbital	2.75	level2			211.109	82.3	C10H16N2O3	NEG	HMDB0014382	125-40-6	C07827	Organoheterocyclic compounds	Diazines	Pyrimidines and pyrimidine derivatives	2.24319e+06	1.87553e+06	2.04115e+06	2.45236e+06	2.06055e+06	1.82423e+06	1.92782e+06	2.14529e+06	1.26834e+07	1.67526e+06	2.08561e+06	2.0251e+06	1.96256e+06	1.79946e+06	2.00683e+06
Nalidixic acid	2.75	level2			233.092	74.8	C12H12N2O3	POS	HMDB0014917	389-08-2	C05079	Organoheterocyclic compounds	Diazanaphthalenes	Naphthyridines	52109.7	152491	199597	228963	229814	181006	58761.3	97336.4	186983	213512	412441	279077	164017	939052	226843
Secobarbital	2.75	level2			237.124	71.2	C12H18N2O3	NEG	HMDB0014562	76-73-3		Organoheterocyclic compounds	Diazines	Pyrimidines and pyrimidine derivatives	1.11402e+06	3.4574e+06	1.52928e+06	1.67406e+06	1.80615e+06	1.7635e+06	1.11486e+06	1.1383e+06	1.81187e+06	1.62103e+06	1.58077e+06	1.25189e+06	1.81508e+06	1.31523e+06	1.73453e+06
D-Ribose	2.75	level2			149.046	42	C5H10O5	NEG	HMDB0000283	613-83-2	C00121	Organic oxygen compounds	Organooxygen compounds	Carbohydrates and carbohydrate conjugates	4.08451e+06	7.44493e+06	3.91705e+06	5.03027e+07	3.70514e+06	5.249e+06	5.0858e+06	7.93419e+06	4.74099e+06	3.54164e+06	4.10395e+06	6.8821e+06	4.313e+06	4.2366e+06	4.71784e+06
DIHYDROJASMONIC_ACID	2.75	level2			211.134	41.9	C12H20O3	NEG	HMDB0033601	98674-52-3		Lipids and lipid-like molecules	Fatty Acyls	Lineolic acids and derivatives	2.55456e+06	1.87616e+06	3.26616e+06	2.72925e+06	2.90714e+06	2.60225e+06	2.51309e+06	2.44583e+06	2.39293e+06	2.73364e+06	1.64449e+06	1.82569e+06	1.70773e+06	1.56171e+06	1.63112e+06
9-HPODE	2.75	level2			311.223	28.6	C18H32O4	NEG	HMDB0062434	29774-12-7	C14827	Lipids and lipid-like molecules	Fatty Acyls	Lineolic acids and derivatives	1.09703e+07	8.63783e+06	6.78847e+06	3.75676e+07	8.12124e+06	8.46192e+06	1.05924e+07	1.02232e+07	1.06676e+07	7.27103e+06	7.44622e+06	7.8087e+06	1.14626e+07	7.74417e+06	7.76739e+06
Heptanoic_acid	2.75	level2			129.092	27.3	C7H14O2	NEG	HMDB0000666	111-14-8	C17714	Lipids and lipid-like molecules	Fatty Acyls	Fatty acids and conjugates	1.78854e+06	1.2664e+06	1.36895e+06	7.94592e+07	1.5427e+06	1.58196e+06	1.5605e+06	1.44725e+06	1.49833e+06	1.97257e+06	1.34955e+06	1.79614e+06	1.47136e+06	1.38287e+06	1.11474e+06
S1P(d18:1)	2.75	level2			380.256	184.7	C18H38NO5P	POS	HMDB0000277	26993-30-6	C06124	Lipids and lipid-like molecules	Sphingolipids	Phosphosphingolipids	2.78918e+06	3.19736e+06	3.00071e+06	2.26429e+06	3.76345e+06	3.56994e+06	1.99008e+06	2.58191e+06	2.18942e+06	3.27365e+06	4.05029e+06	2.79791e+06	4.43209e+06	2.97801e+06	3.24289e+06
LPI(18:2)	2.75	level2			597.303	153.4	C27H49O12P	POS							530346	727021	790474	449029	803769	823230	560635	622836	525226	543523	313012	634744	422126	433561	346727
SM(d34:1)	2.74	level2			703.574	156.2	C39H79N2O6P	POS							1.08732e+06	1.1484e+08	514018	277708	308817	406100	346333	824524	244401	537108	328674	618424	594936	339182	610154
PC(34:3)	2.74	level2			756.553	88.1	C42H78NO8P	POS	HMDB0007881			Lipids and lipid-like molecules	Glycerophospholipids	Glycerophosphocholines	2.33502e+06	1.60346e+06	1.79454e+06	2.33339e+06	2.06194e+06	2.14529e+06	1.44438e+06	3.35891e+06	1.55409e+06	1.6805e+06	1.25529e+06	1.9942e+06	2.26055e+06	1.81422e+06	1.11532e+06
PC(34:2)	2.74	level2			758.569	156.2	C42H80NO8P	POS							950883	955958	1.09934e+06	1.21888e+06	1.14735e+06	1.67467e+06	1.08395e+06	855138	933256	1.04236e+06	889439	1.26416e+06	1.29966e+06	1.12701e+06	906040
PC(38:2)	2.74	level2			796.621	72.2	C46H88NO8P	POS							1.16353e+06	1.32793e+06	1.28991e+06	750826	1.46803e+06	9.89962e+06	544781	719313	711143	957565	1.15325e+06	1.1878e+06	1.39501e+06	1.13245e+06	939420
Tetraethylammonium cation	2.74	level2			130.159	326.8	C8H20N	POS				Organic nitrogen compounds	Organonitrogen compounds	Quaternary ammonium salts	2.08646e+06	2.39513e+06	2.42176e+06	2.22236e+06	1.81002e+06	2.46783e+06	2.10917e+06	2.40026e+06	2.31916e+06	2.1062e+06	2.34422e+06	2.03276e+06	1.87046e+06	1.89617e+06	2.3035e+06
Di-n-octyl phthalate	2.74	level2			391.284	239.6	C24H38O4	POS	HMDB0251427		C14227	Benzenoids	Benzene and substituted derivatives	Benzoic acids and derivatives	485079	490823	427112	425505	1.53104e+06	456925	433902	449398	449780	455844	434662	447532	453545	468660	464730
Ala-Leu	2.74	level2			201.125	235.7	C9H18N2O3	NEG	HMDB0028691	3303-34-2		Organic acids and derivatives	Carboxylic acids and derivatives	Amino acids, peptides, and analogues	1.03232e+06	704831	731360	452332	653452	753937	711801	731005	666114	699712	791682	701713	741037	790440	766149
2-(2,6-Dimethylmorpholin-4-yl)ethanol	2.74	level2			160.133	228.5	C8H17NO2	POS				Organoheterocyclic compounds	Oxazinanes	Morpholines	3.80666e+06	4.14189e+06	2.33327e+06	2.57651e+06	3.02053e+06	3.37857e+06	4.24385e+06	4.29196e+06	4.23973e+06	4.37048e+06	5.44554e+06	4.05421e+06	3.92134e+06	4.82139e+06	5.47994e+06
N-Benzyl-2-(methylsulfanyl)-4-quinazolinamine	2.74	level2			282.106	223.5	C16H15N3S	POS				Organoheterocyclic compounds	Diazanaphthalenes	Benzodiazines	768932	620327	657123	367337	843263	613420	708583	745583	727610	714635	812030	725468	698569	572627	518972
(S)-5-Methylhydantoin	2.74	level2			113.036	223.1	C4H6N2O2	NEG				Organoheterocyclic compounds	Azolidines	Imidazolidines	67905.1	846583	556972	1.34483e+06	614411	700226	830990	805542	714776	446658	601343	413705	768180	670653	645179
L-Isoserine	2.74	level2			104.035	222	C3H7NO3	NEG				Organic acids and derivatives	Carboxylic acids and derivatives	Amino acids, peptides, and analogues	2.11028e+07	2.78586e+07	2.57228e+07	314250	2.61506e+07	2.71339e+07	2.83205e+07	2.92437e+07	2.68283e+07	2.4938e+07	3.94802e+07	2.76257e+07	2.98809e+07	3.39153e+07	3.47602e+07
N-[4-(Pyridin-2-yl)-1,3-thiazol-2-yl]cyclopentanecarboxamide	2.74	level2			272.086	221.4	C14H15N3OS	NEG				Organic nitrogen compounds	Organonitrogen compounds	N-arylamides	1.05024e+06	1.969e+06	1.58306e+06	0	1.89064e+06	1.60778e+06	2.39313e+06	2.38273e+06	1.83215e+06	1.51256e+06	3.1988e+06	1.69082e+06	2.19311e+06	2.67216e+06	2.49925e+06
Arecoline	2.74	level2			156.102	214	C8H13NO2	POS	HMDB0030353	63-75-2	C10129	Alkaloids and derivatives	Alkaloids and derivatives	Alkaloids and derivatives	1.61813e+06	2.93051e+06	1.10424e+06	1.92447e+06	1.67494e+06	1.29401e+06	1.45927e+06	1.36675e+06	1.57213e+06	1.6237e+06	2.58303e+06	1.83602e+06	1.67231e+06	3.38032e+06	1.48057e+06
4-Amino-8-(trifluoromethyl)quinoline	2.74	level2			213.064	211	C10H7F3N2	POS				Organoheterocyclic compounds	Quinolines and derivatives	Aminoquinolines and derivatives	3.98744e+07	5.52824e+07	4.19715e+07	5.71196e+07	4.61277e+07	5.02984e+07	4.87893e+07	4.97416e+07	4.95816e+07	4.32086e+07	3.92114e+07	5.31973e+07	5.14988e+07	4.78854e+07	4.47805e+07
1,3-Dimethyl-6-(propylamino)-2,4(1H,3H)-pyrimidinedione	2.74	level2			198.124	210.4	C9H15N3O2	POS				Organoheterocyclic compounds	Diazines	Pyrimidines and pyrimidine derivatives	3.47301e+07	2.63284e+07	2.87994e+07	2.98525e+07	2.7784e+07	2.7842e+07	2.78785e+07	2.71266e+07	2.67302e+07	2.58204e+07	2.34446e+07	3.02002e+07	2.73192e+07	2.75377e+07	2.48668e+07
L-Alanyl-L-norleucine	2.74	level2			201.125	209.1	C9H18N2O3	NEG				Organic acids and derivatives	Carboxylic acids and derivatives	Amino acids, peptides, and analogues	868167	932158	687273	599088	814955	969704	915278	879465	810927	602747	928953	1.73502e+06	801593	1.33178e+06	951264
(sec-Butylamino)(oxo)acetic acid	2.74	level2			144.067	208.4	C6H11NO3	NEG				Organic acids and derivatives	Carboxylic acids and derivatives	Amino acids, peptides, and analogues	713034	484204	300068	439512	478146	455461	464713	471045	782297	441893	272503	518496	485349	462202	482793
Carbidopa	2.74	level2			227.103	197.1	C10H14N2O4	POS	HMDB0014336	28860-95-9		Phenylpropanoids and polyketides	Phenylpropanoic acids	Phenylpropanoic acids	2.64992e+06	2.57418e+06	1.4004e+06	2.45621e+06	1.56456e+06	2.41063e+06	1.46219e+06	1.52709e+06	1.56449e+06	2.35321e+06	1.25221e+06	2.3317e+06	1.63084e+06	1.36585e+06	2.28439e+06
2-(2-Aminoethoxy)acetic acid	2.74	level2			120.066	193.1	C4H9NO3	POS	HMDB0060587			Organic acids and derivatives	Carboxylic acids and derivatives	Amino acids, peptides, and analogues	1.29118e+07	1.52512e+07	1.7355e+07	9.10196e+06	1.67446e+07	1.64192e+07	1.65764e+07	1.6203e+07	1.63894e+07	1.09999e+07	2.38534e+07	2.03003e+07	1.67453e+07	2.26253e+07	2.22728e+07
N-Benzylglycine	2.74	level2			166.086	189.1	C9H11NO2	POS				Organic acids and derivatives	Carboxylic acids and derivatives	Amino acids, peptides, and analogues	3.41939e+06	3.22139e+06	1.63706e+06	1.2386e+06	3.23829e+06	3.51629e+06	3.48784e+06	3.46969e+06	3.35516e+06	3.56079e+06	3.24793e+06	1.65722e+06	3.43315e+06	3.34935e+06	3.58725e+06
2-(2-Thienyl)-2,3-dihydro-1H-perimidine	2.74	level2			253.079	186.1	C15H12N2S	POS				Benzenoids	Naphthalenes	Naphthalenes	2.36221e+06	1.8621e+06	3.39269e+06	2.09839e+06	3.34907e+06	441043	2.26376e+06	2.1617e+06	3.19608e+06	2.45885e+06	2.14524e+06	3.57558e+06	3.04899e+06	1.91023e+06	3.07001e+06
1-Amino-1-cyclobutanecarboxylic acid	2.74	level2			114.056	184.6	C5H9NO2	NEG				Organic acids and derivatives	Carboxylic acids and derivatives	Amino acids, peptides, and analogues	3.48432e+07	6.07086e+07	6.09693e+07	7.73896e+07	5.72003e+07	6.10996e+07	6.93119e+07	6.77753e+07	6.67068e+07	6.44294e+07	6.17831e+07	8.77465e+07	7.14766e+07	7.14131e+07	6.83609e+07
5-(1H-Benzimidazol-2-ylsulfanyl)furan--2-carbaldehyde	2.74	level2			243.024	183.3	C12H8N2O2S	NEG				Organosulfur compounds	Thioethers	Aryl thioethers	365356	449185	581577	488028	550192	614833	405603	417225	369865	364120	186621	442582	382507	308861	261543
N-(Furan-2-ylmethyl)-5,6,7,8-tetrahydrobenzo[4,5]thieno[2,3-d]pyrimidin-4-amine	2.74	level2			286.101	182.5	C15H15N3OS	POS				Organoheterocyclic compounds	Thienopyrimidines	Thienopyrimidines	62341.1	430800	584996	211388	625950	63759.9	471673	478678	64795	575158	900440	667002	611835	621214	470850
2-Iminobiotin	2.74	level2			244.111	181.4	C10H17N3O2S	POS				Organoheterocyclic compounds	Biotin and derivatives	Biotin and derivatives	591033	392136	644792	531195	88091.6	482718	394021	446435	397508	363908	386371	503211	402947	407228	353540
L-trans-5-Hydroxy-2-piperidinecarboxylic_acid	2.74	level2			146.081	181.3	C6H11NO3	POS	HMDB0029426	50439-45-7		Organic acids and derivatives	Carboxylic acids and derivatives	Amino acids, peptides, and analogues	786184	764209	783168	774121	792580	1.30493e+06	665370	823038	804578	791177	707801	861439	758789	762409	731688
2,2-Diethoxyacetamide	2.74	level2			148.097	177.2	C6H13NO3	POS				Organic acids and derivatives	Carboxylic acids and derivatives	Carboxylic acid derivatives	7.03583e+06	1.06225e+07	1.12264e+07	5.87594e+06	9.96203e+06	1.13085e+07	1.04834e+07	1.09522e+07	1.05152e+07	9.91334e+06	7.97594e+06	8.99698e+06	1.03545e+07	9.73545e+06	1.13647e+07
6-Methylquinazolin-4(3H)-one	2.74	level2			161.071	175.9	C9H8N2O	POS				Organoheterocyclic compounds	Diazanaphthalenes	Benzodiazines	1.62425e+06	2.81193e+06	2.2421e+06	2.50944e+06	2.42689e+06	2.64613e+06	2.75471e+06	2.84159e+06	3.62652e+06	3.17857e+06	3.18738e+06	3.07109e+06	2.2003e+06	2.98638e+06	3.18388e+06
2-(1-Piperazinyl)acetamide	2.74	level2			144.113	175.8	C6H13N3O	POS				Organic acids and derivatives	Carboxylic acids and derivatives	Amino acids, peptides, and analogues	7.75715e+07	4.73878e+07	7.04795e+07	4.11845e+07	6.37875e+07	8.4727e+07	5.89162e+07	4.19375e+07	5.96173e+07	6.15596e+07	4.26149e+07	5.54554e+07	5.6934e+07	2.91842e+07	5.03145e+07
1-Isopropylpiperazine	2.74	level2			129.138	175.1	C7H16N2	POS				Organoheterocyclic compounds	Diazinanes	Piperazines	3.1863e+06	1.1716e+06	1.77055e+06	1.29332e+06	1.98058e+06	1.14985e+06	6.13848e+06	1.74896e+06	5.43068e+06	2.06884e+06	4.85611e+06	2.45983e+06	2.20045e+06	1.92479e+06	2.83695e+06
L-Arginine, methyl ester	2.74	level2			189.135	171.1	C7H16N4O2	POS				Organic acids and derivatives	Carboxylic acids and derivatives	Amino acids, peptides, and analogues	1.17095e+07	4.38021e+06	4.39085e+06	1.16887e+07	1.02363e+07	2.92238e+06	6.18197e+06	8.96537e+06	6.10286e+06	4.3022e+06	1.6808e+07	6.17779e+06	1.40379e+07	6.35826e+06	7.7265e+06
DL-2-Methylglutamic acid	2.74	level2			160.061	167.9	C6H11NO4	NEG				Organic acids and derivatives	Carboxylic acids and derivatives	Amino acids, peptides, and analogues	514674	998180	1.1704e+06	1.19629e+06	1.10395e+06	1.13871e+06	1.08274e+06	643386	1.05295e+06	868317	888619	974764	1.18238e+06	846164	1.54594e+06
Chrysogine	2.74	level2			191.081	167.1	C10H10N2O2	POS				Organoheterocyclic compounds	Diazanaphthalenes	Benzodiazines	6.9735e+06	1.02228e+07	8.58501e+06	6.38731e+06	9.83077e+06	9.64112e+06	1.08707e+07	1.13811e+07	1.10721e+07	1.22741e+07	1.11747e+07	1.11891e+07	7.81508e+06	1.17159e+07	1.21304e+07
Zolpidem phenyl-4-carboxylic acid	2.74	level2			338.15	163	C19H19N3O3	POS	HMDB0341409			Organoheterocyclic compounds	Azoles	Imidazoles	868881	795178	804899	602493	681963	775799	781490	742906	827723	778451	869236	712658	1.06246e+06	776670	806202
1-Isopropyl-1H-benzimidazole-5-carboxylic acid	2.74	level2			203.083	159.3	C11H12N2O2	NEG				Organoheterocyclic compounds	Benzimidazoles	Benzimidazoles	3.10376e+07	3.75008e+07	4.13412e+07	2.95308e+07	4.03077e+07	3.97334e+07	4.41329e+07	4.55499e+07	4.37012e+07	4.1075e+07	4.51058e+07	4.05119e+07	4.69597e+07	4.51925e+07	4.35819e+07
3-Heptanone, 1,7-bis(3,4-dihydroxyphenyl)-6-methoxy-	2.74	level2			359.15	158.1	C20H24O6	NEG				Phenylpropanoids and polyketides	Diarylheptanoids	Linear diarylheptanoids	366032	450789	483450	106325	466007	387682	378780	434540	456229	415480	598897	401100	509535	434309	429961
1,3-Diazaspiro[4.6]undecane-2,4-dione	2.74	level2			183.113	156.8	C9H14N2O2	POS				Organoheterocyclic compounds	Azolidines	Imidazolidines	3.99908e+06	3.51375e+06	3.41478e+06	2.41241e+06	2.55074e+06	2.35317e+06	2.42856e+06	2.58859e+06	2.61167e+06	3.8524e+06	2.66249e+06	3.45184e+06	3.26966e+06	2.7161e+06	3.5587e+06
5-Methyl-1H,2H-[1,2,4]triazolo[4,3-a]quinolin-1-one	2.74	level2			200.082	155.5	C11H9N3O	POS				Organoheterocyclic compounds	Azoles	Triazoles	134916	244863	199988	221777	193457	244634	208949	224878	214247	279303	235249	246188	185440	263827	229645
3,4-Dihydro-3-oxo-2H-(1,4)-benzoxazin-2-ylacetic acid	2.74	level2			206.046	155.3	C10H9NO4	NEG				Organoheterocyclic compounds	Benzoxazines	Benzoxazinones	285383	215843	820842	560895	531893	438835	361428	351715	367953	296747	202752	241827	357589	238270	244810
Nivalenol	2.74	level2			335.11	152.1	C15H20O7	POS	HMDB0004304	23282-20-4	C06080	Lipids and lipid-like molecules	Prenol lipids	Sesquiterpenoids	1.03193e+07	1.63474e+06	1.86264e+06	1.40003e+06	1.77701e+06	1.90538e+06	2.6746e+06	2.80649e+06	2.70454e+06	2.84372e+06	1.14667e+06	1.66883e+06	6.88085e+06	2.32366e+06	3.40221e+06
2-Methylbenzamide oxime	2.74	level2			151.087	151.9	C8H10N2O	POS	HMDB0341238			Benzenoids	Benzene and substituted derivatives	Toluenes	1.06136e+06	1.2316e+06	1.4546e+06	1.02412e+06	1.21151e+06	1.24197e+06	945155	1.63688e+06	1.21451e+06	883065	1.45195e+06	1.07428e+06	998055	1.24639e+06	1.09209e+06
4-Hydroxy-1,5-dimethyl-1,2-dihydropyrimidin-2-one	2.74	level2			141.066	151.6	C6H8N2O2	POS				Organoheterocyclic compounds	Diazines	Pyrimidines and pyrimidine derivatives	2.38982e+07	3.78959e+07	389454	2.51052e+07	4.75222e+07	4.14387e+07	148705	2.65406e+07	151542	3.05358e+07	231129	1.88714e+07	158550	141347	2.43036e+07
8-Methylquinolin-2(1H)-one	2.74	level2			160.076	149.7	C10H9NO	POS				Organoheterocyclic compounds	Quinolines and derivatives	Quinolones and derivatives	4.42572e+07	6.77678e+07	6.07655e+07	7.32089e+07	6.30504e+07	6.75047e+07	7.03371e+07	7.99244e+07	7.29971e+07	9.16857e+07	7.83141e+07	8.27049e+07	5.64272e+07	7.64568e+07	7.33088e+07
8-Methoxy-4-methyl-2(1H)-quinolinone	2.74	level2			190.086	146.1	C11H11NO2	POS				Organoheterocyclic compounds	Quinolines and derivatives	Quinolones and derivatives	7.8553e+06	9.62632e+06	8.59033e+06	1.28589e+07	9.38738e+06	1.01697e+07	1.06539e+07	1.15253e+07	1.07531e+07	1.36799e+07	1.21608e+07	1.17219e+07	7.74965e+06	1.18026e+07	1.03607e+07
4(1H)-Quinolinone, 7-chloro-2-methyl-	2.74	level2			194.037	144.7	C10H8ClNO	POS				Organoheterocyclic compounds	Quinolines and derivatives	Quinolones and derivatives	2.26866e+06	2.88056e+06	2.27785e+06	2.95673e+06	2.48346e+06	2.57314e+06	2.55444e+06	2.88063e+06	2.85744e+06	3.99929e+06	3.22742e+06	3.41416e+06	2.1346e+06	3.05072e+06	2.97759e+06
Metanephrine	2.74	level2			198.112	142.8	C10H15NO3	POS	HMDB0004063	5001-33-2	C05588	Benzenoids	Phenols	Methoxyphenols	1.28948e+06	1.47106e+06	1.17316e+06	331427	1.15181e+06	1.20598e+06	1.37009e+06	1.4225e+06	1.38054e+06	683965	731831	1.9084e+06	2.88963e+06	1.71193e+06	1.4788e+06
2-(1-Piperidyl)propan-2-ol	2.74	level2			144.138	141.5	C8H17NO	POS				Organoheterocyclic compounds	Piperidines	Piperidines	3.92461e+06	3.14005e+06	3.39039e+06	3.40984e+06	5.0169e+06	4.80446e+06	2.99184e+06	2.96359e+06	4.63123e+06	2.97786e+06	5.54751e+06	3.35053e+06	5.01551e+06	5.33981e+06	4.77195e+06
2-Imino-4-methylpiperidine	2.74	level2			113.107	141.3	C6H12N2	POS				Organoheterocyclic compounds	Pyridines and derivatives	Hydropyridines	3.13515e+06	5.23172e+06	2.85548e+06	1.90064e+06	3.1191e+06	3.28326e+06	3.69418e+06	3.87338e+06	3.07789e+06	4.40151e+06	3.00611e+06	2.49803e+06	4.21327e+06	3.08053e+06	3.57737e+06
Isocytosine	2.74	level2			112.05	136.4	C4H5N3O	POS				Organoheterocyclic compounds	Diazines	Pyrimidines and pyrimidine derivatives	7.18457e+07	6.25558e+07	7.47211e+07	4.33251e+06	7.51355e+07	7.21893e+07	5.81958e+07	6.46698e+07	6.51202e+07	6.10564e+07	8.4851e+07	5.09511e+07	6.41606e+07	6.40469e+07	6.55123e+07
1-(4-Methoxyphenyl)ethanone	2.74	level2			151.075	130	C9H10O2	POS	HMDB0032570	100-06-1		Organic oxygen compounds	Organooxygen compounds	Carbonyl compounds	4.5026e+06	6.92906e+06	3.99457e+06	4.11051e+06	5.33816e+06	5.88146e+06	5.05204e+06	6.08514e+06	6.12637e+06	7.38028e+06	8.45023e+06	1.05842e+07	6.1506e+06	8.49184e+06	6.75332e+06
4-(2-Methyl-1H-imidazol-1-yl)aniline	2.74	level2			174.102	129.7	C10H11N3	POS				Organoheterocyclic compounds	Azoles	Imidazoles	1.2112e+06	1.22613e+06	1.45393e+06	1.16152e+06	2.61177e+06	1.51662e+06	1.5088e+06	1.524e+06	3.02882e+06	3.03964e+06	1.52538e+06	1.23339e+06	1.62304e+06	1.56047e+06	3.06045e+06
2-(4-(Methylamino)phenyl)benzo[d]thiazol-6-ol	2.74	level2			257.074	128.4	C14H12N2OS	POS	HMDB0244929			Organoheterocyclic compounds	Benzothiazoles	Benzothiazoles	4.09441e+06	5.49603e+06	3.90887e+06	5.12251e+06	4.3746e+06	4.98304e+06	5.47575e+06	5.92514e+06	5.77445e+06	7.97679e+06	7.10471e+06	1.1118e+07	3.16129e+06	8.14675e+06	7.05221e+06
Apigenin 7-glucuronide	2.74	level2			445.078	127.6	C21H18O11	NEG	HMDB0240480			Phenylpropanoids and polyketides	Flavonoids	Flavonoid glycosides	283670	390329	218357	410152	272799	325445	389053	421543	444574	427501	359601	321593	339754	328545	379439
1-Allyl-6-hydroxy-2,4(1H,3H)-pyrimidinedione	2.74	level2			169.061	126.4	C7H8N2O3	POS				Organoheterocyclic compounds	Diazines	Pyrimidines and pyrimidine derivatives	4.76174e+06	8.29448e+06	5.1365e+06	4.16119e+06	7.13666e+06	6.64095e+06	4.10742e+06	5.121e+06	5.22167e+06	5.07737e+06	6.48152e+06	6.24926e+06	6.07831e+06	5.5503e+06	5.3933e+06
2-Hydroxy-4,6-dimethylpyrimidine	2.74	level2			125.071	124.9	C6H8N2O	POS				Organoheterocyclic compounds	Diazines	Pyrimidines and pyrimidine derivatives	7.68024e+06	1.51658e+07	1.00263e+07	1.5836e+07	1.22044e+07	1.45212e+07	1.14935e+07	1.10054e+07	1.03786e+07	8.78812e+06	1.14031e+07	8.68925e+06	1.26431e+07	1.36337e+07	1.2032e+07
Glycerophospho-N-palmitoylethanolamine	2.74	level2			454.293	123.4	C21H44NO7P	POS				Lipids and lipid-like molecules	Glycerophospholipids	Glycerophosphoethanolamines	2.46659e+08	2.34509e+08	2.76661e+08	1.66827e+08	2.66637e+08	2.70143e+08	1.64914e+08	1.66562e+08	1.85531e+08	2.62584e+08	1.78209e+08	2.50428e+08	2.20416e+08	2.51195e+08	2.3641e+08
.omega.-3 Arachidonic acid	2.74	level2			303.233	121.7	C20H32O2	NEG	HMDB0002177	2091-26-1		Lipids and lipid-like molecules	Fatty Acyls	Fatty acids and conjugates	825692	811732	653643	664937	552553	807824	701278	752215	655629	792350	2.74014e+06	1.62338e+06	863678	639920	901841
1-O-Octadecyl-sn-glyceryl-3-phosphorylcholine	2.74	level2			510.392	121.2	C26H56NO6P	POS	HMDB0011149	74430-89-0	C04317	Lipids and lipid-like molecules	Glycerophospholipids	Glycerophosphocholines	4.21724e+07	3.34655e+07	4.94548e+07	3.97059e+07	4.55304e+07	4.57495e+07	3.24206e+07	3.22214e+07	3.28766e+07	3.07456e+07	5.22022e+07	3.60937e+07	4.65484e+07	4.65172e+07	4.32222e+07
Tropine	2.74	level2			142.123	111.5	C8H15NO	POS	HMDB0259297		C02066	Alkaloids and derivatives	Tropane alkaloids	Tropane alkaloids	1.17705e+06	672603	503533	707447	706676	389848	827617	1.18981e+06	2.01611e+06	2.03204e+06	1.17284e+06	2.96037e+06	948722	1.16031e+06	1.485e+06
2,3-Dihydroxy-3-methylbutyric acid	2.74	level2			133.051	109.2	C5H10O4	NEG	HMDB0341247		C04039	Lipids and lipid-like molecules	Fatty Acyls	Fatty acids and conjugates	9.30446e+06	1.16756e+07	1.07523e+07	1.25957e+07	1.04386e+07	1.05146e+07	8.8314e+06	1.01899e+07	9.38955e+06	6.67101e+06	6.21124e+06	1.08553e+07	7.98482e+06	8.8431e+06	6.61705e+06
2-(Hydroxymethyl)-6-methylpyridin-3-ol	2.74	level2			138.056	101.2	C7H9NO2	NEG				Organoheterocyclic compounds	Pyridines and derivatives	Methylpyridines	2.03731e+06	814364	1.03869e+06	2.26221e+06	966581	907664	1.06406e+06	1.0915e+06	1.19718e+06	1.13483e+06	692960	777365	1.46282e+06	730395	1.18396e+06
Ethanone, 1-(3,4-dihydroxyphenyl)-2-(2-ethyl-1H-imidazol-1-yl)-	2.74	level2			245.093	99.2	C13H14N2O3	NEG				Organic oxygen compounds	Organooxygen compounds	Carbonyl compounds	1.07815e+07	5.76001e+06	4.72198e+06	6.42356e+06	4.92246e+06	5.02977e+06	4.84486e+06	5.0242e+06	4.84477e+06	2.98925e+06	3.22752e+06	5.65197e+06	3.66968e+06	4.11383e+06	3.51166e+06
15(R),19(R)-Hydroxyprostaglandin F1.alpha.	2.74	level2			371.244	96.6	C20H36O6	NEG				Lipids and lipid-like molecules	Fatty Acyls	Eicosanoids	9.30403e+06	1.0809e+07	1.0523e+07	8.32287e+06	1.22167e+07	1.29998e+07	1.08918e+07	1.16897e+07	1.17781e+07	1.43995e+07	2.43721e+07	8.63068e+06	1.1658e+07	1.35823e+07	1.40754e+07
Tyr-Val	2.74	level2			279.135	93.9	C14H20N2O4	NEG				Organic acids and derivatives	Carboxylic acids and derivatives	Amino acids, peptides, and analogues	594177	741992	748112	749528	726779	858005	791060	703734	816100	744499	651827	733512	829582	750715	688087
DEOXYRIBOSE	2.74	level2			133.051	90.1	C5H10O4	NEG	HMDB0003224	533-67-5	C01801	Organic oxygen compounds	Organooxygen compounds	Carbohydrates and carbohydrate conjugates	5.1811e+06	4.57269e+06	5.41346e+06	6.2143e+06	5.83007e+06	5.39642e+06	4.33575e+06	99631.6	4.41536e+06	3.8616e+06	1.7688e+06	5.88826e+06	3.96989e+06	4.84623e+06	4.34536e+06
1-Palmitoyl-2-docosahexaenoyl-sn-glycero-3-phosphocholine	2.74	level2			806.569	89.1	C46H80NO8P	POS	HMDB0007991			Lipids and lipid-like molecules	Glycerophospholipids	Glycerophosphocholines	5.42061e+06	3.43128e+06	3.28733e+06	3.60214e+06	3.2661e+06	4.40518e+06	2.90096e+06	2.08679e+06	3.32911e+06	3.08981e+06	2.54778e+06	2.79252e+06	4.06765e+06	3.79092e+06	5.54703e+06
Protoporphyrin IX	2.74	level2			563.265	87.5	C34H34N4O4	POS							2.41048e+06	1.59596e+06	2.19886e+06	978725	2.20303e+06	2.10577e+06	939634	1.10892e+06	1.05015e+06	1.35568e+06	2.17054e+06	1.37147e+06	1.52962e+06	1.78252e+06	2.16075e+06
4-[(Phenylcarbonyl)amino]butanoic acid	2.74	level2			206.082	86.8	C11H13NO3	NEG				Organic acids and derivatives	Carboxylic acids and derivatives	Amino acids, peptides, and analogues	2.06036e+06	3.2824e+06	2.17079e+06	5.01763e+06	2.63669e+06	2.84438e+06	3.36889e+06	2.68621e+06	2.55299e+06	1.99766e+06	1.85024e+06	3.57535e+06	1.71075e+06	2.37937e+06	1.61341e+06
Homostachydrine	2.74	level2			158.118	86.1	C8H15NO2	POS	HMDB0033433	472-22-0	C08283	Organic acids and derivatives	Carboxylic acids and derivatives	Amino acids, peptides, and analogues	361183	646893	526524	612003	354449	313806	346006	363263	544511	370679	410124	346560	374343	301406	362822
4-Chloro-5,6,7,8-tetrahydroquinazolin-2-amine	2.74	level2			184.064	62.2	C8H10ClN3	POS				Organoheterocyclic compounds	Diazanaphthalenes	Benzodiazines	1.01294e+08	1.2382e+08	1.52261e+08	1.27331e+08	1.38364e+08	1.34471e+08	1.22373e+08	1.24534e+08	1.26719e+08	1.36205e+08	1.29335e+08	1.59313e+08	1.26892e+08	1.40154e+08	1.32694e+08
Dianthoside	2.74	level2			289.092	62.2	C12H16O8	POS				Organic oxygen compounds	Organooxygen compounds	Carbohydrates and carbohydrate conjugates	692530	824101	1.14333e+06	1.06293e+06	902275	949724	724191	716916	793823	483167	683434	957452	817375	783845	676310
5-(4-Methyl-1-piperazinyl)-2-nitroaniline	2.74	level2			237.135	60.2	C11H16N4O2	POS				Organoheterocyclic compounds	Diazinanes	Piperazines	700593	570202	747627	929438	770727	813246	600350	695865	619594	828574	943364	508356	681399	669666	664645
5-(2-Furyl)-4H-1,2,4-triazol-3-amine	2.74	level2			151.061	56.9	C6H6N4O	POS				Organoheterocyclic compounds	Azoles	Triazoles	2.09814e+07	1.53208e+07	2.08227e+07	3.23531e+06	1.97286e+07	1.96313e+07	1.38318e+07	1.39915e+07	1.39049e+07	1.38807e+07	1.82614e+07	1.14187e+07	1.67727e+07	1.41624e+07	1.43831e+07
Daidzin	2.74	level2			417.118	48.9	C21H20O9	POS	HMDB0033991	552-66-9	C10216	Phenylpropanoids and polyketides	Isoflavonoids	Isoflavonoid O-glycosides	7.9416e+06	803730	802651	4.41131e+07	712403	719960	5.60782e+06	5.51469e+06	5.53992e+06	649499	307397	1.13232e+06	826026	775170	436407
9-Hydroxynonanoic acid	2.74	level2			173.118	47.9	C9H18O3	NEG				Organic acids and derivatives	Hydroxy acids and derivatives	Medium-chain hydroxy acids and derivatives	4.17364e+06	5.35239e+06	3.99878e+06	2.86922e+06	3.09929e+06	3.78325e+06	4.2116e+06	4.41057e+06	4.28479e+06	4.2496e+06	3.2834e+06	3.65036e+06	5.39045e+06	3.69919e+06	4.06178e+06
1-Palmitoyl-2-hydroxy-sn-glycero-3-phospho-(1'-rac-glycerol)	2.74	level2			483.273	47.3	C22H45O9P	NEG				Lipids and lipid-like molecules	Glycerophospholipids	Glycerophosphoglycerols	1.90981e+06	1.17003e+06	1.5812e+06	9.20427e+06	1.93528e+06	1.21145e+06	1.28988e+06	1.40967e+06	2.03844e+06	1.1651e+06	1.41258e+06	2.19674e+06	1.42123e+06	1.62386e+06	1.22971e+06
Tetradecanedioic acid	2.74	level2			257.176	47.2	C14H26O4	NEG	HMDB0000872	821-38-5		Lipids and lipid-like molecules	Fatty Acyls	Fatty acids and conjugates	1.44291e+06	1.62357e+06	1.25829e+06	1.25841e+06	1.53194e+06	1.57756e+06	1.3909e+06	1.36624e+06	2.3366e+06	1.66138e+06	2.28322e+06	1.46585e+06	1.43913e+06	1.4726e+06	1.36403e+06
Butylated hydroxytoluene	2.74	level2			219.175	45.8	C15H24O	NEG	HMDB0033826	128-37-0	C14693	Benzenoids	Benzene and substituted derivatives	Phenylpropanes	6.24404e+06	6.2064e+06	6.70586e+06	6.5778e+06	6.98623e+06	6.13918e+06	6.654e+06	7.90685e+06	6.89858e+06	2.13794e+06	6.85455e+06	6.87471e+06	6.51186e+06	6.50716e+06	6.49241e+06
(2E)-2-(Propan-2-yl)but-2-enedioic acid	2.74	level2			157.051	38.5	C7H10O4	NEG				Lipids and lipid-like molecules	Fatty Acyls	Fatty acids and conjugates	1.5064e+06	1.5292e+06	2.25398e+06	2.14322e+06	2.03206e+06	1.84947e+06	2.32154e+06	1.44361e+06	1.69086e+06	1.56397e+06	766272	1.52051e+06	1.33157e+06	1.27287e+06	1.13646e+06
1-O-Hexadecyl-2-O-(5Z,8Z,11Z,14Z,17Z-eicosapentaenoyl)-sn-glyceryl-3-phosphorylcholine	2.74	level2			766.574	33.6	C44H80NO7P	POS	HMDB0039528	132196-28-2		Lipids and lipid-like molecules	Glycerophospholipids	Glycerophosphocholines	3.7171e+07	2.97984e+07	4.16929e+07	2.72288e+07	3.42053e+07	3.26258e+07	2.63101e+07	2.73633e+07	2.66439e+07	2.56167e+07	3.45778e+07	2.74107e+07	2.81285e+07	3.47653e+07	3.00891e+07
1-O-Hexadecyl-2-O-(4Z,7Z,10Z,13Z,16Z,19Z-docosahexaenoyl)-sn-glyceryl-3-phosphorylcholine	2.74	level2			792.59	33.5	C46H82NO7P	POS	HMDB0013409	132213-85-5		Lipids and lipid-like molecules	Glycerophospholipids	Glycerophosphocholines	2.65e+07	2.30296e+07	3.13416e+07	2.33981e+07	2.77691e+07	2.58084e+07	2.2191e+07	2.41075e+07	2.23454e+07	2.10788e+07	2.76855e+07	2.16109e+07	2.39366e+07	2.51012e+07	2.56987e+07
Ethyl 4-hydroxy-1,5-naphthyridine-3-carboxylate	2.74	level2			217.062	32.7	C11H10N2O3	NEG				Organoheterocyclic compounds	Diazanaphthalenes	Naphthyridines	700021	1.2779e+06	937996	1.27767e+06	1.05972e+06	3.3299e+06	1.53077e+06	1.18399e+06	1.20432e+06	1.44084e+06	1.66524e+06	1.4072e+06	949280	1.46864e+06	1.62883e+06
Dihexadecyldimethylammonium cation	2.74	level2			494.566	30.2	C34H72N	POS				Organic nitrogen compounds	Organonitrogen compounds	Quaternary ammonium salts	1.1915e+06	1.15181e+06	416337	1.18227e+06	871857	786297	1.03053e+06	1.02543e+06	980731	850836	882377	1.18495e+06	1.04506e+06	1.41631e+06	926268
(2S,3aS,7aS)-Octahydro-1H-indole-2-carboxylic acid	2.74	level2			168.103	29.9	C9H15NO2	NEG				Organic acids and derivatives	Carboxylic acids and derivatives	Amino acids, peptides, and analogues	741687	1.00741e+06	431541	203436	450721	167360	623056	623660	612373	159368	475921	468393	406821	590281	353151
12,13-Dihydroxy-9Z-octadecenoic acid	2.74	level2			313.238	28.6	C18H34O4	NEG				Lipids and lipid-like molecules	Fatty Acyls	Fatty acids and conjugates	3.27653e+07	2.4203e+07	1.71314e+07	6.20216e+07	2.08442e+07	2.1014e+07	2.25032e+07	2.17122e+07	2.3249e+07	1.82968e+07	1.75425e+07	1.74111e+07	3.13255e+07	1.82369e+07	2.13321e+07
4-Methylcyclohexaneacetic acid	2.74	level2			155.108	25.9	C9H16O2	NEG				Organic acids and derivatives	Carboxylic acids and derivatives	Carboxylic acids	551491	551746	627180	460891	519202	428475	614636	694690	702206	386292	606581	629524	419591	499543	503797
6-endo-Hydroxycineole	2.74	level2			171.138	23.6	C10H18O2	POS	HMDB0059610			Organoheterocyclic compounds	Oxanes	Oxanes	1.41262e+06	2.02588e+06	1.70466e+06	8079.78	1.71003e+06	912446	1.66357e+06	1.71455e+06	1.87683e+06	1.20967e+06	1.85933e+06	1.64145e+06	763530	1.47582e+06	1.58542e+06
1-(1Z-Octadecenyl)-2-(5Z,8Z,11Z,14Z-eicosatetraenoyl)-sn-glycero-3-phosphocholine	2.74	level2			794.605	18.4	C46H84NO7P	POS	HMDB0011253			Lipids and lipid-like molecules	Glycerophospholipids	Glycerophosphocholines	2.84505e+07	3.69149e+07	3.31762e+07	2.2293e+07	3.25523e+07	3.09661e+07	3.46081e+07	3.74341e+07	3.6038e+07	2.68301e+07	3.55985e+07	2.8292e+07	2.58107e+07	2.7697e+07	2.80945e+07
1-(5-Chloro-1H-benzimidazol-2-yl)ethanol	2.74	level2			195.033	16	C9H9ClN2O	NEG				Organoheterocyclic compounds	Benzimidazoles	Benzimidazoles	394913	1.27009e+06	2.01629e+06	620273	1.54181e+06	1.54364e+06	348917	1.4036e+06	1.53127e+06	1.68951e+06	1.19063e+06	1.77107e+06	2.07724e+06	1.36935e+06	1.29095e+06
a-Santal-10-en-12-oic acid	2.74	level2			233.155	15.5	C15H22O2	NEG				Lipids and lipid-like molecules	Prenol lipids	Sesquiterpenoids	1.22636e+06	1.41174e+07	6.77177e+06	1.18302e+07	9.06099e+06	9.75874e+06	1.45043e+07	1.31493e+07	1.52089e+07	8.47831e+06	5.89559e+06	1.20463e+07	2.85126e+07	1.09214e+07	1.74986e+07
2,6-Di-tert-butylphenol	2.74	level2			205.16	15.4	C14H22O	NEG				Benzenoids	Benzene and substituted derivatives	Phenylpropanes	2.3805e+06	1.78785e+06	2.36284e+06	1.80213e+06	2.58702e+06	4.12856e+06	3.18476e+06	3.72233e+06	4.77657e+06	2.93908e+06	2.68153e+06	3.00521e+06	2.60434e+06	3.5984e+06	2.66566e+06
5,6-Dihydroxy-7-methoxyflavone	2.74	level2			285.075	13.1	C16H12O5	POS				Phenylpropanoids and polyketides	Flavonoids	O-methylated flavonoids	7.17395e+06	3.48381e+06	3.15037e+06	2.08246e+07	3.12084e+06	3.18061e+06	4.95518e+06	4.97925e+06	4.84398e+06	5.43674e+06	3.56563e+06	5.67076e+06	4.60311e+06	4.43097e+06	4.4764e+06
5,7,2'-Trihydroxyflavone	2.74	level2			271.06	12.6	C15H10O5	POS				Phenylpropanoids and polyketides	Flavonoids	Flavones	8.94766e+06	5.26911e+06	5.35384e+06	8.29603e+06	5.39631e+06	5.31856e+06	8.23203e+06	8.82838e+06	8.80425e+06	7.04458e+06	8.07857e+06	9.04253e+06	6.73908e+06	8.86146e+06	8.02413e+06
Tiglic_acid	2.74	level2			99.0452	211.9	C5H8O2	NEG	HMDB0001470	80-59-1	C08279	Lipids and lipid-like molecules	Fatty Acyls	Fatty acids and conjugates	181015	1.95997e+06	1.98929e+06	262887	1.45622e+06	119067	171204	164449	178410	105242	841245	1.63988e+06	1.55345e+06	1.54664e+06	1.50655e+06
Arborinine	2.74	level2			286.108	171.8	C16H15NO4	POS	HMDB0030177	5489-57-6	C10643	Organoheterocyclic compounds	Quinolines and derivatives	Benzoquinolines	970849	1.12851e+06	1.02172e+06	379882	989757	995634	885139	958188	882137	784390	696305	918208	972611	956368	1.66592e+06
CROTONIC ACID	2.74	level2			85.0295	170	C4H6O2	NEG	HMDB0010720	3724-65-0	C01771	Lipids and lipid-like molecules	Fatty Acyls	Fatty acids and conjugates	8.00739e+06	9.25383e+06	7.82925e+06	3.38956e+06	8.3392e+06	8.52088e+06	9.51773e+06	9.08022e+06	9.06354e+06	8.24696e+06	6.94395e+06	8.64041e+06	7.89007e+06	8.7037e+06	9.46753e+06
Methenamine	2.74	level2			141.113	156.2	C6H12N4	POS	HMDB0029598	100-97-0		Organoheterocyclic compounds	Triazinanes	1,3,5-triazinanes	4.28019e+07	6.64351e+07	8.96376e+07	4.44011e+07	8.0748e+07	7.56193e+07	4.69365e+07	5.44302e+07	5.19158e+07	5.45878e+07	4.05748e+07	3.55774e+07	7.55346e+07	4.06793e+07	4.3512e+07
RICININE	2.74	level2			165.066	127.7	C8H8N2O2	POS	HMDB0042006	524-40-3	C01526	Organoheterocyclic compounds	Pyridines and derivatives	3-pyridinecarbonitriles	6.57716e+06	1.89307e+06	1.96396e+06	2.0855e+06	1.9745e+06	1.18211e+06	1.66976e+06	1.78847e+06	2.29485e+06	1.74741e+06	1.88194e+06	2.01972e+06	1.62178e+06	1.27715e+06	1.72368e+06
Ectoine	2.74	level2			143.081	111.2	C6H10N2O2	POS	HMDB0240650	96702-03-3	C06231	Organic acids and derivatives	Carboxylic acids and derivatives	Amino acids, peptides, and analogues	1.44083e+06	3.11842e+06	1.90561e+06	2.92273e+06	1.84267e+06	2.57334e+06	1.67405e+06	2.35266e+06	1.37396e+06	2.02884e+06	1.6975e+06	2.42833e+06	2.00997e+06	1.80147e+06	1.44322e+06
Harmalol	2.74	level2			201.102	98.9	C12H12N2O	POS	HMDB0029838	525-57-5	C06537	Alkaloids and derivatives	Harmala alkaloids	Harmala alkaloids	119930	271354	228100	198063	283635	199186	212528	162708	234867	87330.8	140191	248231	259601	180364	184578
Sinapoylcholine	2.74	level2			310.165	98.5	C16H24NO5	POS	HMDB0029379	84123-22-8	C00933	Phenylpropanoids and polyketides	Cinnamic acids and derivatives	Hydroxycinnamic acids and derivatives	419758	56722.6	0	5.53769e+06	112811	32140.3	681774	621466	701455	358474	229667	568284	1.88716e+06	498676	273545
3,5-dihydroxydecanoic acid	2.74	level2			203.129	89.3	C10H20O4	NEG	HMDB0340590			Organic acids and derivatives	Hydroxy acids and derivatives	Medium-chain hydroxy acids and derivatives	1.20066e+06	1.32693e+06	1.46924e+06	1.40358e+06	1.33647e+06	1.47316e+06	1.30001e+06	1.36362e+06	1.27054e+06	1.01098e+06	1.26563e+06	1.31326e+06	1.3734e+06	1.21501e+06	1.41097e+06
Cafestol	2.74	level2			317.211	74.2	C20H28O3	POS	HMDB0035710	469-83-0	C09066	Organoheterocyclic compounds	Naphthofurans	Naphthofurans	2.23541e+06	4.88662e+06	2.47401e+06	1.83584e+06	6.41512e+06	5.28959e+06	5.2207e+06	5.78223e+06	5.42579e+06	1.16023e+07	6.13352e+06	2.38899e+06	2.56537e+06	2.32222e+06	6.73179e+06
Thromboxane B2	2.74	level2			369.228	72.6	C20H34O6	NEG	HMDB0003252	54397-85-2	C05963				2.0802e+07	2.47498e+07	2.21398e+07	1.74754e+07	2.1685e+07	2.11928e+07	2.54529e+07	2.42663e+07	2.42994e+07	2.28619e+07	3.26207e+07	1.77885e+07	5.80067e+07	2.58031e+07	8.85895e+07
Hydroxyhydroquinone	2.74	level2			125.024	51.9	C6H6O3	NEG				Benzenoids	Phenols	Benzenetriols and derivatives	6.14849e+06	5.02688e+06	1.18819e+07	8.88083e+06	1.1658e+07	1.06322e+07	9.43396e+06	4.11611e+06	9.35467e+06	6.49709e+06	4.79543e+06	7.0926e+06	6.38803e+06	1.03176e+07	1.06628e+07
Octaethylene glycol	2.74	level2			393.209	31	C16H34O9	POS	HMDB0094680			Organic oxygen compounds	Organooxygen compounds	Ethers	3.43553e+06	433690	673981	842953	758187	336965	1.04398e+06	1.05265e+06	1.00431e+06	1.3596e+06	355617	684101	2.10028e+06	656151	1.09796e+06
2-Oxindole	2.74	level2			134.06	11.2	C8H7NO	POS	HMDB0061918	59-48-3	C12312	Organoheterocyclic compounds	Indoles and derivatives	Indolines	95539.9	192298	124961	117665	131330	15405.5	94009.7	141529	157287	125841	117343	21257.2	20888.4	24455.3	143657
DL-Norvaline	2.74	level2			116.072	300.1	C5H11NO2	NEG	HMDB0251527	760-78-1		Organic acids and derivatives	Carboxylic acids and derivatives	Amino acids, peptides, and analogues	1.04932e+06	1.20893e+06	1.15409e+06	886721	1.81761e+06	1.10282e+06	1.43982e+06	1.2038e+06	1.23667e+06	1.27011e+06	1.10308e+06	1.18629e+06	1.2492e+06	1.25162e+06	1.09388e+06
LPS(16:0)	2.74	level2			498.283	153.3	C22H44NO9P	POS	HMDB0240605	116947-34-3		Lipids and lipid-like molecules	Glycerophospholipids	Glycerophosphoserines	693493	563327	461147	449096	538016	598283	281906	348813	375141	485198	816342	301431	646622	577842	590448
PC(37:5)	2.74	level2			776.559	33.2	C45H80NO8P	POS	HMDB0007956			Lipids and lipid-like molecules	Glycerophospholipids	Glycerophosphocholines	1.11783e+07	1.12087e+07	8.45661e+06	1.57708e+07	9.60707e+06	9.30334e+06	9.25592e+06	1.08504e+07	9.02864e+06	8.68701e+06	1.542e+07	8.27048e+06	1.12496e+07	1.55004e+07	1.30702e+07
PC(40:4)	2.73	level2			820.62	33	C48H88NO8P	POS							2.38186e+07	2.23957e+07	3.19007e+07	2.35571e+07	2.82551e+07	2.64372e+07	2.155e+07	2.22201e+07	2.1049e+07	1.93922e+07	2.52084e+07	2.54103e+07	2.12231e+07	2.58855e+07	2.31603e+07
4-(Dimethylamino)phenylalanine	2.73	level2			209.128	310.1	C11H16N2O2	POS				Organic acids and derivatives	Carboxylic acids and derivatives	Amino acids, peptides, and analogues	409885	401180	390851	366066	412285	422593	390012	442331	424010	400813	334395	444007	293518	358988	395340
(R)-Aminocarnitine	2.73	level2			161.128	307.1	C7H16N2O2	POS				Organic acids and derivatives	Carboxylic acids and derivatives	Amino acids, peptides, and analogues	2.21115e+07	3.10703e+07	2.09684e+07	1.50758e+07	2.64698e+07	2.45678e+07	1.81672e+07	2.06058e+07	2.17367e+07	3.16746e+07	2.41226e+07	1.53785e+07	3.25963e+07	2.00528e+07	2.44927e+07
Desalkylflurazepam	2.73	level2			289.053	301.9	C15H10ClFN2O	POS	HMDB0061161			Organoheterocyclic compounds	Benzodiazepines	1,4-benzodiazepines	560600	994996	622269	633975	921668	1.00539e+06	519510	572093	435376	570662	740153	501135	577071	761518	679356
2,5-Dimethyl-4-pyrimidinamine	2.73	level2			124.087	284.3	C6H9N3	POS				Organoheterocyclic compounds	Diazines	Pyrimidines and pyrimidine derivatives	279725	2.94721e+06	3.89175e+06	1.07135e+07	2.66318e+06	3.13727e+06	4.00808e+06	2.53933e+06	6.55257e+06	2.27843e+06	3.1967e+06	1.89769e+06	4.55716e+06	3.35581e+06	1.60733e+06
1-(5-Fluoropentyl)-N-(naphthalen-1-yl)-1H-pyrrolo[3,2-c]pyridine-3-carboxamide	2.73	level2			376.183	280.4	C23H22FN3O	POS				Benzenoids	Naphthalenes	Naphthalenes	631584	392704	456447	298968	411591	453009	464294	535147	480557	466276	543902	463870	525731	557711	549223
N,N-Diethyl-4-piperidinamine	2.73	level2			157.17	272.1	C9H20N2	POS				Organoheterocyclic compounds	Piperidines	Aminopiperidines	319059	364370	280639	314864	339665	371838	895729	918840	889824	354140	360383	296897	325716	314041	317629
2-(2,4-Dichlorophenyl)-1H-benzimidazole	2.73	level2			260.999	253.5	C13H8Cl2N2	NEG				Organoheterocyclic compounds	Benzimidazoles	Phenylbenzimidazoles	1.0373e+06	1.29122e+06	1.38435e+06	1.10252e+06	1.38535e+06	1.13839e+06	1.36864e+06	1.4025e+06	1.14784e+06	1.27957e+06	1.4536e+06	1.32396e+06	1.32166e+06	1.21906e+06	1.39105e+06
6-Chloro-7-fluoroisatin	2.73	level2			199.991	233.5	C8H3ClFNO2	POS				Organoheterocyclic compounds	Indoles and derivatives	Indolines	1.81478e+06	1.62425e+06	1.78868e+06	694382	1.81546e+06	1.61617e+06	1.46831e+06	1.59696e+06	1.61544e+06	1.97105e+06	2.14993e+06	2.42575e+06	1.91409e+06	2.13158e+06	1.90207e+06
Sarcosine ethyl ester	2.73	level2			118.086	227.2	C5H11NO2	POS				Organic acids and derivatives	Carboxylic acids and derivatives	Amino acids, peptides, and analogues	5.70821e+06	7.59928e+06	7.5947e+06	1.10023e+07	7.40927e+06	7.80858e+06	9.79731e+06	1.0407e+07	8.38885e+06	6.59694e+06	1.02843e+07	7.60963e+06	1.02106e+07	1.06832e+07	8.88405e+06
5-Methylisoxazol-3-amine	2.73	level2			99.0552	224.1	C4H6N2O	POS				Organoheterocyclic compounds	Imidolactams	Imidolactams	4.66817e+06	6.29141e+06	5.68303e+06	5.43402e+06	5.42916e+06	5.7842e+06	5.5567e+06	5.10752e+06	5.13079e+06	5.53985e+06	4.99515e+06	5.39881e+06	5.02676e+06	5.11203e+06	5.33556e+06
N-Methyl-L-histidine	2.73	level2			168.078	223.3	C7H11N3O2	NEG				Organic acids and derivatives	Carboxylic acids and derivatives	Amino acids, peptides, and analogues	1.12653e+06	2.88471e+06	1.57929e+06	1.96007e+06	2.08337e+06	2.60288e+06	1.74429e+06	1.69447e+06	1.6775e+06	1.15171e+06	1.69099e+06	1.80939e+06	1.90081e+06	1.81675e+06	1.64278e+06
2-Amino-5,5,5-trifluoropentanoic acid	2.73	level2			170.043	216.8	C5H8F3NO2	NEG				Organic acids and derivatives	Carboxylic acids and derivatives	Amino acids, peptides, and analogues	824632	635940	1.08432e+06	1.09663e+06	10066.1	1.17383e+06	660959	1.37945e+06	1.25918e+06	1.24464e+06	1.3349e+06	1.52274e+06	1.0159e+06	2.16672e+06	1.29863e+06
3-Amino-4,4,4-trifluorobutanoic acid	2.73	level2			156.028	216.5	C4H6F3NO2	NEG				Organic acids and derivatives	Carboxylic acids and derivatives	Amino acids, peptides, and analogues	5.31602e+06	3.69389e+06	3.97989e+06	5.4704e+06	3.33978e+06	4.03188e+06	5.47326e+06	5.42962e+06	4.66551e+06	4.49661e+06	4.69672e+06	5.18221e+06	5.2062e+06	5.30918e+06	5.45075e+06
5,5-Dimethylimidazolidine-2,4-dione	2.73	level2			129.066	213.3	C5H8N2O2	POS				Organoheterocyclic compounds	Azolidines	Imidazolidines	4.09643e+06	3.08134e+06	2.73679e+06	6.3904e+06	2.95817e+06	2.74159e+06	3.55578e+06	3.96589e+06	4.10798e+06	3.73252e+06	3.28465e+06	4.13625e+06	4.26488e+06	3.99063e+06	4.14819e+06
Sedoheptulosan	2.73	level2			191.056	212.3	C7H12O6	NEG				Organoheterocyclic compounds	Oxepanes	Oxepanes	529983	635183	616595	602187	613562	592701	553108	557438	452371	591130	361735	593759	470437	527626	363024
4-Phenyl-3-(trifluoromethyl)-1H-pyrazole	2.73	level2			211.049	210.6	C10H7F3N2	NEG				Organoheterocyclic compounds	Azoles	Pyrazoles	254785	363972	240939	292934	296157	339164	276816	299396	310259	311452	311089	401358	297265	322472	298597
3-Piperidone	2.73	level2			100.076	210.4	C5H9NO	POS				Organoheterocyclic compounds	Piperidines	Piperidinones	7.28101e+06	1.02918e+07	1.06821e+07	9.3513e+06	1.07915e+07	1.08248e+07	9.1466e+06	9.3981e+06	9.69462e+06	9.05472e+06	1.02311e+07	1.04145e+07	1.0709e+07	1.04237e+07	9.4711e+06
Isouron	2.73	level2			212.139	210.3	C10H17N3O2	POS				Organoheterocyclic compounds	Imidolactams	Imidolactams	840571	693916	698836	559465	639317	615124	658272	681978	748514	674783	683507	711067	832902	647216	786748
4-Butyloxazole	2.73	level2			126.091	207.5	C7H11NO	POS	HMDB0038288	79886-36-5		Organoheterocyclic compounds	Azoles	Oxazoles	867272	939381	985075	623398	959561	913288	810272	785898	894128	707918	988714	733116	1.0184e+06	787318	825135
N-Methylcalystegine_C1	2.73	level2			206.102	197.9	C8H15NO5	POS	HMDB0036394	197449-07-3		Alkaloids and derivatives	Tropane alkaloids	Tropane alkaloids	540772	1.44032e+06	592760	1.13401e+06	1.71415e+06	536726	463391	1.67238e+06	525476	417981	367960	609138	502771	476158	1.24914e+06
1,3-Oxazinan-2-imine	2.73	level2			101.071	190	C4H8N2O	POS				Organic acids and derivatives	Carboximidic acids and derivatives	Carboximidic acids	1.44672e+06	1.64846e+06	1.62723e+06	1.4359e+06	1.62686e+06	3.31666e+06	1.60976e+06	1.87483e+06	1.49924e+06	1.75424e+06	1.48031e+06	1.35164e+06	1.35178e+06	1.37506e+06	1.41244e+06
Isovaline	2.73	level2			118.086	189.1	C5H11NO2	POS				Organic acids and derivatives	Carboxylic acids and derivatives	Amino acids, peptides, and analogues	4.14614e+07	5.04527e+07	4.31402e+07	3.92851e+07	4.67223e+07	4.68974e+07	4.81725e+07	5.14956e+07	5.21116e+07	5.09954e+07	5.40503e+07	5.36253e+07	5.86604e+07	5.56969e+07	5.50823e+07
2-Amino-6-(methylsulfanyl)-3,5-pyridinedicarbonitrile	2.73	level2			191.039	169.2	C8H6N4S	POS				Organosulfur compounds	Thioethers	Aryl thioethers	811189	1.28225e+06	674569	9696.39	715576	890386	975657	1.06288e+06	981671	911181	314950	811287	777881	1.02546e+06	1.05266e+06
2-Hydroxy-6-methylquinoline-3-carbaldehyde	2.73	level2			188.071	168.5	C11H9NO2	POS				Organoheterocyclic compounds	Quinolines and derivatives	Quinolones and derivatives	1.3952e+07	1.51949e+07	1.66175e+07	2.29511e+06	1.68408e+07	4.48034e+06	1.97544e+07	2.23043e+07	1.95139e+07	1.77413e+07	3.54563e+06	1.71801e+07	1.98497e+07	2.17662e+07	2.00011e+07
2-Pyrrolidineacetic_acid	2.73	level2			130.086	165.7	C6H11NO2	POS				Organoheterocyclic compounds	Pyrrolidines	Pyrrolidines	6.39754e+06	3.4794e+06	7.35693e+06	2.99941e+06	3.76974e+06	3.49533e+06	7.30561e+06	4.25847e+06	3.88808e+06	3.6999e+06	3.27938e+06	4.47297e+06	3.5669e+06	4.22764e+06	3.85133e+06
6-(3-(.beta.-D-Glucopyranosyloxy)butyl)-5,5-dimethyl-3-oxocyclohex-1-ene-1-carboxylic acid	2.73	level2			401.182	148.5	C19H30O9	NEG				Lipids and lipid-like molecules	Fatty Acyls	Fatty acyl glycosides	69499.4	49405.2	241957	20942.1	165102	121308	64354.6	76613.8	77557.4	41943.9	42527.6	66617.1	133807	59482.5	56136.5
Biliverdin	2.73	level2			583.256	146	C33H34N4O6	POS	HMDB0001008	114-25-0	C00500				892246	426823	566201	457297	498176	566784	602881	528250	477869	499621	395051	408853	488558	378954	446259
Acetophenone	2.73	level2			121.065	135.5	C8H8O	POS	HMDB0033910	98-86-2	C07113	Organic oxygen compounds	Organooxygen compounds	Carbonyl compounds	1.50056e+06	1.33267e+06	1.98568e+06	5.33557e+06	1.89006e+06	1.76836e+06	1.47103e+06	1.77754e+06	2.08667e+06	1.48911e+06	2.28933e+06	1.26542e+06	1.02623e+06	1.6927e+06	1.81733e+06
2-Pyrimidinylmethanol	2.73	level2			111.055	126.9	C5H6N2O	POS				Organoheterocyclic compounds	Diazines	Pyrimidines and pyrimidine derivatives	1.658e+08	2.71374e+08	2.46441e+08	1.9624e+08	2.10018e+08	2.19203e+08	2.05978e+08	1.43559e+08	1.32408e+08	1.66182e+08	2.13356e+08	2.02962e+08	2.04525e+08	1.92934e+08	1.77322e+08
N-Methyltrimethylacetamide	2.73	level2			116.107	125.8	C6H13NO	POS				Organic acids and derivatives	Carboxylic acids and derivatives	Carboxylic acid derivatives	871703	583547	777847	565215	744193	576492	768086	751886	639895	557065	913462	554959	846589	617788	790390
3,3-Dimethylpyrrolidin-2-one	2.73	level2			114.091	125.1	C6H11NO	POS				Organoheterocyclic compounds	Pyrrolidines	Pyrrolidones	1.38753e+06	1.28817e+06	1.68273e+06	1.44435e+06	1.351e+06	1.10421e+06	620478	1.53138e+06	1.13212e+06	1.4355e+06	689864	931889	1.30167e+06	1.21148e+06	1.33431e+06
N,2-Dimethyl-N-phenylbutanamide	2.73	level2			192.138	123.3	C12H17NO	POS				Benzenoids	Benzene and substituted derivatives	Anilides	1.19915e+06	2.23207e+06	1.87302e+06	1.35072e+06	1.31064e+06	1.13143e+06	1.13827e+06	1.30074e+06	1.34922e+06	2.54937e+06	1.33902e+06	1.24984e+06	1.99035e+06	1.26865e+06	2.04845e+06
Picolinic acid	2.73	level2			122.025	118.4	C6H5NO2	NEG	HMDB0002243	98-98-6	C10164	Organoheterocyclic compounds	Pyridines and derivatives	Pyridinecarboxylic acids and derivatives	681659	46734.1	335291	9.42458e+06	175739	500380	1.70521e+06	1.6073e+06	1.5305e+06	136173	225789	229005	260398	186657	64159.7
1-Butyl-3-methyl-1H-imidazol-3-ium cation	2.73	level2			139.123	112.5	C8H15N2	POS				Organoheterocyclic compounds	Azoles	Imidazoles	1.34636e+07	8.39412e+06	9.97979e+06	8.17037e+06	1.08079e+07	8.36822e+06	1.27493e+07	1.50508e+07	1.52162e+07	1.14016e+07	1.66553e+07	1.00329e+07	9.5896e+06	1.07645e+07	9.81863e+06
1-Behenoyl-2-hydroxy-sn-glycero-3-phosphocholine	2.73	level2			580.434	112.2	C30H62NO7P	POS	HMDB0010398		C04230	Lipids and lipid-like molecules	Glycerophospholipids	Glycerophosphocholines	9.07201e+06	1.05043e+07	1.06544e+07	7.31779e+06	1.06112e+07	1.12037e+07	6.53427e+06	6.18347e+06	6.21448e+06	1.08838e+07	8.7267e+06	1.10893e+07	1.09252e+07	1.03994e+07	1.07264e+07
1-(1Z-Octadecenyl)-sn-glycero-3-phosphocholine	2.73	level2			508.376	107.5	C26H54NO6P	POS	HMDB0013122		C04230	Lipids and lipid-like molecules	Glycerophospholipids	Glycerophosphocholines	2.16084e+07	1.59152e+07	3.11981e+07	2.02894e+07	2.61922e+07	2.55038e+07	1.63521e+07	1.61601e+07	1.58103e+07	1.21444e+07	2.75415e+07	1.39073e+07	1.72697e+07	2.16999e+07	2.27345e+07
5-Methyl-1H-pyrazole-3-carbaldehyde	2.73	level2			109.041	107.2	C5H6N2O	NEG				Organic oxygen compounds	Organooxygen compounds	Carbonyl compounds	7.9027e+06	2.00146e+07	9.899e+06	9.74235e+06	1.40627e+07	1.348e+07	6.18956e+06	7.09769e+06	9.23067e+06	9.28409e+06	1.81694e+07	1.36945e+07	1.2693e+07	1.12181e+07	9.76466e+06
(5-Chloro-1H-benzimidazol-2-yl)methanol	2.73	level2			181.018	106.5	C8H7ClN2O	NEG				Organoheterocyclic compounds	Benzimidazoles	Benzimidazoles	1.24217e+06	1.05644e+06	1.92715e+06	1.83708e+06	1.80477e+06	1.53642e+06	1.49471e+06	1.72015e+06	1.35654e+06	1.59555e+06	1.83899e+06	1.14707e+06	1.26234e+06	1.5817e+06	1.58787e+06
2-(2-tert-Butyl-1H-imidazo[1,2-a]benzimidazol-1-yl)ethanol	2.73	level2			258.16	105.9	C15H19N3O	POS				Organoheterocyclic compounds	Benzimidazoles	Benzimidazoles	761166	1.33223e+06	1.11837e+06	891912	1.42107e+06	1.33832e+06	2.00965e+06	1.84794e+06	1.69134e+06	2.77287e+06	2.05504e+06	1.87562e+06	504160	2.33572e+06	1.86672e+06
3-Chloro-N-hydroxy-2,2-dimethylpropanamide	2.73	level2			152.047	100.2	C5H10ClNO2	POS				Organic acids and derivatives	Carboxylic acids and derivatives	Carboxylic acid derivatives	907779	1.06972e+06	1.25704e+06	1.33035e+06	1.11818e+06	1.14951e+06	1.14172e+06	1.31388e+06	1.26999e+06	975543	1.10594e+06	1.34597e+06	1.23249e+06	1.19675e+06	1.10444e+06
4-Amino-6-methoxy-3-quinolinecarboxylic acid	2.73	level2			219.076	96.2	C11H10N2O3	POS				Organoheterocyclic compounds	Quinolines and derivatives	Quinoline carboxylic acids	1.24135e+06	1.50027e+06	1.52314e+06	1.20083e+06	1.51631e+06	1.55674e+06	1.75124e+06	1.312e+06	1.60781e+06	1.34493e+06	1.82085e+06	1.60111e+06	1.30563e+06	1.62146e+06	1.70268e+06
2-Dimethylamino-6-hydroxypurine	2.73	level2			180.088	96	C7H9N5O	POS	HMDB0341362			Organoheterocyclic compounds	Imidazopyrimidines	Purines and purine derivatives	1.20667e+07	8.93784e+06	1.20808e+07	2.55354e+06	1.11698e+07	1.12583e+07	9.29226e+06	8.75732e+06	8.85631e+06	8.08327e+06	1.03466e+07	7.34959e+06	9.76459e+06	8.84294e+06	8.54968e+06
4-(4-Piperidinyl)morpholine	2.73	level2			171.149	92	C9H18N2O	POS				Organoheterocyclic compounds	Piperidines	Aminopiperidines	2.26123e+06	1.76738e+06	1.85926e+06	2.52467e+06	1.78226e+06	1.91903e+06	2.24757e+06	2.3162e+06	2.31612e+06	1.75236e+06	1.78944e+06	1.9335e+06	1.76269e+06	1.79511e+06	1.77211e+06
Ethoxyacetic acid	2.73	level2			103.04	88.6	C4H8O3	NEG	HMDB0031212	627-03-2		Organic acids and derivatives	Carboxylic acids and derivatives	Carboxylic acids	1.07826e+08	1.00923e+08	1.36341e+08	1.42264e+08	1.27269e+08	1.24146e+08	1.13754e+08	1.11499e+08	1.12537e+08	1.01266e+08	1.40681e+08	1.2262e+08	1.27931e+08	1.24461e+08	1.10706e+08
3,4-Dimethyl-1H,6H-pyrano[2,3-c]pyrazol-6-one	2.73	level2			165.066	88.5	C8H8N2O2	POS				Organoheterocyclic compounds	Pyrans	Pyranones and derivatives	1.38495e+06	2.2549e+06	1.64959e+06	1.54805e+06	1.59949e+06	1.77206e+06	2.22133e+06	1.54066e+06	1.5753e+06	1.69106e+06	2.01395e+06	1.8853e+06	1.55598e+06	1.58916e+06	1.85943e+06
4-(4-Nitrophenyl)-1H-imidazole	2.73	level2			190.061	86.1	C9H7N3O2	POS				Organoheterocyclic compounds	Azoles	Imidazoles	8.86134e+06	1.02648e+07	1.27275e+07	1.21651e+07	1.32174e+07	1.26834e+07	9.63155e+06	9.7218e+06	1.00312e+07	1.45191e+07	1.23994e+07	1.14347e+07	9.9994e+06	9.92501e+06	9.41632e+06
(2-Oxo-1-pyrrolidinyl)acetic acid	2.73	level2			144.065	80.8	C6H9NO3	POS				Organic acids and derivatives	Carboxylic acids and derivatives	Amino acids, peptides, and analogues	1.80624e+06	1.20018e+06	2.0077e+06	1.02298e+06	1.12624e+06	2.15519e+06	1.89261e+06	488543	1.61659e+06	1.96022e+06	2.13977e+06	1.59553e+06	2.23668e+06	2.0939e+06	2.13839e+06
7-Amino-4-methylcoumarin	2.73	level2			176.07	72.8	C10H9NO2	POS	HMDB0247230		C01386	Phenylpropanoids and polyketides	Coumarins and derivatives	Coumarins and derivatives	1.41239e+06	2.44605e+06	1.92086e+06	2.12641e+06	2.19642e+06	2.11419e+06	2.39313e+06	2.13781e+06	2.09213e+06	3.01545e+06	2.98027e+06	2.60868e+06	1.8179e+06	2.55764e+06	2.43869e+06
N-Methyl-N-(methylsulfonyl)glycine	2.73	level2			166.018	72.6	C4H9NO4S	NEG				Organic acids and derivatives	Carboxylic acids and derivatives	Amino acids, peptides, and analogues	1.47108e+07	1.21341e+07	1.63542e+07	1.29002e+07	1.51632e+07	1.45693e+07	1.25862e+07	1.21409e+07	1.23596e+07	1.34846e+07	1.23642e+07	1.53377e+07	1.27903e+07	1.41517e+07	9.73116e+06
9S,15S-Dihydroxy-5Z,13E-prostadienoic acid	2.73	level2			337.239	72.6	C20H34O4	NEG				Lipids and lipid-like molecules	Fatty Acyls	Eicosanoids	2.0254e+06	1.33324e+06	1.43103e+06	694015	1.45109e+06	1.41465e+06	1.31689e+06	1.15723e+06	1.16124e+06	1.51546e+06	1.51262e+06	1.44048e+06	1.24497e+06	1.26018e+06	1.29329e+06
(1,3,5-Trimethyl-1H-pyrazol-4-yl)methanol	2.73	level2			141.102	44	C7H12N2O	POS				Organoheterocyclic compounds	Azoles	Pyrazoles	1.13563e+06	661822	1.96284e+06	1.64997e+06	1.45527e+06	2.80553e+06	928184	2.90567e+06	714656	1.42719e+06	1.73085e+06	1.16229e+06	1.59737e+06	2.53015e+06	2.6484e+06
n-Octadecylamine	2.73	level2			270.315	43.3	C18H39N	POS	HMDB0029586	124-30-1		Organic nitrogen compounds	Organonitrogen compounds	Amines	2.79852e+06	2.43958e+06	2.4023e+06	3.33974e+06	2.55962e+06	2.55543e+06	3.56857e+06	3.83361e+06	3.71372e+06	2.75513e+06	2.91648e+06	3.3751e+06	3.74629e+06	3.62795e+06	2.83129e+06
Adrenochrome	2.73	level2			180.065	41.9	C9H9NO3	POS				Organoheterocyclic compounds	Indoles and derivatives	Indoles and derivatives	394884	2.25961e+06	794185	3.46493e+06	1.16767e+06	1.17722e+06	3.29329e+06	3.19657e+06	3.01829e+06	329720	985196	4.8782e+06	2.56091e+06	2.69303e+06	1.48493e+06
4-Pyrimidinylmethanol	2.73	level2			109.041	38.4	C5H6N2O	NEG				Organoheterocyclic compounds	Diazines	Pyrimidines and pyrimidine derivatives	1.13231e+07	2.95238e+07	1.33969e+07	6.3217e+06	2.08698e+07	6.8913e+06	6.19431e+06	1.63495e+07	1.2687e+07	1.40112e+07	7.47148e+06	5.5494e+06	5.49912e+06	1.78266e+07	1.53108e+07
1-(1Z-Octadecenyl)-2-(5Z,8Z,11Z,14Z-eicosatetraenoyl)-sn-glycero-3-phosphoethanolamine	2.73	level2			752.558	33.6	C43H78NO7P	POS	HMDB0005779	144371-69-7	C00350	Lipids and lipid-like molecules	Glycerophospholipids	Glycerophosphoethanolamines	1.8576e+07	1.95283e+07	9.42907e+06	1.64103e+07	1.78554e+07	2.78436e+07	1.39371e+07	3.06631e+07	1.59859e+07	1.55111e+07	2.42937e+07	3.17425e+07	1.81291e+07	1.92452e+07	1.9938e+07
1-(1Z-Octadecenyl)-2-(4Z,7Z,10Z,13Z,16Z,19Z-docosahexaenoyl)-sn-glycero-3-phosphocholine	2.73	level2			818.605	33	C48H84NO7P	POS	HMDB0011262			Lipids and lipid-like molecules	Glycerophospholipids	Glycerophosphocholines	1.22146e+07	1.11954e+07	1.51164e+07	1.33112e+07	1.38123e+07	1.25137e+07	1.25265e+07	1.25498e+07	1.23066e+07	1.04543e+07	1.48496e+07	1.28626e+07	1.17667e+07	1.52643e+07	1.2903e+07
2-[(1-Methyl-1H-pyrazolo[3,4-d]pyrimidin-4-yl)amino]ethanol	2.73	level2			194.103	32.2	C8H11N5O	POS				Organoheterocyclic compounds	Pyrazolopyrimidines	Pyrazolo[3,4-d]pyrimidines	1.54484e+06	1.54423e+06	2.06868e+06	2.46349e+06	1.87202e+06	1.29509e+06	2.28126e+06	2.12381e+06	3.16273e+06	3.11358e+06	4.31439e+06	2.75995e+06	1.54512e+06	3.1603e+06	3.66823e+06
3.beta.,7.alpha.-Dihydroxy-5-cholestenoic acid	2.73	level2			431.317	30.7	C27H44O4	NEG				Lipids and lipid-like molecules	Steroids and steroid derivatives	Bile acids, alcohols and derivatives	560679	355447	635802	300896	462699	391205	515049	519929	615260	292302	559618	450082	432336	509962	511864
Tetraoctylammonium cation	2.73	level2			466.534	30.2	C32H68N	POS				Organic nitrogen compounds	Organonitrogen compounds	Quaternary ammonium salts	919865	687246	583215	817362	785100	665305	779226	873881	831614	641307	748090	1.02024e+06	805229	880533	689820
5-((1E,3E)-Hepta-1,3-dien-1-yl)-1,2,3-trihydroxycyclopentanecarboxylic acid	2.73	level2			255.124	26.6	C13H20O5	NEG				Organic acids and derivatives	Hydroxy acids and derivatives	Beta hydroxy acids and derivatives	865337	579221	1.36292e+06	299840	888866	703508	1.16916e+06	857878	1.33459e+06	346510	834937	531018	549140	765475	583200
2-(4-Morpholinyl)-4H-pyrimido[2,1-a]isoquinolin-4-one	2.73	level2			282.123	24.4	C16H15N3O2	POS				Organoheterocyclic compounds	Pyridopyrimidines	Pyridopyrimidines	1.51837e+06	3.08495e+06	3.08419e+06	720997	3.15063e+06	3.29635e+06	2.19078e+06	2.18777e+06	2.36098e+06	2.47947e+06	2.83892e+06	2.76001e+06	2.51248e+06	2.67921e+06	2.2813e+06
3-[(Methylsulfonyl)amino]benzoic acid	2.73	level2			214.018	21.4	C8H9NO4S	NEG				Benzenoids	Benzene and substituted derivatives	Sulfanilides	6.03013e+07	1.56369e+07	3.04338e+07	1.03675e+07	2.58677e+07	2.3792e+07	2.81811e+07	2.80339e+07	2.88625e+07	1.91847e+07	1.44066e+07	6.23244e+06	1.99305e+07	1.19143e+07	1.58223e+07
5-(3-Chlorophenyl)-5-methylimidazolidine-2,4-dione	2.73	level2			223.028	15.4	C10H9ClN2O2	NEG				Organoheterocyclic compounds	Azolidines	Imidazolidines	1.70632e+07	2.77053e+07	2.86237e+07	1.9667e+07	3.23537e+07	2.32446e+07	7.90647e+08	8.58784e+08	1.10234e+09	3.6767e+07	2.27684e+07	2.73811e+07	6.22073e+07	2.56951e+07	2.95272e+07
Laurylsulfuric acid	2.73	level2			265.148	13.3	C12H26O4S	NEG				Organic acids and derivatives	Organic sulfuric acids and derivatives	Sulfuric acid esters	2.20456e+07	1.65049e+07	1.97075e+07	1.57565e+07	1.74281e+07	1.45449e+07	9.02597e+07	9.94762e+07	1.36706e+08	2.11511e+07	1.6048e+07	1.61456e+07	2.31378e+07	2.65447e+07	1.89905e+07
L-Menthone_1,2-glycerol_ketal	2.73	level2			298.101	243.9	C16H15N3OS	POS	HMDB0036139	63187-91-7		Lipids and lipid-like molecules	Prenol lipids	Monoterpenoids	1.03897e+06	1.30111e+06	1.25666e+06	1.14692e+06	1.25104e+06	1.28915e+06	1.31605e+06	1.35555e+06	1.45729e+06	978332	1.01581e+06	1.45004e+06	1.30524e+06	1.25654e+06	1.2318e+06
Dexrazoxane	2.73	level2			267.11	194.8	C11H16N4O4	NEG	HMDB0014524	24584-09-6		Organic acids and derivatives	Carboxylic acids and derivatives	Amino acids, peptides, and analogues	1.76034e+06	1.76717e+06	1.62895e+06	1.22881e+06	1.67694e+06	1.79336e+06	1.54579e+06	1.60106e+06	1.5769e+06	1.67739e+06	1.26422e+06	1.54497e+06	1.65258e+06	1.45804e+06	1.44079e+06
4',4''',5,5'',7,7''-hexahydroxy-3,8''-biflavone	2.73	level2			539.101	185.4	C30H18O10	POS	HMDB0038856	101140-06-1		Phenylpropanoids and polyketides	Flavonoids	Biflavonoids and polyflavonoids	304401	90589.2	120993	1.48266e+06	143263	143984	270179	203257	154337	59314	4844.5	149414	184674	80786.4	40097.5
Phenylethylmalonamide	2.73	level2			207.113	146	C11H14N2O2	POS	HMDB0245113		C07499	Benzenoids	Benzene and substituted derivatives	Phenylacetamides	5.75324e+06	6.72573e+06	6.05308e+06	8.80657e+06	6.51502e+06	7.13232e+06	7.38944e+06	7.95537e+06	7.53731e+06	9.27117e+06	8.50842e+06	8.26611e+06	5.41469e+06	8.25353e+06	7.23629e+06
1-hexylamine	2.73	level2			102.128	129.7	C6H15N	POS	HMDB0032323	111-26-2	C08306	Organic nitrogen compounds	Organonitrogen compounds	Amines	1.93803e+07	1.41907e+07	1.43909e+07	1.57528e+07	1.43211e+07	8.8048e+06	1.47701e+07	9.17272e+06	1.00562e+07	9.43713e+06	1.01533e+07	1.91689e+07	9.36717e+06	9.50965e+06	1.50442e+07
oxacyclohexadecan-2-one	2.73	level2			263.2	96	C15H28O2	POS	HMDB0034455	106-02-5		Phenylpropanoids and polyketides	Macrolides and analogues	Macrolides and analogues	234594	405811	418538	246470	478163	413724	456499	444037	429567	559082	846544	314364	409776	523571	571064
1,2-dihydroxyheptadec-16-en-4-yl acetate	2.73	level2			327.254	48.6	C19H36O4	NEG	HMDB0031045	59499-18-2		Lipids and lipid-like molecules	Fatty Acyls	Fatty alcohols	956566	828969	796110	618376	944498	901703	889735	683599	626398	665771	1.13064e+06	1.43151e+06	1.04996e+06	1.30503e+06	982878
2,2'-Iminodiacetic acid	2.73	level2			132.03	299.7	C4H7NO4	NEG	HMDB0011753	142-73-4	C19911	Organic acids and derivatives	Carboxylic acids and derivatives	Amino acids, peptides, and analogues	482823	462686	469535	301711	479730	2.22299e+06	450078	466769	469011	2.34454e+06	570176	664008	555971	2.76541e+06	576950
4-Hydroxyglutamic acid	2.73	level2			144.03	192.5	C5H9NO5	NEG	HMDB0002273	2485-33-8	C05947	Organic acids and derivatives	Carboxylic acids and derivatives	Amino acids, peptides, and analogues	945567	1.12517e+06	2.33662e+06	1.11004e+06	1.11091e+06	1.13357e+06	2.02826e+06	999337	907635	890543	687640	972842	920822	882611	840457
LPA(20:4)	2.73	level2			459.25	164.3	C23H39O7P	POS	HMDB0062312						5.83611e+06	4.6018e+06	4.90564e+06	4.19136e+06	4.226e+06	5.91473e+06	4.35164e+06	4.29977e+06	4.12555e+06	5.12721e+06	6.15655e+06	3.04682e+06	5.14402e+06	5.73083e+06	5.66222e+06
D-Pinitol	2.73	level2			193.072	147.3	C7H14O6	NEG	HMDB0304321	10284-63-6	C03844|C06352	Organic oxygen compounds	Organooxygen compounds	Alcohols and polyols	4.04791e+06	2.1497e+06	2.53036e+06	8.40639e+06	2.44695e+06	2.40132e+06	2.85631e+06	3.01471e+06	2.90496e+06	2.39849e+06	2.16224e+06	3.01164e+06	2.39699e+06	2.46687e+06	2.1484e+06
PC(18:0)	2.73	level2			538.35	125.5	C26H52NO8P	POS		217075-01-9		Lipids and lipid-like molecules	Glycerophospholipids	Glycerophosphocholines	2.15968e+06	2.96454e+06	4.28767e+06	1.94713e+06	4.15086e+06	4.01693e+06	2.3947e+06	2.39756e+06	2.4666e+06	2.39574e+06	909205	3.26001e+06	1.3221e+06	1.79009e+06	1.35527e+06
LPC(22:6)	2.73	level2			568.339	115.2	C30H50NO7P	POS							6.49369e+07	8.77972e+07	8.01909e+07	6.98888e+07	8.00182e+07	8.14481e+07	7.6715e+07	8.31321e+07	7.57802e+07	6.50047e+07	6.31257e+07	5.17045e+07	7.15061e+07	6.08944e+07	6.49612e+07
LPC(22:5)	2.73	level2			570.355	114.6	C30H52NO7P	POS	HMDB0010402			Lipids and lipid-like molecules	Glycerophospholipids	Glycerophosphocholines	6.98955e+07	8.11276e+07	8.14532e+07	6.98915e+07	8.09958e+07	8.23319e+07	7.6263e+07	7.64172e+07	7.45227e+07	6.75455e+07	5.58434e+07	5.68587e+07	6.45652e+07	5.92697e+07	6.16783e+07
PC(42:10)	2.73	level2			854.569	33	C50H80NO8P	POS							4.97552e+06	4.76194e+06	7.07509e+06	2.49669e+06	5.757e+06	5.24997e+06	8.04368e+06	8.3731e+06	7.21251e+06	5.40558e+06	5.10664e+06	4.41428e+06	6.2217e+06	5.57265e+06	5.47543e+06
PC(35:5)	2.73	level2			748.527	34.1	C43H76NO8P	POS							8.09379e+06	9.099e+06	6.38325e+06	9.4583e+06	7.9319e+06	8.83037e+06	7.91634e+06	7.13385e+06	1.1586e+07	7.70331e+06	1.0852e+07	5.6806e+06	9.50483e+06	8.20811e+06	9.18676e+06
PC(38:5)	2.72	level2			808.583	88.2	C46H82NO8P	POS							7.56616e+06	1.16974e+07	1.04391e+07	8.43783e+06	1.14777e+07	1.02313e+07	5.41077e+06	8.34087e+06	6.19678e+06	7.89318e+06	6.32633e+06	7.93721e+06	1.03754e+07	8.07151e+06	9.24425e+06
N2-Methyl-L-arginine	2.72	level2			187.12	300.9	C7H16N4O2	NEG				Organic acids and derivatives	Carboxylic acids and derivatives	Amino acids, peptides, and analogues	4.83001e+06	7.76967e+06	9.87721e+06	4.68464e+06	1.02499e+07	7.89923e+06	5.60379e+06	5.75624e+06	6.91243e+06	5.95455e+06	4.43242e+06	4.34843e+06	1.11444e+07	4.55252e+06	4.95054e+06
Brucine	2.72	level2			395.196	283.8	C23H26N2O4	POS	HMDB0249406			Alkaloids and derivatives	Strychnos alkaloids	Strychnos alkaloids	3.77188e+06	5.20861e+06	6.22086e+06	5.36213e+06	6.04028e+06	5.19254e+06	3.25959e+06	4.64258e+06	4.3866e+06	4.18192e+06	5.83181e+06	5.98886e+06	3.91877e+06	4.68677e+06	3.98753e+06
Pyridine-2,4-diamine	2.72	level2			110.071	279.7	C5H7N3	POS				Organoheterocyclic compounds	Pyridines and derivatives	Aminopyridines and derivatives	9.67448e+06	1.32982e+07	1.10267e+07	1.28267e+07	1.29048e+07	1.45185e+07	1.5705e+07	1.31983e+07	1.23566e+07	1.54973e+07	1.2864e+07	1.39876e+07	1.29186e+07	1.28331e+07	1.26007e+07
1,2-Diethylhydrazine	2.72	level2			89.1073	276.2	C4H12N2	POS				Organic nitrogen compounds	Organonitrogen compounds	Hydrazines and derivatives	1.09001e+06	664339	816837	869361	791034	529192	1.08126e+06	805236	800785	1.11012e+06	738161	646994	816161	473141	278205
4-Bromo-2-(4,5-diphenyl-1H-imidazol-2-yl)phenol	2.72	level2			391.043	269.5	C21H15BrN2O	POS				Organoheterocyclic compounds	Azoles	Imidazoles	65117.9	156286	80134.4	182583	125788	124532	148546	95897.6	71570.2	121271	89255	111411	357778	126551	94052.6
Gly-Arg	2.72	level2			232.14	261.7	C8H17N5O3	POS				Organic acids and derivatives	Carboxylic acids and derivatives	Amino acids, peptides, and analogues	500273	1.09023e+06	969221	890537	1.48281e+06	1.05942e+06	1.4041e+06	1.09728e+06	1.06775e+06	840213	913594	1.04813e+06	1.16001e+06	991351	812297
8-Methylcaffeine	2.72	level2			209.103	245.9	C9H12N4O2	POS				Organoheterocyclic compounds	Imidazopyrimidines	Purines and purine derivatives	163834	186517	137769	144629	142205	156975	136705	160587	162444	160200	121845	160572	172575	154094	158039
Pro-Pro	2.72	level2			213.123	239.6	C10H16N2O3	POS	HMDB0011180	20488-28-2		Organic acids and derivatives	Carboxylic acids and derivatives	Amino acids, peptides, and analogues	1.17732e+06	1.14969e+06	1.4181e+06	2.67737e+06	1.58078e+06	1.04902e+06	1.64463e+06	1.82891e+06	1.78298e+06	883152	1.02459e+06	847030	1.12489e+06	929528	725370
4,6-Dimethyl-1,3,5-triazin-2-ylamine	2.72	level2			125.082	233.1	C5H8N4	POS				Organoheterocyclic compounds	Triazines	Aminotriazines	2.20815e+06	5.1976e+06	2.41043e+06	2.68849e+06	3.86967e+06	3.71451e+06	1.83821e+06	2.11595e+06	2.07389e+06	2.56858e+06	3.82652e+06	3.30548e+06	3.44404e+06	3.05339e+06	2.74836e+06
L-Glutamate_5-semialdehyde	2.72	level2			132.065	227.8	C5H9NO3	POS	HMDB0002104	496-92-4	C01165	Organic acids and derivatives	Carboxylic acids and derivatives	Amino acids, peptides, and analogues	3.51893e+06	2.58867e+06	2.33099e+06	2.77867e+06	2.60627e+06	2.81366e+06	2.88446e+06	2.73122e+06	2.79706e+06	3.7631e+06	3.94597e+06	3.48064e+06	2.38266e+06	3.13756e+06	3.08275e+06
N,N-Dimethyl-L-valine	2.72	level2			146.118	224.2	C7H15NO2	POS				Organic acids and derivatives	Carboxylic acids and derivatives	Amino acids, peptides, and analogues	1.67317e+07	1.25768e+07	1.66644e+07	4.33357e+07	1.5525e+07	1.45439e+07	1.97344e+07	2.11218e+07	1.97376e+07	2.35749e+07	1.91705e+07	2.59169e+07	1.86705e+07	2.19236e+07	2.26141e+07
Creatine, ethyl ester	2.72	level2			160.108	200.3	C6H13N3O2	POS	HMDB0250523			Organic acids and derivatives	Carboxylic acids and derivatives	Amino acids, peptides, and analogues	1.25772e+06	693772	983742	867929	899213	769224	687033	696556	770932	659496	907118	632993	1.01048e+06	684630	631742
(2E,4E)-5-(3-(Hexopyranosyloxy)-8-hydroxy-1,5-dimethyl-6-oxabicyclo[3.2.1]octan-8-yl)-3-methylpenta-2,4-dienoic acid	2.72	level2			443.193	190.8	C21H32O10	NEG				Lipids and lipid-like molecules	Prenol lipids	Sesquiterpenoids	214042	62610.1	61811.4	870505	66628.7	79528.3	139604	155852	154041	63101	49042.2	103064	94013.6	83423.5	64100.4
Imazamox	2.72	level2			306.145	184	C15H19N3O4	POS	HMDB0253404		C18598	Organic acids and derivatives	Carboxylic acids and derivatives	Amino acids, peptides, and analogues	1.25462e+06	2.3778e+06	1.53299e+06	1.31134e+06	2.01531e+06	2.11536e+06	2.24653e+06	2.35348e+06	2.26113e+06	3.9036e+06	2.40489e+06	3.18638e+06	1.40964e+06	2.81977e+06	2.64577e+06
2,3-Dehydrosilybin	2.72	level2			481.113	182	C25H20O10	POS	HMDB0040513	25166-14-7		Lignans, neolignans and related compounds	Flavonolignans	Flavonolignans	116606	178956	167953	363027	145550	178826	186790	225397	274081	111159	115031	290808	155814	204707	174654
4',5,7-Trihydroxy 3,3',6,8-tetramethoxyflavone	2.72	level2			391.102	176.5	C19H18O9	POS				Phenylpropanoids and polyketides	Flavonoids	O-methylated flavonoids	1.98041e+07	1.68129e+07	1.64236e+07	1.00207e+07	1.66692e+07	1.7345e+07	1.28561e+07	1.22227e+07	1.79032e+07	2.23212e+07	2.06121e+07	1.70203e+07	1.66132e+07	1.74433e+07	2.00543e+07
Pro-Asp	2.72	level2			229.083	176.1	C9H14N2O5	NEG				Organic acids and derivatives	Carboxylic acids and derivatives	Amino acids, peptides, and analogues	1.76517e+06	7.45598e+06	1.97795e+06	4.1368e+06	6.80511e+06	2.09618e+06	2.01265e+06	2.10174e+06	1.92815e+06	1.51578e+06	5.44104e+06	7.32207e+06	6.63702e+06	2.04132e+06	1.96355e+06
Imazethapyr	2.72	level2			290.15	174.5	C15H19N3O3	POS	HMDB0253406		C18865	Organic acids and derivatives	Carboxylic acids and derivatives	Amino acids, peptides, and analogues	2.13001e+06	4.27579e+06	3.61423e+06	3.89095e+06	3.86935e+06	3.80608e+06	4.90569e+06	4.97801e+06	4.75485e+06	6.20662e+06	4.96515e+06	6.43756e+06	3.47125e+06	6.15831e+06	5.12154e+06
4-(4-Chlorophenyl)-6-phenyl-2-thioxo-1,2-dihydro-3-pyridinecarbonitrile	2.72	level2			323.04	169.1	C18H11ClN2S	POS				Organoheterocyclic compounds	Pyridines and derivatives	Phenylpyridines	7.0424e+06	7.82999e+06	7.68698e+06	1.47849e+06	7.1032e+06	5.24651e+06	5.99444e+06	6.69572e+06	7.30684e+06	6.20004e+06	5.91967e+06	7.11052e+06	6.97296e+06	6.72502e+06	7.14927e+06
Atropic acid	2.72	level2			147.045	156	C9H8O2	NEG				Benzenoids	Benzene and substituted derivatives	Styrenes	1.72619e+06	1.6245e+06	1.7366e+06	1.02791e+06	1.99113e+06	1.93101e+06	1.69625e+06	2.05616e+06	2.15816e+06	1.89077e+06	2.05826e+06	2.00358e+06	1.90558e+06	1.85719e+06	1.75125e+06
Milameline	2.72	level2			155.118	153.4	C8H14N2O	POS				Organoheterocyclic compounds	Pyridines and derivatives	Hydropyridines	4.27675e+06	4.17585e+06	2.89925e+06	1.92468e+06	4.17307e+06	3.96233e+06	4.25127e+06	4.13287e+06	4.23347e+06	4.81248e+06	5.9218e+06	4.5754e+06	4.29612e+06	2.97025e+06	2.61138e+06
2-Methylbutylamine	2.72	level2			88.1121	143.6	C5H13N	POS	HMDB0032392	96-15-1		Organic nitrogen compounds	Organonitrogen compounds	Amines	7.52763e+06	4.66918e+06	4.88129e+06	4.76e+06	5.12234e+06	1.28427e+07	7.72384e+06	7.32409e+06	4.75378e+06	5.03024e+06	1.26849e+07	5.05247e+06	7.50711e+06	4.96373e+06	4.8367e+06
(3S)-1-Azabicyclo[2.2.2]octan-3-amine	2.72	level2			127.123	129.9	C7H14N2	POS				Organoheterocyclic compounds	Quinuclidines	Quinuclidines	2.3113e+06	2.33872e+06	1.85277e+06	1.34975e+06	1.95612e+06	2.48263e+06	6.16412e+06	3.72393e+06	2.02482e+06	2.41358e+06	2.39387e+06	1.7371e+06	2.35042e+06	1.86963e+06	2.1898e+06
2-Amino-4,6-dimethylnicotinamide	2.72	level2			166.097	127.7	C8H11N3O	POS				Organoheterocyclic compounds	Pyridines and derivatives	Pyridinecarboxylic acids and derivatives	2.48553e+06	1.61605e+06	2.47682e+06	1.71376e+06	2.03277e+06	2.08886e+06	1.08587e+06	1.59869e+06	1.81679e+06	2.0284e+06	1.38678e+06	2.09168e+06	1.93483e+06	2.16228e+06	1.852e+06
Homoarecoline	2.72	level2			170.117	112.9	C9H15NO2	POS	HMDB0038321	28125-84-0		Alkaloids and derivatives	Alkaloids and derivatives	Alkaloids and derivatives	700635	477097	298686	252089	48925.8	365315	680976	949494	673212	556301	286443	167946	324873	880395	474210
5-Methyl-2-oxo-1,3-oxazolidine-4-carboxylic acid	2.72	level2			144.03	96.6	C5H7NO4	NEG				Organic acids and derivatives	Carboxylic acids and derivatives	Amino acids, peptides, and analogues	882627	1.26756e+06	1.16511e+06	1.14232e+06	1.27954e+06	1.39009e+06	1.03841e+06	1.06685e+06	1.08854e+06	924755	770280	832416	932059	841597	881530
Tuberonic acid	2.72	level2			225.113	91.2	C12H18O4	NEG				Lipids and lipid-like molecules	Fatty Acyls	Lineolic acids and derivatives	1.0494e+06	373020	643980	1.0616e+06	622193	543186	732660	757299	589074	726616	276172	445266	400960	338906	492678
4-Phenyl-2,4-dihydro-3H-1,2,4-triazol-3-one	2.72	level2			162.066	88.9	C8H7N3O	POS				Organoheterocyclic compounds	Azoles	Triazoles	1.05184e+06	1.84794e+06	1.83471e+06	1.22897e+06	1.76249e+06	3.36806e+06	1.37731e+06	1.48796e+06	1.37576e+06	1.11621e+06	1.73239e+06	1.15816e+06	1.66802e+06	869772	1.44806e+06
4'-Ethenyl-2'-hydroxy-1,4',4a-trimethyl-5-oxospiro[2,3,4,7,8,8a-hexahydronaphthalene-6,1'-cyclopentane]-1-carboxylic acid	2.72	level2			335.222	77.5	C20H30O4	POS				Organic oxygen compounds	Organooxygen compounds	Alcohols and polyols	4.63438e+06	4.92675e+06	5.63121e+06	4.56832e+06	5.00516e+06	7.34262e+06	6.34693e+06	6.10596e+06	6.105e+06	4.85085e+06	6.70096e+06	4.08302e+06	4.89408e+06	6.21101e+06	7.20021e+06
3-Cyclohexyl-1,1-dimethylurea	2.72	level2			171.149	71.5	C9H18N2O	POS				Organic acids and derivatives	Organic carbonic acids and derivatives	Ureas	2.38313e+06	1.28777e+06	1.03902e+06	2.60525e+06	1.18172e+06	1.11738e+06	2.29168e+06	2.2096e+06	2.27841e+06	994659	868546	870981	1.15516e+06	1.0322e+06	965925
3-tert-Butyl-5-isoxazolylamine	2.72	level2			141.102	67.5	C7H12N2O	POS				Organoheterocyclic compounds	Azoles	Isoxazoles	511035	947640	630132	452975	501553	782329	452860	791760	445636	537503	489386	264366	537625	531664	380288
Maleic hydrazide	2.72	level2			113.034	65.6	C4H4N2O2	POS	HMDB0256963		C18474	Organoheterocyclic compounds	Diazines	Pyridazines and derivatives	8.96483e+07	7.92683e+07	9.12752e+07	284371	8.9124e+07	8.92606e+07	7.6919e+07	7.87492e+07	7.89812e+07	7.65495e+07	8.36891e+07	6.74611e+07	7.82524e+07	7.00785e+07	7.48406e+07
2-(1-Propenyl)-delta1-piperideine	2.72	level2			124.112	53	C8H13N	POS	HMDB0033365	16543-92-3		Organoheterocyclic compounds	Pyridines and derivatives	Hydropyridines	530671	400126	2.74791e+06	555254	3.51759e+06	560716	2.22378e+06	2.36335e+06	606461	701949	662249	580646	507825	479742	600987
2-Aminopyridine	2.72	level2			95.0602	52.1	C5H6N2	POS	HMDB0245026			Organoheterocyclic compounds	Pyridines and derivatives	Aminopyridines and derivatives	3.34236e+06	2.50597e+06	1.95669e+06	2.59011e+06	2.52614e+06	3.16461e+06	2.28085e+06	2.3225e+06	2.33279e+06	1.95416e+06	2.99949e+06	2.25415e+06	2.56382e+06	2.83495e+06	2.11853e+06
2-Oxiraneoctanoic acid, .eta.-hydroxy-3-octyl-	2.72	level2			313.238	51.3	C18H34O4	NEG				Lipids and lipid-like molecules	Fatty Acyls	Lineolic acids and derivatives	5.87957e+06	5.19416e+06	5.58923e+06	3.7433e+06	5.14651e+06	6.49812e+06	4.80022e+06	4.93435e+06	4.43681e+06	4.13089e+06	6.78833e+06	5.85061e+06	5.59972e+06	6.53949e+06	6.52494e+06
2,5-Dihydro-2,4,5-trimethyloxazole	2.72	level2			114.091	50.6	C6H11NO	POS	HMDB0031199	22694-96-8		Organoheterocyclic compounds	Azolines	Oxazolines	2.0674e+06	2.56024e+06	2.98738e+06	3.43296e+06	878395	2.94722e+06	1.75611e+06	2.77187e+06	5.12269e+06	4.76316e+06	2.8055e+06	4.05191e+06	1.01894e+06	2.91229e+06	732110
2-Methyl-5-phenyl-1,3-thiazol-4-ol	2.72	level2			192.048	49.4	C10H9NOS	POS				Organoheterocyclic compounds	Azoles	Thiazoles	1.27037e+07	3.64739e+06	3.35735e+06	3.91344e+06	3.04404e+06	4.42221e+06	3.92686e+06	4.2736e+06	3.91538e+06	2.66792e+06	3.4019e+06	2.83992e+06	4.53026e+06	3.64357e+06	5.03608e+06
3-(Aminocarbonyl)benzoic acid	2.72	level2			166.05	46.9	C8H7NO3	POS				Benzenoids	Benzene and substituted derivatives	Benzoic acids and derivatives	3.04164e+06	4.67044e+06	4.07738e+06	2.02137e+06	3.78586e+06	4.04404e+06	5.31946e+06	5.23045e+06	5.52125e+06	2.76684e+06	1.73713e+06	6.44256e+06	6.87694e+06	4.10131e+06	4.9227e+06
1-Hexadecylamine	2.72	level2			242.284	46.1	C16H35N	POS	HMDB0243891			Organic nitrogen compounds	Organonitrogen compounds	Amines	3.13099e+06	2.8213e+06	2.67384e+06	3.24644e+06	2.53165e+06	2.96488e+06	3.67218e+06	3.66419e+06	3.63573e+06	2.84004e+06	2.96244e+06	3.40234e+06	3.40803e+06	3.37355e+06	3.29933e+06
(3-Methylbutyl)(6-methylheptan-2-yl)amine	2.72	level2			200.237	43	C13H29N	POS				Organic nitrogen compounds	Organonitrogen compounds	Amines	5.30025e+07	6.87796e+07	3.2391e+07	1.15939e+07	4.5242e+07	5.13063e+07	5.41842e+07	5.64356e+07	5.69782e+07	6.50159e+07	3.11799e+07	2.33461e+07	5.64156e+07	3.49635e+07	4.58817e+07
Picolinamide	2.72	level2			123.055	42.3	C6H6N2O	POS	HMDB0256533		C01950	Organoheterocyclic compounds	Pyridines and derivatives	Pyridinecarboxylic acids and derivatives	5.75308e+06	5.3505e+06	6.35716e+06	791121	7.61853e+06	6.97516e+06	5.38259e+06	5.99454e+06	597851	4.95995e+06	8.28319e+06	2.6448e+06	6.48185e+06	4.68709e+06	6.25913e+06
Montecristin	2.72	level2			575.503	39	C37H66O4	POS	HMDB0029795	185336-15-6		Lipids and lipid-like molecules	Fatty Acyls	Fatty alcohols	3.31979e+06	2.96738e+06	2.4892e+06	2.70698e+06	2.66373e+06	2.41841e+06	1.71913e+06	1.74914e+06	2.17453e+06	3.64453e+06	2.93084e+06	2.8134e+06	4.07295e+06	2.60979e+06	3.33944e+06
1,2-Dipalmitoleoyl-sn-glycero-3-phosphocholine	2.72	level2			730.537	37.5	C40H76NO8P	POS	HMDB0008002		C00157	Lipids and lipid-like molecules	Glycerophospholipids	Glycerophosphocholines	4.73252e+07	5.14502e+07	5.42825e+07	4.93981e+07	5.29899e+07	4.60285e+07	5.16236e+07	5.13401e+07	5.7021e+07	5.61574e+07	4.38031e+07	5.20181e+07	6.55783e+07	4.96544e+07	5.00442e+07
3-Dodecyloxypropylamine	2.72	level2			244.263	32.9	C15H33NO	POS				Organic oxygen compounds	Organooxygen compounds	Ethers	369238	551794	958626	581571	805426	843113	676444	548288	847011	393283	237349	494587	324059	644883	849261
L-3-Aminobutyric acid	2.72	level2			104.07	28.9	C4H9NO2	POS				Organic acids and derivatives	Carboxylic acids and derivatives	Amino acids, peptides, and analogues	1.77121e+06	1.59739e+06	1.76243e+06	1.56899e+06	1.60399e+06	1.66141e+06	1.5768e+06	2.75624e+06	1.98809e+06	2.40675e+06	1.70949e+06	2.3146e+06	1.48995e+06	1.6145e+06	2.32768e+06
2-(Diethylamino)acetic acid	2.72	level2			132.102	25.7	C6H13NO2	POS				Organic acids and derivatives	Carboxylic acids and derivatives	Amino acids, peptides, and analogues	2.56488e+06	1.35164e+06	2.45894e+06	3.3947e+06	2.81113e+06	2.45325e+06	2.6572e+06	2.5118e+06	2.59147e+06	2.09834e+06	2.43454e+06	2.35918e+06	1.01283e+06	2.49091e+06	2.54089e+06
2-Docosahexaenoyl-1-palmitoyl-sn-glycero-3-phosphoethanolamine	2.72	level2			764.521	19	C43H74NO8P	POS	HMDB0008946			Lipids and lipid-like molecules	Glycerophospholipids	Glycerophosphoethanolamines	1.50695e+07	1.69152e+07	7.31809e+06	1.68617e+07	1.42701e+07	1.69109e+07	1.26734e+07	1.672e+07	1.60291e+07	1.75771e+07	1.59237e+07	1.04429e+07	2.11338e+07	1.56491e+07	1.06294e+07
1-Hexadecyl-2-(9Z-octadecenoyl)-sn-glycero-3-phosphocholine	2.72	level2			746.604	18.4	C42H84NO7P	POS				Lipids and lipid-like molecules	Glycerophospholipids	Glycerophosphocholines	1.71166e+07	2.64038e+07	2.30416e+07	1.04077e+07	1.78314e+07	1.96498e+07	1.62753e+07	1.66459e+07	1.7312e+07	2.34719e+07	2.18178e+07	2.65938e+07	1.97607e+07	2.00446e+07	2.15411e+07
Nootkatone	2.72	level2			219.174	16.4	C15H22O	POS				Lipids and lipid-like molecules	Prenol lipids	Sesquiterpenoids	3.28292e+07	2.84511e+07	1.61012e+07	1.90354e+07	429995	2.11527e+07	2.06971e+07	2.15937e+07	2.12371e+07	372315	1.57901e+07	2.26285e+07	4.66681e+07	2.70305e+07	7.20448e+07
Decamethylcyclopentasiloxane	2.72	level2			371.101	15.1	C10H30O5Si5	POS							3.55631e+06	7.58139e+06	9.3571e+06	4.67211e+06	8.04743e+06	7.35859e+06	2.8773e+08	2.58429e+08	3.68657e+08	1.13783e+07	5.89155e+06	17064.5	1.89918e+07	6.61941e+06	7.72308e+06
Bilobalide A	2.72	level2			349.089	205.5	C15H18O8	POS	HMDB0036735	33570-04-6	C07605	Lipids and lipid-like molecules	Prenol lipids	Terpene lactones	8.23961e+06	1.02104e+06	1.10652e+06	808212	1.0656e+06	1.08938e+06	1.83079e+06	1.88794e+06	1.80058e+06	1.73367e+06	698030	920246	5.02208e+06	1.39417e+06	2.20882e+06
4,5-DIDEMETHYLSIMMONDSIN	2.72	level2			344.135	169.1	C15H23NO8	NEG	HMDB0041207	135074-86-1		Organic oxygen compounds	Organooxygen compounds	Carbohydrates and carbohydrate conjugates	2.10131e+07	2.22396e+07	2.01494e+07	8.84021e+06	2.02302e+07	2.27772e+07	2.43711e+07	2.36231e+07	2.24001e+07	2.40334e+07	1.86386e+07	2.16995e+07	2.3848e+07	2.32557e+07	2.38667e+07
2-Methylpropanamine	2.72	level2			74.0964	148.2	C4H11N	POS	HMDB0034198	78-81-9	C02787	Organic nitrogen compounds	Organonitrogen compounds	Amines	1.25819e+08	8.13944e+07	7.86451e+07	5.46595e+07	7.47433e+07	7.44943e+07	7.55131e+07	7.45689e+07	7.38089e+07	7.82355e+07	6.09671e+07	5.46781e+07	1.52454e+08	8.76508e+07	1.35983e+08
1-Aminocyclohexanecarboxylic_acid	2.72	level2			144.102	27.6	C7H13NO2	POS	HMDB0038249	2756-56-1		Lipids and lipid-like molecules	Prenol lipids	Monoterpenoids	1.22041e+06	1.32531e+06	1.53397e+06	1.39247e+06	1.2705e+06	1.07517e+06	1.05125e+06	1.13563e+06	1.3101e+06	1.10025e+06	1.23594e+06	1.64151e+06	1.00641e+06	1.17816e+06	1.19374e+06
Palbociclib (monohydrochloride)	2.72	level2			446.232	128.9	C24H29N7O2	NEG	HMDB0256084	827022-32-2	D10372	Organoheterocyclic compounds	Diazinanes	Piperazines	527312	294112	372942	318913	337090	337772	405755	371116	356705	380376	273935	488028	497737	384770	288508
LPC(O-18:1)	2.72	level2			508.376	121.7	C26H54NO6P	POS				Lipids and lipid-like molecules	Glycerophospholipids	Glycerophosphocholines	7.34914e+07	7.63555e+07	9.11091e+07	6.02281e+07	1.21894e+08	1.12272e+08	8.11063e+07	8.45911e+07	8.4416e+07	9.29952e+07	1.14609e+08	5.88585e+07	8.00849e+07	1.14572e+08	9.33322e+07
LPC(20:4)	2.72	level2			544.339	116	C28H50NO7P	POS	HMDB0010395			Lipids and lipid-like molecules	Glycerophospholipids	Glycerophosphocholines	5.97996e+08	8.69053e+08	6.3413e+08	6.62686e+08	7.05752e+08	7.5665e+08	7.78381e+08	6.76767e+08	7.06874e+08	5.86182e+08	4.91559e+08	5.15213e+08	5.84118e+08	5.09763e+08	5.46381e+08
LPE(P-16:0)	2.72	level2			438.298	114.2	C21H44NO6P	POS	HMDB0011152	174062-72-7		Lipids and lipid-like molecules	Glycerophospholipids	Glycerophosphoethanolamines	1.77338e+08	1.53442e+08	1.8576e+08	1.47504e+08	1.80586e+08	1.79396e+08	1.39777e+08	1.43769e+08	1.3479e+08	1.33027e+08	2.33545e+08	1.24181e+08	1.96399e+08	1.84788e+08	1.78125e+08
Linoleoylcarnitine (Car(18:2))	2.72	level2			424.342	93.4	C25H45NO4	POS	HMDB0241541	36816-10-1					1.13696e+06	1.24173e+06	471103	447434	990990	1.06644e+06	492199	558247	609779	149115	211465	300887	212392	78400.4	135190
Eicoseneoylcarnitine (Car(20:1))	2.72	level2			454.389	84.7	C27H51NO4	POS							88798.2	402207	218354	271413	268451	299944	82417.2	130581	144030	517711	249378	148258	134185	110488	157251
1-Ethyl-3-methylimidazolium cation	2.71	level2			111.091	301.2	C6H11N2	POS				Organoheterocyclic compounds	Azoles	Imidazoles	788539	756029	907806	849356	979833	999033	980941	565330	938307	848897	894621	1.10576e+06	932592	980113	899524
3-(Carboxymethylamino)propanoic_acid	2.71	level2			148.06	259.1	C5H9NO4	POS	HMDB0033550	505-72-6		Organic acids and derivatives	Carboxylic acids and derivatives	Amino acids, peptides, and analogues	610949	873194	484431	1.19678e+06	586159	492061	545193	569573	521828	1.0792e+06	1.03057e+06	497832	509970	549530	450646
3'-Sialyllactose	2.71	level2			632.206	242.7	C23H39NO19	NEG							133782	139991	159454	341622	155390	157249	183129	163578	156572	121450	157797	136633	157260	148627	159340
2-Amino-4-methoxybutanoic acid	2.71	level2			134.081	211.8	C5H11NO3	POS				Organic acids and derivatives	Carboxylic acids and derivatives	Amino acids, peptides, and analogues	3.46139e+06	3.97904e+06	4.1194e+06	4.50918e+06	3.88118e+06	3.96178e+06	3.75903e+06	4.11089e+06	4.27311e+06	3.95546e+06	3.68104e+06	3.93107e+06	4.09985e+06	3.96976e+06	3.92787e+06
Ile-Glu	2.71	level2			261.144	206.8	C11H20N2O5	POS							1.29917e+06	1.2248e+06	1.55948e+06	1.37625e+06	1.31215e+06	1.37195e+06	1.53283e+06	1.53001e+06	1.38945e+06	1.04759e+06	1.4343e+06	1.4179e+06	1.41719e+06	1.56292e+06	1.38645e+06
4'-Hydroxyflurbiprofen	2.71	level2			261.092	184.7	C15H13FO3	POS	HMDB0060917			Benzenoids	Benzene and substituted derivatives	Biphenyls and derivatives	763275	635107	550114	678656	708346	422464	553492	518472	1.0699e+06	663036	689574	1.08386e+06	548650	691118	581245
Piperazine-N,N'-bis(2-hydroxypropanesulfonic acid)	2.71	level2			363.09	173.1	C10H22N2O8S2	POS				Organoheterocyclic compounds	Diazinanes	Piperazines	2.59745e+06	798280	966304	3.53012e+06	1.03635e+06	867422	7.90283e+06	1.81496e+06	4.55678e+06	707637	1.32279e+06	832132	1.30518e+06	878321	737643
Pro-Glu	2.71	level2			243.099	164	C10H16N2O5	NEG				Organic acids and derivatives	Carboxylic acids and derivatives	Amino acids, peptides, and analogues	1.79674e+06	2.13021e+06	2.6828e+06	1.91883e+06	2.55658e+06	2.6365e+06	2.22087e+06	2.37771e+06	2.18169e+06	2.11285e+06	2.16794e+06	2.5551e+06	2.10204e+06	2.44104e+06	2.17391e+06
Ganglioside-GM3(d18:1/16:0)	2.71	level2			1153.72	160.2	C57H104N2O21	POS				Lipids and lipid-like molecules	Sphingolipids	Glycosphingolipids	261010	357560	147685	367484	334435	334933	161853	170195	132701	206256	361613	362725	418434	425588	382410
Betonicine	2.71	level2			160.096	148.4	C7H13NO3	POS	HMDB0029412	515-25-3	C08269	Organic acids and derivatives	Carboxylic acids and derivatives	Amino acids, peptides, and analogues	2.91043e+06	4.04175e+06	2.92197e+06	2.8575e+06	3.38144e+06	3.59745e+06	3.57397e+06	3.79836e+06	3.73094e+06	4.36835e+06	3.77531e+06	3.19819e+06	3.64132e+06	3.56038e+06	3.65122e+06
(2-{[3-hydroxy-2-tetradecanamidooctadec-4-en-1-yl phosphonato]oxy}ethyl)trimethylazanium	2.71	level2			733.55	109.1	C37H75N2O6P	NEG	HMDB0012097	121999-55-1		Lipids and lipid-like molecules	Sphingolipids	Phosphosphingolipids	8.11475e+06	6.20011e+06	7.41023e+06	7.11653e+06	6.68091e+06	7.14292e+06	5.82556e+06	6.12496e+06	5.27851e+06	6.58102e+06	5.95739e+06	9.385e+06	8.60667e+06	7.83904e+06	6.72793e+06
Dorzolamide	2.71	level2			323.019	86.6	C10H16N2O4S3	NEG	HMDB0015007	120279-96-1	C06969	Organoheterocyclic compounds	Thiophenes	2,3,5-trisubstituted thiophenes	1.70579e+06	1.40749e+06	1.31893e+06	586012	1.30932e+06	1.47104e+06	1.19408e+06	1.13775e+06	1.16553e+06	1.54985e+06	720266	1.21982e+06	1.38579e+06	969557	947500
N-Acetyl-D-galactosamine 4-sulfate	2.71	level2			300.04	86.6	C8H15NO9S	NEG				Organic oxygen compounds	Organooxygen compounds	Carbohydrates and carbohydrate conjugates	7.16163e+06	5.78704e+06	5.44951e+06	4.80974e+06	5.61775e+06	5.56123e+06	5.06215e+06	5.06089e+06	4.99355e+06	5.19883e+06	5.23193e+06	5.85934e+06	5.97851e+06	5.27194e+06	4.93376e+06
2-(2',3',4'-Trihydroxybutyl)quinoxaline	2.71	level2			235.108	72.8	C12H14N2O3	POS				Organoheterocyclic compounds	Diazanaphthalenes	Benzodiazines	3.48225e+06	5.73737e+06	4.67565e+06	5.57143e+06	4.76019e+06	5.44358e+06	5.72212e+06	5.28312e+06	5.03766e+06	7.27144e+06	7.32675e+06	5.67097e+06	4.30363e+06	6.20096e+06	5.6631e+06
1-Methyl-3-(trifluoromethyl)benzo[c][1,8]naphthyridin-6(5H)-one	2.71	level2			277.06	62.6	C14H9F3N2O	NEG				Organoheterocyclic compounds	Isoquinolines and derivatives	Isoquinolones and derivatives	984618	2.04453e+06	811622	1.07383e+06	787656	899644	809120	839430	796995	1.01623e+06	2.69929e+06	698129	797143	850841	1.09791e+06
Tetradecylamine	2.71	level2			214.253	49.6	C14H31N	POS	HMDB0258887			Organic nitrogen compounds	Organonitrogen compounds	Amines	336709	242269	239707	219045	3.76186e+06	260344	431676	464936	444222	238114	262350	269493	267412	285379	261849
5-Hydroxy-2-(hydroxymethyl)pyridine	2.71	level2			124.04	40.6	C6H7NO2	NEG				Organoheterocyclic compounds	Pyridines and derivatives	Hydroxypyridines	3.89126e+06	3.54797e+06	3.95886e+06	1.86303e+06	3.97414e+06	3.76211e+06	5.33035e+06	3.02809e+06	3.41528e+06	2.43188e+06	3.47992e+06	4.29827e+06	2.7236e+06	3.10539e+06	3.05133e+06
1,2-Diarachidonoyl-sn-glycero-3-phosphocholine	2.71	level2			830.567	33.6	C48H80NO8P	POS	HMDB0008443			Lipids and lipid-like molecules	Glycerophospholipids	Glycerophosphocholines	1.71529e+07	1.69164e+07	2.15468e+07	1.40029e+07	1.99411e+07	1.90307e+07	2.58806e+07	2.36485e+07	2.54494e+07	1.89244e+07	1.96458e+07	1.66908e+07	1.83899e+07	1.78264e+07	1.88875e+07
6,7,3',4'-Tetramethoxyisoflavone	2.71	level2			343.118	31	C19H18O6	POS				Phenylpropanoids and polyketides	Isoflavonoids	O-methylated isoflavonoids	0	268887	136121	114093	76189.7	180692	331326	492276	545000	432463	473929	101087	0	551670	612335
L-Valinamide	2.71	level2			117.102	30.4	C5H12N2O	POS				Organic acids and derivatives	Carboxylic acids and derivatives	Amino acids, peptides, and analogues	226707	240497	153834	168484	100516	233491	195491	196129	249464	164836	263980	161675	172675	387953	230894
2-Arachidonoyl-1-palmitoyl-sn-glycero-3-phosphoethanolamine	2.71	level2			738.508	18.1	C41H74NO8P	NEG	HMDB0008937	70812-59-8		Lipids and lipid-like molecules	Glycerophospholipids	Glycerophosphoethanolamines	4.96006e+07	3.62554e+07	3.33094e+07	3.68491e+07	3.80468e+07	4.07715e+07	2.82354e+07	2.41228e+07	2.98039e+07	4.69746e+07	3.46168e+07	3.71358e+07	4.09692e+07	3.38676e+07	3.63841e+07
5beta-Pregnane-3alpha,17alpha,20alpha-triol	2.71	level2			337.273	15.7	C21H36O3	POS	HMDB0006070	27178-64-9		Lipids and lipid-like molecules	Steroids and steroid derivatives	Pregnane steroids	5.04798e+06	5.42641e+06	7.63999e+06	7.39345e+06	6.45148e+06	6.37346e+06	4.60016e+06	2.93085e+06	4.24911e+06	5.77186e+06	4.9759e+06	8.31608e+06	7.26905e+06	6.43403e+06	5.30387e+06
Lauric diethanolamide	2.71	level2			288.253	239.7	C16H33NO3	POS	HMDB0032358	120-40-1		Lipids and lipid-like molecules	Fatty Acyls	Fatty amides	485106	463393	639745	445076	510349	524231	443659	459872	502143	532751	1.28039e+06	466182	487556	1.38653e+06	477130
PC(42:5)	2.71	level2			864.646	33	C50H90NO8P	POS							1.22235e+07	1.1042e+07	1.07003e+07	1.04545e+07	1.17577e+07	1.11868e+07	9.17857e+06	9.6039e+06	8.22379e+06	1.18726e+07	9.46408e+06	1.30875e+07	1.27175e+07	1.36691e+07	9.64253e+06
Isovaleramide	2.71	level2			102.091	32.7	C5H11NO	POS		541-46-8	D04637	Lipids and lipid-like molecules	Fatty Acyls	Fatty amides	3.33e+06	1.4774e+06	1.42757e+06	4.16738e+06	1.18079e+06	3.636e+06	4.00316e+06	4.39571e+06	4.09827e+06	4.41753e+06	1.02958e+06	4.00372e+06	3.82179e+06	3.99668e+06	4.11641e+06
PC(35:4)	2.71	level2			768.552	19.7	C43H78NO8P	POS							8.53343e+07	5.49185e+07	2.30407e+07	4.6917e+07	3.56068e+07	7.37336e+07	3.28802e+07	3.55141e+07	3.49574e+07	4.37846e+07	5.39988e+07	3.85179e+07	4.74356e+07	4.58123e+07	4.7592e+07
PC(35:2)	2.7	level2			772.583	26.4	C43H82NO8P	POS							6.32969e+06	6.64617e+06	6.38864e+06	6.91333e+06	6.28826e+06	6.67707e+06	4.76691e+06	4.69714e+06	4.31577e+06	6.84144e+06	5.91857e+06	7.75975e+06	7.98184e+06	7.03696e+06	6.21749e+06
Pro-Ile	2.7	level2			229.155	214.1	C11H20N2O3	POS	HMDB0304810			Organic acids and derivatives	Carboxylic acids and derivatives	Amino acids, peptides, and analogues	2.47778e+06	2.63036e+06	1.87195e+06	2.39989e+06	2.7434e+06	2.21074e+06	2.24388e+06	2.0744e+06	2.24554e+06	2.03802e+06	1.86836e+06	2.09042e+06	2.36687e+06	1.90251e+06	2.21759e+06
Ethyl 4-amino-2-(ethylsulfanyl)-5-pyrimidinecarboxylate	2.7	level2			228.08	198.8	C9H13N3O2S	POS				Organoheterocyclic compounds	Diazines	Pyrimidines and pyrimidine derivatives	310602	392459	369536	252894	447336	392984	305495	334980	330778	347408	333696	377202	352733	317775	360276
(Methylsulfanyl)heptyl glucosinolate	2.7	level2			462.093	198.8	C15H29NO9S3	NEG	HMDB0304242			Organic oxygen compounds	Organooxygen compounds	Carbohydrates and carbohydrate conjugates	65672.9	33935.3	26839.4	24950.1	43289.3	30213.8	39325.8	44453.1	34255.8	31978.6	39742.2	26319.2	17365.1	32247.7	39675.5
2-(Naphthalen-1-yl)-1H-1,3-benzodiazole	2.7	level2			245.107	198.3	C17H12N2	POS				Benzenoids	Naphthalenes	Naphthalenes	3.15597e+06	4.44461e+06	4.21536e+06	2.66188e+06	4.58271e+06	4.46056e+06	3.43357e+06	3.55604e+06	3.54875e+06	3.89026e+06	3.63559e+06	3.83968e+06	3.93182e+06	3.56456e+06	3.79582e+06
(Diethylamino)(oxo)acetic acid	2.7	level2			146.081	197.1	C6H11NO3	POS				Organic acids and derivatives	Carboxylic acids and derivatives	Amino acids, peptides, and analogues	2.96152e+06	3.69214e+06	3.62349e+06	3.66585e+06	3.8713e+06	3.7104e+06	7.43347e+06	3.46307e+06	3.48908e+06	3.16125e+06	3.47907e+06	3.35423e+06	3.29238e+06	6.87797e+06	3.46818e+06
Val-Glu	2.7	level2			245.114	175.6	C10H18N2O5	NEG				Organic acids and derivatives	Carboxylic acids and derivatives	Amino acids, peptides, and analogues	1.40608e+06	1.8511e+06	2.23079e+06	1.16046e+06	2.27609e+06	2.11538e+06	1.53516e+06	1.5316e+06	1.47465e+06	1.37774e+06	1.30029e+06	1.42604e+06	1.50012e+06	1.48294e+06	1.22219e+06
N'-[4-[2-[(3-Chlorobenzyl)amino]ethyl]phenyl]thiophene-2-carboxamidine	2.7	level2			370.113	175.1	C20H20ClN3S	POS				Benzenoids	Benzene and substituted derivatives	Phenethylamines	1.79999e+06	1.68339e+06	1.46373e+06	434870	1.48399e+06	1.68298e+06	1.40902e+06	1.60945e+06	1.47688e+06	681685	1.46895e+06	1.18065e+06	1.57575e+06	1.72043e+06	1.588e+06
Thymol blue	2.7	level2			467.189	157.5	C27H30O5S	POS	HMDB0259055			Organoheterocyclic compounds	Benzofurans	Benzofuranones	3.36894e+06	400479	553938	212896	504297	540480	756357	924461	898529	972534	336834	485960	2.51105e+06	693314	1.01912e+06
2-(4-Amino-1-piperidinyl)acetamide	2.7	level2			158.129	154.8	C7H15N3O	POS				Organic acids and derivatives	Carboxylic acids and derivatives	Amino acids, peptides, and analogues	1.42325e+07	2.01183e+07	2.06341e+07	1.59591e+07	2.11802e+07	1.62576e+07	1.76012e+07	1.53588e+07	1.92606e+07	2.52039e+07	2.2174e+07	1.50814e+07	1.81008e+07	1.82522e+07	1.81902e+07
Cauloside C	2.7	level2			765.444	141	C41H66O13	NEG							0	0	3530.2	302025	0	0	21439.8	26372.9	21603.7	0	0	6247.12	9612.55	0	0
Methylecgonine	2.7	level2			200.128	130.6	C10H17NO3	POS				Alkaloids and derivatives	Tropane alkaloids	Tropane alkaloids	1.6018e+06	1.67173e+06	2.85949e+06	1.77609e+06	2.50843e+06	2.52583e+06	2.52674e+06	2.4636e+06	2.54222e+06	2.71266e+06	2.5765e+06	2.36053e+06	2.02825e+06	2.65317e+06	2.74099e+06
Ecgonine ethyl ester	2.7	level2			214.144	130.5	C11H19NO3	POS	HMDB0251685			Alkaloids and derivatives	Tropane alkaloids	Tropane alkaloids	1.15151e+06	2.1017e+06	2.52918e+06	1.52422e+06	2.33229e+06	2.19114e+06	685797	2.15002e+06	2.0066e+06	789734	1.78395e+06	1.98119e+06	1.9772e+06	2.13045e+06	1.46706e+06
1-Benzylpyrrolidine-3-carboxylic acid	2.7	level2			206.118	130.3	C12H15NO2	POS				Organoheterocyclic compounds	Pyrrolidines	Pyrrolidine carboxylic acids and derivatives	664842	633643	806099	698245	701314	687063	755742	809933	796991	749806	971208	991562	579658	924449	949364
1-Lignoceroyl-2-hydroxy-sn-glycero-3-phosphocholine	2.7	level2			608.465	109.3	C32H66NO7P	POS	HMDB0010405		C04230	Lipids and lipid-like molecules	Glycerophospholipids	Glycerophosphocholines	3.38488e+06	4.4764e+06	4.16143e+06	3.06597e+06	3.99899e+06	4.36788e+06	2.40833e+06	2.41044e+06	1.96164e+06	4.46789e+06	3.48465e+06	4.46395e+06	4.77772e+06	3.51556e+06	3.95322e+06
(R)-(-)-2-Oxothiazolidine-4-carboxylic acid	2.7	level2			145.992	107.2	C4H5NO3S	NEG				Organic acids and derivatives	Carboxylic acids and derivatives	Amino acids, peptides, and analogues	474803	991761	586373	715058	951996	823185	711422	695732	763561	850282	1.13309e+06	758866	621392	741681	705469
N-Nervonoyl-D-erythro-sphingosylphosphorylcholine	2.7	level2			813.682	97.1	C47H93N2O6P	POS	HMDB0012107	94359-13-4	C00550	Lipids and lipid-like molecules	Sphingolipids	Phosphosphingolipids	3.8747e+08	3.14056e+08	1.51517e+08	2.40221e+08	2.69803e+08	2.73268e+08	1.92938e+08	1.98432e+08	2.11015e+08	3.17345e+08	4.06092e+08	2.55967e+08	3.31589e+08	3.45817e+08	3.86171e+08
6-Benzylaminouracil	2.7	level2			218.092	92.7	C11H11N3O2	POS				Benzenoids	Benzene and substituted derivatives	Benzylamines	460259	740635	909552	960657	544156	1.72838e+06	1.0172e+06	506075	1.15389e+06	1.08525e+06	1.09733e+06	1.12324e+06	1.08512e+06	1.06252e+06	1.054e+06
3-[(4-Amino-2-quinazolinyl)amino]phenol	2.7	level2			251.095	74.6	C14H12N4O	NEG				Organoheterocyclic compounds	Diazanaphthalenes	Benzodiazines	497277	698113	576947	639631	572993	666544	638819	562881	509616	547083	608271	691910	478598	608489	602845
15S-Hydroperoxy-11Z,13E-eicosadienoic acid	2.7	level2			339.254	45.2	C20H36O4	NEG				Lipids and lipid-like molecules	Fatty Acyls	Eicosanoids	1.26803e+06	950757	764831	569393	848025	983651	801983	967756	891653	610195	1.20955e+06	1.11023e+06	886891	1.11209e+06	1.03789e+06
10-Hydroxy-2,4b,8-trimethyl-2-(2-((3,4,5-trihydroxy-6-(hydroxymethyl)tetrahydro-2H-pyran-2-yl)oxy)ethyl)dodecahydro-4a,10a-epoxyphenanthrene-8-carboxylic acid	2.7	level2			513.272	42.9	C26H42O10	NEG				Lipids and lipid-like molecules	Fatty Acyls	Fatty acyl glycosides	537214	1.50459e+06	1.37746e+06	2.98861e+06	1.27661e+06	2.97078e+06	2.04632e+06	2.00239e+06	2.02687e+06	1.11172e+06	590343	576930	666597	468286	1.36097e+06
N-(4-Hydroxyphenyl)glycine	2.7	level2			168.065	41.4	C8H9NO3	POS	HMDB0255011			Organic acids and derivatives	Carboxylic acids and derivatives	Amino acids, peptides, and analogues	7.06103e+06	596534	1.76747e+06	3.10066e+06	1.90284e+06	1.30399e+06	1.93655e+06	2.34128e+06	2.10973e+06	2.63255e+06	2.12592e+06	1.15626e+06	2.49958e+06	2.07372e+06	1.29593e+06
Dimethylethanolamine	2.7	level2			90.0912	38.7	C4H11NO	POS	HMDB0032231	108-01-0	C04308	Organic nitrogen compounds	Organonitrogen compounds	Amines	2.34958e+06	2.31756e+06	2.02713e+06	2.05008e+06	1.73734e+06	2.38221e+06	1.49873e+06	1.52177e+06	1.85529e+06	2.33202e+06	2.22524e+06	3.38323e+06	1.75711e+06	1.96514e+06	1.74841e+06
cis-Pinonic acid	2.7	level2			183.103	26.7	C10H16O3	NEG				Organic oxygen compounds	Organooxygen compounds	Carbonyl compounds	1.63848e+06	3.36694e+06	2.9855e+06	2.16922e+06	2.70836e+06	2.71845e+06	2.12096e+06	2.10474e+06	2.42265e+06	1.75026e+06	2.12492e+06	2.07767e+06	2.10872e+06	2.40767e+06	2.00915e+06
Palmitoyleicosapentaenoyl phosphatidylcholine	2.7	level2			780.552	18.4	C44H78NO8P	POS				Lipids and lipid-like molecules	Glycerophospholipids	Glycerophosphocholines	5.09588e+07	6.7343e+07	5.737e+07	6.18421e+07	5.50732e+07	5.09232e+07	6.46529e+07	6.70483e+07	6.31867e+07	5.91301e+07	4.59968e+07	5.68776e+07	5.27794e+07	4.99266e+07	5.01659e+07
Pergolide	2.7	level2			315.188	301.2	C19H26N2S	POS	HMDB0015317	66104-22-1	C07425	Organoheterocyclic compounds	Quinolines and derivatives	Indoloquinolines	679973	1.38515e+06	1.18799e+06	899364	1.25297e+06	950661	884660	593389	1.11854e+06	435441	944186	1.00158e+06	555646	595177	759663
Methocarbamol	2.7	level2			242.102	5.2	C11H15NO5	POS	HMDB0014567	532-03-6		Benzenoids	Phenol ethers	Anisoles	162695	190304	271534	184009	223485	155022	278282	238861	214566	182338	231567	201981	262133	204974	160323
Pyrogallol	2.7	level2			125.024	169.9	C6H6O3	NEG	HMDB0013674	87-66-1	C01108	Benzenoids	Phenols	Benzenetriols and derivatives	2.47102e+06	2.74928e+06	4.53797e+06	1.04351e+06	4.78959e+06	2.56893e+06	2.71462e+06	3.16579e+06	2.78555e+06	2.48198e+06	2.0683e+06	2.60186e+06	2.33073e+06	2.71199e+06	2.76206e+06
PC(38:7)	2.7	level2			804.551	47.9	C46H78NO8P	POS							7.51368e+06	4.81032e+06	7.3361e+06	8.83822e+06	8.3943e+06	4.99672e+06	8.4006e+06	8.30626e+06	9.9472e+06	3.92819e+06	7.60286e+06	6.91335e+06	9.09416e+06	7.68586e+06	8.65583e+06
Triglochinic acid	2.7	level2			187.025	46.5	C7H8O6	NEG		31795-12-7		Organic acids and derivatives	Carboxylic acids and derivatives	Tricarboxylic acids and derivatives	3.2145e+06	3.40721e+06	3.8973e+06	6.62379e+06	3.65214e+06	3.40548e+06	3.03266e+06	3.17571e+06	3.06907e+06	2.78972e+06	3.35583e+06	4.73593e+06	3.67534e+06	3.58609e+06	3.44626e+06
PI(16:0/18:1)	2.7	level2			835.532	113.1	C43H81O13P	NEG	HMDB0009783	50730-13-7	C13888	Lipids and lipid-like molecules	Glycerophospholipids	Glycerophosphoinositols	5.47552e+07	5.59489e+07	2.11959e+07	4.36302e+07	3.89533e+07	4.75159e+07	3.69521e+07	4.12738e+07	3.92055e+07	4.72279e+07	5.60946e+07	3.74095e+07	3.17482e+07	5.42285e+07	5.21886e+07
LPI(20:4)	2.69	level2			621.303	151.2	C29H49O12P	POS	HMDB0061690						612478	664875	776038	404597	719911	750292	513402	553504	533878	535822	499960	490774	395582	433928	456810
PC(20:1)	2.69	level2			546.354	47.8	C28H54NO8P	POS		61596-54-1					5.59514e+06	3.06164e+06	7.11853e+06	2.28342e+06	4.64404e+06	5.48657e+06	5.38029e+06	5.39348e+06	5.26499e+06	4.71339e+06	3.39956e+06	4.49593e+06	3.49811e+06	3.6995e+06	7.38067e+06
N-Methyl-L-prolinamide	2.69	level2			129.102	301.2	C6H12N2O	POS				Organic acids and derivatives	Carboxylic acids and derivatives	Amino acids, peptides, and analogues	2.2356e+06	3.76323e+06	3.06642e+06	3.77391e+06	3.42729e+06	3.55243e+06	2.91568e+06	3.04724e+06	3.04647e+06	3.16204e+06	3.22328e+06	3.5975e+06	3.4688e+06	3.94109e+06	3.0996e+06
Nordazepam	2.69	level2			271.064	270.3	C15H11ClN2O	POS	HMDB0060538	1088-11-5	C07486	Organoheterocyclic compounds	Benzodiazepines	1,4-benzodiazepines	441417	444983	388016	311426	342190	350556	395170	371161	321555	370164	307157	309811	301322	324196	328896
Thiazovivin	2.69	level2			310.077	245.9	C15H13N5OS	NEG				Organoheterocyclic compounds	Azoles	Thiazoles	935150	962648	680277	917234	774624	876527	824434	850959	832577	913136	740484	993931	904103	833569	885317
Glu-Ser	2.69	level2			235.093	242.7	C8H14N2O6	POS	HMDB0028828	5875-38-7		Organic acids and derivatives	Carboxylic acids and derivatives	Amino acids, peptides, and analogues	555142	1.40702e+06	1.33154e+06	1.5021e+06	1.3801e+06	723362	909319	947295	860641	1.19939e+06	1.65283e+06	1.50173e+06	1.56107e+06	1.13747e+06	1.6322e+06
5-Nitro-N-(3-pyridinylmethyl)-2-furamide	2.69	level2			248.066	228.7	C11H9N3O4	POS				Organoheterocyclic compounds	Furans	Nitrofurans	765123	697699	649867	1.62973e+06	929874	955354	781196	806197	782253	1.05004e+06	1.24928e+06	288684	301923	567332	652615
Ser-Ile	2.69	level2			217.119	206.3	C9H18N2O4	NEG							594632	723924	688089	691186	692981	661526	691824	744742	720299	667454	704690	747136	710225	714004	725129
1-Propanone, 1-[4-(5'-chloro-3,5-dimethyl[2,4'-bipyridin]-2'-yl)-1-piperazinyl]-3-(methylsulfonyl)-	2.69	level2			437.142	204.8	C20H25ClN4O3S	POS				Organoheterocyclic compounds	Diazinanes	Piperazines	2.72831e+06	306750	305013	174050	296725	255920	509718	552886	541237	406342	167718	220021	1.59027e+06	367320	544316
Isovalerylsarcosine	2.69	level2			174.112	197.5	C8H15NO3	POS	HMDB0002087	88127-29-1		Organic acids and derivatives	Carboxylic acids and derivatives	Amino acids, peptides, and analogues	6.11688e+06	6.40868e+06	5.56049e+06	4.28158e+06	6.0881e+06	6.97644e+06	4.9415e+06	5.168e+06	6.15511e+06	6.5972e+06	4.65735e+06	4.6377e+06	5.99703e+06	5.07981e+06	5.651e+06
1-(3-carboxypropyl)-3,7-dimethylxanthine	2.69	level2			267.109	195.5	C11H14N4O4	POS	HMDB0243498			Organoheterocyclic compounds	Imidazopyrimidines	Purines and purine derivatives	1.02049e+06	1.42277e+06	1.44445e+06	882498	1.52462e+06	1.51096e+06	1.05363e+06	788563	1.12525e+06	1.08167e+06	628974	958737	1.03714e+06	770201	637205
5-Isopropyl-5-methylhydantoin	2.69	level2			157.097	185.4	C7H12N2O2	POS				Organoheterocyclic compounds	Azolidines	Imidazolidines	1.06565e+06	1.12732e+06	860501	828753	849173	1.05929e+06	1.00065e+06	1.02813e+06	1.73284e+06	703221	1.07025e+06	1.60918e+06	830683	855723	1.01004e+06
Resazurin	2.69	level2			230.046	176.5	C12H7NO4	POS	HMDB0257158		C11178	Organoheterocyclic compounds	Benzoxazines	Phenoxazines	1.45343e+06	2.11272e+06	1.98439e+06	1.61397e+06	1.98999e+06	2.31927e+06	1.78921e+06	1.92268e+06	1.73071e+06	1.79109e+06	763249	2.03962e+06	1.8114e+06	1.51094e+06	1.33625e+06
(.alpha.S,1S,2R)-.alpha.-Amino-2-carboxycyclopropaneacetic acid	2.69	level2			158.046	171.8	C6H9NO4	NEG				Organic acids and derivatives	Carboxylic acids and derivatives	Amino acids, peptides, and analogues	2.43357e+06	3.09918e+06	2.55825e+06	1.33732e+06	2.67631e+06	2.79557e+06	3.32653e+06	3.2825e+06	3.27617e+06	2.59287e+06	1.975e+06	3.47385e+06	3.59892e+06	3.6966e+06	3.70962e+06
Soyasaponin II	2.69	level2			911.503	164.8	C47H76O17	NEG							29770.5	5998.84	12443	1.43519e+06	12038.5	16023.9	96003.2	127242	98811.5	11753.7	0	14012.7	40951.5	12629.4	4225.04
4-Chloro-2-methyl-5-(4-morpholinyl)-3(2H)-pyridazinone	2.69	level2			230.07	164.4	C9H12ClN3O2	POS				Organic nitrogen compounds	Organonitrogen compounds	Amines	2.31897e+06	2.56168e+06	2.81909e+06	1.39768e+06	2.55253e+06	2.33218e+06	2.25564e+06	2.86412e+06	2.79636e+06	2.97225e+06	3.06376e+06	2.64104e+06	2.93915e+06	2.78637e+06	2.56831e+06
5-Chloro-7-(4-morpholinylmethyl)-8-quinolinol	2.69	level2			277.074	143.7	C14H15ClN2O2	NEG				Organoheterocyclic compounds	Quinolines and derivatives	Haloquinolines	1.09235e+06	939979	543286	430520	663474	792838	931547	1.10596e+06	990685	897427	436569	1.29353e+06	728821	806868	694869
1-Palmitoyl-2-linoleoyl-sn-glycero-3-phosphate	2.69	level2			671.466	136.7	C37H69O8P	NEG	HMDB0007860		C00416	Lipids and lipid-like molecules	Glycerophospholipids	Glycerophosphates	194913	165416	74435	268582	137504	116177	108297	140239	122257	243651	415928	228205	216199	303510	327948
1-Stearoyl-2-linoleoyl-sn-glycero-3-phosphate	2.69	level2			699.497	136	C39H73O8P	NEG	HMDB0007861		C00416	Lipids and lipid-like molecules	Glycerophospholipids	Glycerophosphates	142261	84703	11294.1	78909.8	57418.1	70941.4	61954.3	36048.4	34831.6	92032.3	216146	87088.3	68425.7	109490	157953
GM4(d18:1/16:0)	2.69	level2			989.654	129	C51H94N2O16	NEG				Lipids and lipid-like molecules	Sphingolipids	Glycosphingolipids	363068	321285	171161	380793	272447	337159	182813	175899	192728	249399	396012	402603	420221	424362	407889
Prolyl-Tyrosine	2.69	level2			279.134	124.1	C14H18N2O4	POS	HMDB0029029			Organic acids and derivatives	Carboxylic acids and derivatives	Amino acids, peptides, and analogues	1.44267e+06	2.00987e+06	2.32143e+06	2.43099e+06	2.21424e+06	2.57549e+06	2.44308e+06	3.03129e+06	2.02208e+06	3.03634e+06	2.62641e+06	1.69841e+06	1.91869e+06	1.81995e+06	1.95783e+06
Mepanipyrim-2-hydroxypropyl	2.69	level2			244.144	114.9	C14H17N3O	POS				Benzenoids	Benzene and substituted derivatives	Aniline and substituted anilines	470502	1.14126e+06	503515	814749	876229	1.00413e+06	432044	1.25199e+06	1.41631e+06	953096	1.45176e+06	572575	1.15977e+06	1.23081e+06	1.17336e+06
2-Amino-6-ethyl-4(3H)-pyrimidinone	2.69	level2			140.082	103.9	C6H9N3O	POS				Organoheterocyclic compounds	Diazines	Pyrimidines and pyrimidine derivatives	621115	2.30069e+06	1.3148e+06	2.35435e+06	1.47566e+06	958493	1.25705e+06	1.29948e+06	1.29067e+06	1.01527e+06	1.30812e+06	1.08225e+06	2.05811e+06	451749	666299
Zebularine	2.69	level2			229.082	68.8	C9H12N2O5	POS				Nucleosides, nucleotides, and analogues	Pyrimidine nucleosides	Pyrimidine nucleosides	122595	198865	154908	190087	183636	216853	165135	167536	169539	102406	147762	260164	178447	217819	128055
N-Desmethylzolmitriptan	2.69	level2			274.155	54.2	C15H19N3O2	POS				Organoheterocyclic compounds	Indoles and derivatives	Tryptamines and derivatives	173744	235896	217036	163751	273626	272348	220568	217709	205166	194013	278449	140057	156984	192031	194456
Hexadecanedioic acid, 3,3,14,14-tetramethyl-	2.69	level2			341.27	43.9	C20H38O4	NEG	HMDB0254402			Lipids and lipid-like molecules	Fatty Acyls	Fatty acids and conjugates	2.47193e+06	2.50529e+06	2.10264e+06	1.25401e+06	2.35571e+06	2.62741e+06	1.97773e+06	1.89364e+06	1.75407e+06	1.66076e+06	3.41497e+06	3.53181e+06	2.6309e+06	3.70442e+06	2.59082e+06
[(4,6-Dimethyl-2-pyrimidinyl)amino]acetic acid	2.69	level2			182.092	29	C8H11N3O2	POS				Organic acids and derivatives	Carboxylic acids and derivatives	Amino acids, peptides, and analogues	679953	647009	876918	767687	713279	752492	644174	761719	780223	462263	846803	524858	445245	816455	588272
3-[(3-Methylbutyl)nitrosoamino]-2-butanone	2.69	level2			187.144	23.4	C9H18N2O2	POS	HMDB0033553	71016-15-4		Organic nitrogen compounds	Organonitrogen compounds	Organic nitroso compounds	553209	611883	779074	693846	585975	510289	777595	1.0082e+06	1.03507e+06	405325	653714	401802	824867	295473	602887
Esculentoside B	2.69	level2			663.373	13.4	C36H56O11	NEG	HMDB0034636	60820-94-2		Lipids and lipid-like molecules	Prenol lipids	Triterpenoids	2.31935e+06	3.53047e+06	6.20516e+06	759860	4.45934e+06	4.41481e+06	2.83365e+06	3.09463e+06	2.92062e+06	5.27666e+06	1.92377e+06	2.83389e+06	3.7919e+06	1.74028e+06	2.8116e+06
Alverine	2.69	level2			282.222	7	C20H27N	POS	HMDB0015554	150-59-4		Benzenoids	Benzene and substituted derivatives	Phenylpropylamines	184109	204553	191967	203515	176212	186303	178854	208411	206730	177001	181988	220017	198156	212083	192003
1-(beta-D-Ribofuranosyl)-1,4-dihydronicotinamide	2.69	level2			257.113	68.2	C11H16N2O5	POS	HMDB0011648		C15497	Organic oxygen compounds	Organooxygen compounds	Carbohydrates and carbohydrate conjugates	5.612e+06	4.75356e+06	6.13769e+06	6.05223e+06	6.12449e+06	5.82417e+06	5.23975e+06	5.50271e+06	5.48901e+06	6.77248e+06	6.89345e+06	6.21768e+06	5.58264e+06	5.98532e+06	5.63933e+06
1-Linoleoylglycerol	2.69	level2			279.201	21.7	C21H38O4	NEG	HMDB0242115			Lipids and lipid-like molecules	Fatty Acyls	Lineolic acids and derivatives	1.15254e+09	1.0537e+09	9.7292e+08	1.08911e+09	9.81109e+08	821758	8.81475e+08	553029	879580	7.91991e+08	8.18749e+08	925926	1.03694e+09	9.30791e+08	8.92261e+08
PC(38:3)	2.69	level2			812.614	72.2	C46H86NO8P	POS							1.31519e+07	1.28691e+07	1.57757e+07	1.05462e+07	2.91741e+07	1.55479e+07	9.40496e+06	1.34693e+07	9.51459e+06	1.80555e+07	1.09824e+07	1.5454e+07	1.65372e+07	1.25652e+07	1.3479e+07
LPC(18:1)	2.69	level2			522.355	30.4	C26H52NO7P	POS	HMDB0002815	19420-56-5	C03916	Lipids and lipid-like molecules	Glycerophospholipids	Glycerophosphocholines	4.03982e+06	2.53566e+06	8.78019e+06	1.72163e+06	7.33694e+06	7.12577e+06	8.59274e+06	8.38811e+06	5.66011e+06	6.89533e+06	3.54432e+06	4.24809e+06	3.9058e+06	4.05726e+06	5.35724e+06
Methylhalfordinol	2.68	level2			253.096	304.7	C15H12N2O2	POS	HMDB0038571	33864-03-8		Organoheterocyclic compounds	Azoles	Oxazoles	638999	406986	509400	828073	436499	1.27812e+06	830659	698471	839466	575026	1.41402e+06	973073	283811	1.68732e+06	886240
O-Methyl-DL-serine	2.68	level2			120.065	239.7	C4H9NO3	POS	HMDB0341365			Organic acids and derivatives	Carboxylic acids and derivatives	Amino acids, peptides, and analogues	3.2142e+06	3.72415e+06	1.0771e+07	4.80254e+06	3.38177e+06	3.87518e+06	3.58114e+06	3.73628e+06	3.49003e+06	3.81499e+06	3.459e+06	3.25131e+06	3.65267e+06	3.45992e+06	1.50299e+06
2-(9,10-Dioxo-9,10-dihydro-1-anthracenyl)-1H-isoindole-1,3(2H)-dione	2.68	level2			354.077	214.1	C22H11NO4	POS				Benzenoids	Anthracenes	Anthraquinones	448215	370372	539382	233904	459467	383767	379096	460854	416315	517337	619583	312888	560784	458602	514929
4-Trimethylammoniobutanal	2.68	level2			130.122	211.1	C7H15NO	POS	HMDB0001345	64595-66-0	C01149	Organic oxygen compounds	Organooxygen compounds	Carbonyl compounds	944037	696340	627479	6.69265e+07	644818	656292	632322	9.1427e+07	611275	687297	675374	9.88907e+07	764590	9.45931e+07	713611
Ruxolitinib	2.68	level2			307.165	189.1	C17H18N6	POS				Organoheterocyclic compounds	Pyrrolopyrimidines	Pyrrolo[2,3-d]pyrimidines	600958	795990	811728	938050	853847	833743	703050	700742	725801	586333	677491	965734	641297	782070	609991
Aminocyclopyrachlor	2.68	level2			214.039	184.7	C8H8ClN3O2	POS				Organoheterocyclic compounds	Diazines	Pyrimidines and pyrimidine derivatives	7.23306e+06	8.69777e+06	9.09707e+06	9.4211e+06	8.03354e+06	7.44513e+06	8.38395e+06	9.60039e+06	9.56028e+06	9.06879e+06	9.91222e+06	1.01958e+07	9.1037e+06	9.90473e+06	8.34347e+06
4-Chloro-6-(1H-imidazol-1-yl)pyrimidine	2.68	level2			181.028	180.5	C7H5ClN4	POS				Organoheterocyclic compounds	Diazines	Pyrimidines and pyrimidine derivatives	9.17201e+06	8.37162e+06	8.93199e+06	9.28771e+06	7.79237e+06	7.1987e+06	7.10184e+06	2.8032e+07	8.58278e+06	1.15334e+07	9.66553e+06	8.09782e+06	8.42372e+06	8.07319e+06	7.03291e+06
4-Fluoro-6-phenoxy-2-pyrimidinamine	2.68	level2			206.072	173.1	C10H8FN3O	POS				Organic oxygen compounds	Organooxygen compounds	Ethers	1.44716e+06	2.22135e+06	1.31653e+06	1.28473e+06	1.33683e+06	741015	1.0744e+06	992288	1.26715e+06	1.02586e+06	727604	1.3341e+06	903140	967878	1.4008e+06
3(2H)-Pyridazinone, 4-chloro-5-(4-morpholinyl)-	2.68	level2			216.054	161.6	C8H10ClN3O2	POS				Organic nitrogen compounds	Organonitrogen compounds	Amines	9.3159e+06	1.04441e+07	9.57438e+06	1.00545e+07	9.25939e+06	8.26171e+06	8.73882e+06	1.02702e+07	9.98925e+06	9.54332e+06	1.1814e+07	1.08638e+07	1.06986e+07	1.09704e+07	9.45463e+06
Ethanol, 2-[[3-(2,3-dichlorophenoxy)propyl]amino]-	2.68	level2			264.054	155.5	C11H15Cl2NO2	POS				Benzenoids	Benzene and substituted derivatives	Halobenzenes	2.18043e+06	2.30973e+06	2.41994e+06	1.63208e+06	2.15085e+06	1.94502e+06	1.93273e+06	2.43994e+06	2.35535e+06	2.28745e+06	2.41894e+06	2.40631e+06	2.45496e+06	2.39696e+06	2.03137e+06
Diosbulbin_B	2.68	level2			345.135	154.1	C19H20O6	POS	HMDB0036777	20086-06-0		Organoheterocyclic compounds	Naphthofurans	Naphthofurans	1.18004e+06	2.19914e+06	1.70671e+06	1.99609e+06	1.75248e+06	1.89393e+06	2.05499e+06	2.38463e+06	2.27651e+06	3.02537e+06	2.82457e+06	2.42187e+06	2.10638e+06	2.70537e+06	2.62367e+06
D-myo-Inositol, 1-[2-hydroxy-3-[(1-oxo-9,12-octadecadienyl)oxy]propyl hydrogen phosphate], [S-(Z,Z)]-	2.68	level2			595.29	153.4	C27H49O12P	NEG							1.47256e+06	2.37135e+06	2.67688e+06	1.44494e+06	2.64426e+06	2.64683e+06	1.62885e+06	1.70421e+06	1.63681e+06	1.61226e+06	1.0203e+06	2.13335e+06	1.18404e+06	1.39038e+06	1.06278e+06
N-Acetyl-D-galactosaminitol	2.68	level2			224.113	146.1	C8H17NO6	POS				Organic oxygen compounds	Organooxygen compounds	Carbohydrates and carbohydrate conjugates	1.25406e+06	986675	2.29082e+06	850887	1.83921e+06	1.61027e+06	1.76805e+06	1.97183e+06	1.84325e+06	2.78189e+06	2.45034e+06	2.28737e+06	2.49177e+06	2.56869e+06	2.56025e+06
Diniconazole	2.68	level2			326.083	136.6	C15H17Cl2N3O	POS				Benzenoids	Benzene and substituted derivatives	Phenethylamines	755262	954096	864335	8491.12	1.08254e+06	747200	757781	445211	915192	496465	929941	715033	478256	538462	651413
Butanoic acid, 3-methyl-, 2-hydroxy-1-[hydroxy(7-methoxy-2-oxo-2H-1-benzopyran-6-yl)methyl]-2-methylpropyl ester	2.68	level2			379.176	128.6	C20H26O7	POS				Phenylpropanoids and polyketides	Coumarins and derivatives	Coumarins and derivatives	443586	1.12126e+06	651922	706894	865388	947324	1.06478e+06	1.09925e+06	1.08026e+06	1.77587e+06	1.6365e+06	1.1932e+06	798954	1.3902e+06	1.51886e+06
6-Hydroxy-2,6,10,10-tetramethyl-1-oxaspiro[4.5]decan-8-yl 6-O-((2R,3R,4R)-3,4-dihydroxy-4-(hydroxymethyl)tetrahydrofuran-2-yl)-.beta.-D-glucopyranoside	2.68	level2			521.261	114.4	C24H42O12	NEG				Organic oxygen compounds	Organooxygen compounds	Carbohydrates and carbohydrate conjugates	873182	831750	685572	1.19265e+06	614255	1.01143e+06	878586	1.13852e+06	807481	612721	1.84893e+06	601848	1.33194e+06	961969	1.11426e+06
1-Stearoyl-2-arachidonoyl-sn-glycero-3-phosphoserine	2.68	level2			810.529	113.1	C44H78NO10P	NEG	HMDB0012383	132014-80-3		Lipids and lipid-like molecules	Glycerophospholipids	Glycerophosphoserines	5.94575e+06	4.66206e+06	1.5148e+06	2.21248e+06	2.80475e+06	4.01268e+06	2.6823e+06	3.37706e+06	3.34281e+06	2.67575e+06	7.62289e+06	3.17611e+06	5.19736e+06	4.93034e+06	5.4949e+06
Cidofovir	2.68	level2			280.069	100.9	C8H14N3O6P	POS	HMDB0014513	113852-37-2	C06909	Organoheterocyclic compounds	Diazines	Pyrimidines and pyrimidine derivatives	625646	1.16062e+06	1.15417e+06	27444.9	1.33923e+06	1.16706e+06	1.27327e+06	1.16889e+06	1.43429e+06	974806	1.87708e+06	606940	664622	971010	1.22536e+06
2-Ethylbutan-1-amine	2.68	level2			102.128	84.1	C6H15N	POS				Organic nitrogen compounds	Organonitrogen compounds	Amines	1.54958e+07	1.26272e+07	1.98477e+07	2.08475e+07	1.14358e+07	1.23076e+07	1.11967e+07	1.12381e+07	1.11198e+07	1.26117e+07	1.42209e+07	1.13016e+07	1.20954e+07	1.21682e+07	1.22356e+07
9-Hydroperoxy-10E,12Z,15Z-octadecatrienoic acid	2.68	level2			309.207	72.1	C18H30O4	NEG				Lipids and lipid-like molecules	Fatty Acyls	Lineolic acids and derivatives	372704	1.02652e+06	577772	474236	710100	784249	546109	569732	2.60449e+06	482042	1.41105e+06	794368	957688	786606	1.20037e+06
5-(4-Hydroxypentyl)benzene-1,3-diol	2.68	level2			195.103	55.2	C11H16O3	NEG				Benzenoids	Phenols	Benzenediols	259239	535468	600751	425136	610484	482405	589633	469546	601239	654608	993965	564984	439559	560389	592896
[(7-Oxo-7H-benzo[de]anthracen-3-yl)sulfanyl]acetic acid	2.68	level2			321.059	52.9	C19H12O3S	POS				Benzenoids	Phenanthrenes and derivatives	Phenanthrenes and derivatives	3.06755e+06	2.03559e+06	2.63233e+06	2.62671e+06	2.36276e+06	2.42267e+06	2.15439e+06	2.52506e+06	2.33319e+06	1.90226e+06	3.21807e+06	2.09451e+06	2.01254e+06	2.57783e+06	2.25261e+06
alpha-Solanine	2.68	level2			868.509	46.8	C45H73NO15	POS	HMDB0034202	20562-02-1		Lipids and lipid-like molecules	Steroids and steroid derivatives	Steroidal glycosides	2.65796e+07	6.11142e+06	6.16187e+06	7.35422e+06	6.03568e+06	5.91489e+06	7.37609e+06	7.39858e+06	7.84724e+06	8.41496e+06	3.50883e+06	7.03813e+06	1.45513e+07	6.39871e+06	1.03859e+07
1-Palmitoyl-3-oleoyl-sn-glycero-2-phosphoethanolamine	2.68	level2			718.536	38.8	C39H76NO8P	POS				Lipids and lipid-like molecules	Glycerophospholipids	Glycerophosphates	9.74638e+07	1.21082e+08	8.89951e+07	8.41662e+07	1.23712e+08	1.09622e+08	6.78149e+07	7.39694e+07	8.28264e+07	1.29487e+08	1.09117e+08	9.81929e+07	9.463e+07	1.01656e+08	1.21518e+08
5-Fluoro-1,3-dihydro-2H-benzimidazole-2-thione	2.68	level2			167.008	14	C7H5FN2S	NEG				Organoheterocyclic compounds	Benzimidazoles	Benzimidazoles	8.93319e+06	8.56272e+06	2.04078e+07	70959.1	1.55494e+07	1.45686e+07	4.80427e+06	3.56607e+06	3.74959e+06	2.2094e+06	945805	1.16668e+06	2.26147e+06	1.06249e+06	32054.1
3.alpha.-Galactobiose-CH3	2.68	level2			355.125	222.5	C13H24O11	NEG							1.91919e+06	281205	407311	6.94109e+06	384353	546479	1.44077e+06	1.08985e+06	1.12623e+06	401134	586749	942575	734484	616983	267929
L-Ribulose	2.68	level2			149.046	170.1	C5H10O5	NEG				Organic oxygen compounds	Organooxygen compounds	Carbohydrates and carbohydrate conjugates	3.14507e+07	2.69097e+07	3.37648e+07	3.12511e+07	3.15371e+07	3.07341e+07	4.44337e+07	4.55159e+07	2.8274e+07	4.25555e+07	2.16445e+07	3.19923e+07	2.66625e+07	2.70359e+07	2.41842e+07
Pentoxifylline	2.68	level2			279.144	152.1	C13H18N4O3	POS	HMDB0014944	6493-05-6	C07424	Organoheterocyclic compounds	Imidazopyrimidines	Purines and purine derivatives	1.20364e+06	192157	201392	150329	191279	195377	335714	293623	327080	328755	124689	220105	734709	362765	387767
LPA(20:5)	2.68	level2			457.233	165.8	C23H37O7P	POS	HMDB0062308			Lipids and lipid-like molecules	Glycerophospholipids	Glycerophosphates	1.91577e+06	1.40006e+06	1.56401e+06	911629	1.59794e+06	1.87028e+06	1.44116e+06	1.51143e+06	1.21443e+06	1.05259e+06	1.51198e+06	1.44502e+06	1.78442e+06	1.7518e+06	1.77778e+06
LPI(20:3)	2.68	level2			623.318	151.3	C29H51O12P	POS							571892	459553	523004	281643	494819	520317	362136	449760	78870.4	406652	434842	375684	552501	477963	420572
LPE(P-20:0)	2.68	level2			494.361	108.9	C25H52NO6P	POS				Lipids and lipid-like molecules	Glycerophospholipids	Glycerophosphoethanolamines	3.02197e+06	1.9467e+06	2.92682e+06	4.08047e+06	2.31748e+06	2.37521e+06	2.3617e+06	2.63146e+06	2.41253e+06	1.93437e+06	3.84766e+06	3.38166e+06	3.8974e+06	3.6479e+06	3.7883e+06
PC(37:6)	2.68	level2			792.551	36.1	C45H78NO8P	POS							8.64825e+06	1.13478e+07	3.28721e+07	8.95351e+06	1.82078e+07	8.17519e+06	9.20336e+06	9.43357e+06	6.57072e+06	8.99654e+06	1.27526e+07	7.46026e+06	1.14555e+07	8.50104e+06	2.47889e+07
PC(40:1)	2.67	level2			826.664	33	C48H94NO8P	POS							2.41239e+06	2.33124e+06	2.55717e+06	1.70265e+06	2.63379e+06	2.01367e+06	1.82247e+06	2.12022e+06	1.60022e+06	1.57153e+06	3.55778e+06	3.0726e+06	2.99579e+06	3.46416e+06	2.15573e+06
2-[4-(Trifluoromethyl)phenyl]-1,3-thiazole-5-carboxylic acid	2.67	level2			274.013	254.8	C11H6F3NO2S	POS				Benzenoids	Benzene and substituted derivatives	Trifluoromethylbenzenes	871971	2.5169e+06	678706	1.0994e+06	1.54396e+06	645406	1.19586e+06	1.38106e+06	1.28999e+06	923581	1.79301e+06	1.35419e+06	1.45962e+06	793622	1.15257e+06
3H-1,2,4-Triazole-3-thione, 2,4-dihydro-5-(4-methoxyphenyl)-4-phenyl-	2.67	level2			284.086	247.8	C15H13N3OS	POS				Organoheterocyclic compounds	Azoles	Triazoles	154135	255937	280841	259025	280360	269327	261335	262005	242228	199516	259409	278068	261721	291391	245601
Methanedisulfonic acid	2.67	level2			174.937	239.6	CH4O6S2	NEG				Organic acids and derivatives	Organic sulfonic acids and derivatives	Organosulfonic acids and derivatives	5.1132e+06	4.30431e+06	3.62953e+06	3.34237e+06	3.58141e+06	4.36905e+06	3.24484e+06	3.48723e+06	3.28469e+06	2.58657e+06	3.66309e+06	3.14193e+06	3.04459e+06	3.51121e+06	4.07716e+06
N-Methyl-L-threonine	2.67	level2			134.081	195.5	C5H11NO3	POS	HMDB0341357			Organic acids and derivatives	Carboxylic acids and derivatives	Amino acids, peptides, and analogues	2.29536e+06	3.25173e+06	3.12828e+06	3.57632e+06	3.36498e+06	3.67455e+06	2.92953e+06	3.05603e+06	3.02638e+06	3.0334e+06	3.08708e+06	2.95272e+06	3.09093e+06	2.95262e+06	3.10898e+06
Diisopropyl_sulfide	2.67	level2			119.09	188.7	C6H14S	POS	HMDB0029579	625-80-9		Organosulfur compounds	Thioethers	Dialkylthioethers	2.19026e+06	2.72699e+06	2.25439e+06	2.10154e+06	2.58757e+06	2.66297e+06	2.44307e+06	2.74872e+06	2.57015e+06	8.48533e+06	2.7533e+06	2.86015e+06	2.84629e+06	2.87277e+06	2.88383e+06
Salicylaldehyde	2.67	level2			123.044	182	C7H6O2	POS	HMDB0034170	90-02-8	C06202	Organic oxygen compounds	Organooxygen compounds	Carbonyl compounds	1.43001e+06	1.84096e+06	1.90349e+06	1.17387e+06	1.81887e+06	1.82522e+06	1.73958e+06	1.68859e+06	1.55992e+06	1.40163e+06	1.49785e+06	1.52015e+06	1.57076e+06	1.59465e+06	1.56401e+06
Protogenkwanin 4'-glucoside	2.67	level2			465.139	181.6	C22H24O11	POS				Organic oxygen compounds	Organooxygen compounds	Carbohydrates and carbohydrate conjugates	165020	216949	153210	229291	171383	174813	250741	221215	208710	134545	124812	180553	213279	220705	164374
Conivaptan	2.67	level2			499.214	166.5	C32H26N4O2	POS	HMDB0015010	210101-16-9		Benzenoids	Benzene and substituted derivatives	Anilides	244813	302097	314979	73425	294180	302335	295303	241626	328796	275004	380744	310046	230989	233472	273159
Dulciol_B	2.67	level2			465.229	165.8	C28H32O6	POS	HMDB0029989	175617-24-0		Organoheterocyclic compounds	Benzopyrans	1-benzopyrans	342486	412844	379826	68515.8	441921	374487	363939	248103	436911	312833	430698	484201	322115	296527	425774
4-Chloro-5,7-diphenyl-7H-pyrrolo[2,3-d]pyrimidine	2.67	level2			306.081	155.5	C18H12ClN3	POS				Organoheterocyclic compounds	Pyrroles	Substituted pyrroles	3.38515e+06	5.06867e+06	5.37099e+06	212588	5.70645e+06	5.47742e+06	5.18255e+06	5.74607e+06	5.47064e+06	4.98002e+06	5.10284e+06	5.30959e+06	4.15889e+06	4.82161e+06	4.50855e+06
5-Aminopentanal	2.67	level2			102.091	154.1	C5H11NO	POS	HMDB0012815		C12455	Organic oxygen compounds	Organooxygen compounds	Carbonyl compounds	2.46815e+07	4.73368e+07	3.55005e+07	3.95102e+07	3.8625e+07	4.00929e+07	3.15357e+07	3.56665e+07	3.61992e+07	3.4101e+07	3.70566e+07	3.41356e+07	3.85663e+07	2.06182e+07	2.23273e+07
.beta.-D-Glucopyranosiduronic acid, 4-(7-hydroxy-4-oxo-4H-1-benzopyran-3-yl)phenyl	2.67	level2			429.083	146.7	C21H18O10	NEG	HMDB0041717			Phenylpropanoids and polyketides	Isoflavonoids	Isoflavonoid O-glycosides	235443	267568	215422	327246	258275	261459	285771	308753	284397	197248	226923	196446	217540	231240	214918
(1R,5S)-8-Methyl-8-azabicyclo[3.2.1]octan-3-amine	2.67	level2			141.138	128.3	C8H16N2	POS				Alkaloids and derivatives	Tropane alkaloids	Tropane alkaloids	5.20553e+06	3.5529e+06	6.44452e+06	3.54267e+06	3.64609e+06	5.28073e+06	4.13305e+06	5.09431e+06	3.8873e+06	3.72107e+06	4.55619e+06	3.46995e+06	5.56742e+06	3.99837e+06	3.83169e+06
Metharbital	2.67	level2			199.108	126.5	C9H14N2O3	POS	HMDB0014606	50-11-3		Organoheterocyclic compounds	Diazines	Pyrimidines and pyrimidine derivatives	9.35162e+06	7.84015e+06	7.93342e+06	1.19302e+07	7.27733e+06	1.29703e+07	7.55737e+06	7.75358e+06	8.11264e+06	8.34984e+06	6.96598e+06	8.01147e+06	1.33973e+07	712869	7.39387e+06
Hymexazole	2.67	level2			100.039	124.9	C4H5NO2	POS				Organoheterocyclic compounds	Azoles	Isoxazoles	1.43035e+06	1.30591e+06	1.50075e+06	1.54716e+06	1.33786e+06	1.45402e+06	1.38334e+06	1.00386e+06	1.02307e+06	765494	1.27487e+06	1.35699e+06	1.2296e+06	1.33572e+06	985668
Dihydroxyacetone_Phosphate_Acyl_Ester	2.67	level2			199.001	108	C4H7O7P	POS	HMDB0011750		C03372	Organic oxygen compounds	Organooxygen compounds	Carbonyl compounds	1.25694e+07	1.18419e+07	6.95816e+06	1.82143e+07	8.60764e+06	1.79012e+07	2.33242e+07	1.24211e+07	1.64034e+07	1.40645e+07	1.48298e+07	9.95653e+06	2.13524e+07	9.24457e+06	1.68838e+07
3-Chloro-1H-indazole	2.67	level2			151.007	101.2	C7H5ClN2	NEG				Organoheterocyclic compounds	Benzopyrazoles	Indazoles	2.12913e+06	3.24136e+06	3.24922e+06	1.64547e+06	3.35669e+06	3.51085e+06	2.39985e+06	2.28893e+06	2.23105e+06	2.19907e+06	1.52197e+06	1.80325e+06	1.53632e+06	1.67818e+06	2.15162e+06
Ethyl 4-hydroxyquinoline-2-carboxylate	2.67	level2			218.081	72.8	C12H11NO3	POS				Organoheterocyclic compounds	Quinolines and derivatives	Quinolones and derivatives	3.04856e+06	5.29925e+06	4.43021e+06	5.16719e+06	5.01592e+06	5.26246e+06	5.61847e+06	5.02998e+06	5.05289e+06	7.65776e+06	6.99012e+06	5.59464e+06	4.11196e+06	5.89041e+06	5.85398e+06
3-(2-Ethylhexoxy)propan-1-amine	2.67	level2			188.201	57.1	C11H25NO	POS				Organic oxygen compounds	Organooxygen compounds	Ethers	261901	619992	492894	330962	246793	235952	507035	466910	543151	261636	221247	254609	228101	250520	227488
N-Decyl-N,N-dimethyl-1-decanaminium cation	2.67	level2			326.378	33.6	C22H48N	POS				Organic nitrogen compounds	Organonitrogen compounds	Quaternary ammonium salts	7.11082e+06	1.20729e+07	7.18338e+06	1.97545e+06	8.50815e+06	8.84544e+06	1.18e+07	1.33431e+07	1.20605e+07	1.211e+07	4.09566e+06	7.57302e+06	1.28176e+07	6.96563e+06	7.51697e+06
7-Nitro-2,3,4,5-tetrahydro-1H-1-benzazepin-2-one	2.67	level2			207.076	26.3	C10H10N2O3	POS				Organoheterocyclic compounds	Benzazepines	Benzazepines	943477	1.12309e+06	597491	1.26069e+06	1.37552e+06	1.34876e+06	1.10586e+06	1.06928e+06	1.27886e+06	1.58646e+06	1.79666e+06	1.43408e+06	851814	1.8084e+06	1.66706e+06
4-Amino-5-tert-butyl-4H-1,2,4-triazole-3-thiol	2.67	level2			173.085	23.1	C6H12N4S	POS				Organoheterocyclic compounds	Azoles	Triazoles	644174	4.5237e+08	2.57273e+06	1.71089e+06	3.991e+08	3.13548e+06	938508	3.96609e+08	1.1036e+06	1.02988e+06	5.2186e+08	680038	1.97547e+06	4.79412e+08	4.82355e+08
Leucyl-Hydroxyproline	2.67	level2			245.15	191.3	C11H20N2O4	POS				Organic acids and derivatives	Carboxylic acids and derivatives	Amino acids, peptides, and analogues	2.75546e+06	2.61376e+06	2.4017e+06	2.51791e+06	2.52742e+06	2.96501e+06	2.37613e+06	2.45899e+06	2.72305e+06	2.03657e+06	1.9853e+06	2.88026e+06	2.52351e+06	2.2968e+06	2.28241e+06
Zidovudine	2.67	level2			266.09	132.5	C10H13N5O4	NEG	HMDB0014638	30516-87-1	C07210	Nucleosides, nucleotides, and analogues	Pyrimidine nucleosides	Pyrimidine 2',3'-dideoxyribonucleosides	1.45954e+07	1.97394e+07	2.39682e+07	2.11835e+06	2.0935e+07	2.07109e+07	1.67682e+07	1.69234e+07	1.66329e+07	1.92376e+07	2.33871e+07	1.13693e+07	1.6945e+07	1.91667e+07	2.26662e+07
Octinoxate	2.67	level2			291.195	85.4	C18H26O3	POS	HMDB0030762	24393-56-4	C10476	Phenylpropanoids and polyketides	Cinnamic acids and derivatives	Cinnamic acid esters	399935	356895	370517	531912	399672	375895	540504	465012	512104	380818	526832	304214	435310	395226	482407
Bortezomib__	2.67	level2			367.196	29	C19H25BN4O4	POS	HMDB0014334	179324-69-7		Organic acids and derivatives	Carboxylic acids and derivatives	Amino acids, peptides, and analogues	1.04799e+07	2.74942e+06	2.73377e+06	2.39694e+06	2.6634e+06	2.68184e+06	3.83854e+06	3.90087e+06	3.86147e+06	4.0806e+06	1.45041e+06	3.16528e+06	8.29033e+06	2.96294e+06	4.3278e+06
1-Nitrosonaphthalene	2.67	level2			158.06	27.3	C10H7NO	POS	HMDB0062189	21711-65-9	C14788	Benzenoids	Naphthalenes	Naphthalenes	3.69271e+06	6.38056e+06	3.88931e+06	3.34285e+06	2.75054e+06	2.33095e+06	3.44549e+06	4.62104e+06	3.0219e+06	3.63681e+06	2.76961e+06	4.33963e+06	3.30617e+06	2.9184e+06	4.25002e+06
Canthaxanthin	2.67	level2			565.403	15.5	C40H52O2	POS	HMDB0003154	514-78-3	C08583	Lipids and lipid-like molecules	Prenol lipids	Tetraterpenoids	2.70005e+06	3.39482e+06	4.39569e+06	1.93164e+06	4.41102e+06	3.7683e+06	2.54841e+06	2.77996e+06	1.98177e+06	3.69183e+06	1.74335e+06	2.09545e+06	2.44766e+06	1.71854e+06	2.26323e+06
3,3-Dimethylcyclohexanone	2.67	level2			109.101	21.8	C8H14O	POS		2979-19-3		Organic oxygen compounds	Organooxygen compounds	Carbonyl compounds	117919	286419	41861.3	144164	113709	42644.1	355298	430095	464654	21365	83642.1	76184.5	25856.7	318351	243631
2,2'-(4-(2-Hydroxyethylamino)-3-nitrophenylazanediyl)diethanol	2.66	level2			286.14	241.2	C12H19N3O5	POS				Benzenoids	Benzene and substituted derivatives	Nitrobenzenes	1.8648e+07	1.68427e+07	1.87878e+07	1.39396e+07	1.69867e+07	1.71197e+07	1.75708e+07	2.03788e+07	1.74762e+07	1.27361e+07	8.57268e+06	2.18555e+07	2.2264e+07	1.55885e+07	1.0969e+07
4-Bromo-6-fluoro-2-methylquinoline	2.66	level2			239.983	232.8	C10H7BrFN	POS				Organoheterocyclic compounds	Quinolines and derivatives	Haloquinolines	896670	718342	813581	321402	822616	738097	652506	691286	721437	866970	918861	1.02254e+06	802806	887358	851348
2-Guanidinopropionic acid	2.66	level2			132.077	227.3	C4H9N3O2	POS				Organic acids and derivatives	Carboxylic acids and derivatives	Amino acids, peptides, and analogues	1.00751e+06	1.08366e+06	1.00001e+06	1.39707e+06	1.00091e+06	3.54281e+06	1.1919e+06	1.25898e+06	1.22002e+06	1.66674e+06	3.18879e+06	1.42699e+06	1.05893e+06	1.66627e+06	1.49258e+06
1-(3,4-Dichlorobenzyl)piperazine	2.66	level2			245.06	155.5	C11H14Cl2N2	POS				Benzenoids	Benzene and substituted derivatives	Halobenzenes	1.46648e+06	1.57263e+06	1.58395e+06	1.05245e+06	1.4322e+06	1.34327e+06	1.3288e+06	1.56102e+06	1.46772e+06	1.67521e+06	1.65161e+06	1.63877e+06	1.58196e+06	1.54953e+06	1.36241e+06
Pro-His	2.66	level2			251.114	155.4	C11H16N4O3	NEG				Organic acids and derivatives	Carboxylic acids and derivatives	Amino acids, peptides, and analogues	2.48767e+06	413902	507217	318535	461431	415292	720346	747168	742391	760678	284995	467916	1.78859e+06	557462	870144
Cinromide	2.66	level2			254.018	127	C11H12BrNO	POS				Phenylpropanoids and polyketides	Cinnamic acids and derivatives	Cinnamic acid amides	812537	855910	780073	788678	734002	706868	634692	804684	750630	706597	776255	764167	781125	796117	587225
Hematoxylin	2.66	level2			301.074	121	C16H14O6	NEG	HMDB0242211			Organoheterocyclic compounds	Benzopyrans	1-benzopyrans	993551	590653	956822	505457	679108	780420	1.07495e+06	974993	924398	418385	830059	672996	812860	778398	907128
{[3-Ethoxy-2-(ethoxycarbonyl)-3-oxo-1-propenyl]amino}acetic acid	2.66	level2			244.083	105.9	C10H15NO6	NEG				Organic acids and derivatives	Carboxylic acids and derivatives	Amino acids, peptides, and analogues	1.37037e+07	8.76356e+06	1.51331e+07	7.80722e+06	9.72888e+06	9.64893e+06	9.65619e+06	1.18454e+07	1.31569e+07	1.20531e+07	1.1885e+07	7.26818e+06	1.46319e+07	9.61643e+06	1.14592e+07
6-Methyl-2,4-pyrimidinedithiol	2.66	level2			156.991	103.8	C5H6N2S2	NEG				Organoheterocyclic compounds	Diazines	Pyrimidines and pyrimidine derivatives	7.39387e+06	3.38321e+06	7.75962e+06	8.3079e+06	7.6697e+06	7.7142e+06	7.70939e+06	7.70926e+06	7.50173e+06	7.62339e+06	8.27256e+06	7.97924e+06	2.36365e+06	7.91254e+06	7.47844e+06
4-(4-Chlorophenyl)-4,5,6,7-tetrahydro-3H-imidazo[4,5-c]pyridine	2.66	level2			232.065	101.8	C12H12ClN3	NEG				Organoheterocyclic compounds	Imidazopyridines	Imidazopyridines	1.14956e+06	1.35312e+06	2.19151e+06	1.29743e+06	2.59853e+06	2.2197e+06	1.17203e+06	1.04767e+06	1.13202e+06	542752	1.16043e+06	1.03002e+06	2.52912e+06	545183	1.20382e+06
Tyrosyl-Valine	2.66	level2			281.149	93.3	C14H20N2O4	POS	HMDB0029118			Organic acids and derivatives	Carboxylic acids and derivatives	Amino acids, peptides, and analogues	1.26132e+06	1.33696e+06	1.84309e+06	1.65459e+06	1.56688e+06	1.6249e+06	1.56133e+06	1.58391e+06	1.6168e+06	1.5577e+06	1.41162e+06	1.4934e+06	1.66084e+06	1.54634e+06	1.4804e+06
Anastrozole	2.66	level2			294.17	86.1	C17H19N5	POS	HMDB0015348	120511-73-1	C08159	Benzenoids	Benzene and substituted derivatives	Phenylpropanes	1.73891e+06	2.53922e+06	2.31937e+06	362920	2.85089e+06	2.47943e+06	1.7681e+06	1.50651e+06	1.47837e+06	1.38926e+06	1.34507e+06	889222	929068	1.06824e+06	1.34692e+06
3-{3-oxo-2H,3H-[1,2,4]Triazolo[4,3-a]pyridin-2-yl}propanoic acid	2.66	level2			208.072	85.5	C9H9N3O3	POS	HMDB0061058			Organoheterocyclic compounds	Azoles	Triazoles	1.14938e+07	1.30837e+07	1.58098e+07	1.55638e+07	1.67139e+07	1.64637e+07	1.24996e+07	1.24465e+07	1.27807e+07	1.83873e+07	1.62472e+07	1.38375e+07	1.23602e+07	1.26206e+07	1.22084e+07
Tetraethylene glycol monomethyl ether	2.66	level2			209.138	23.7	C9H20O5	POS	HMDB0062236			Organic oxygen compounds	Organooxygen compounds	Ethers	5.8699e+06	7.20848e+06	5.8611e+06	6.36328e+06	6.67862e+06	4.30205e+06	8.14012e+06	7.6755e+06	9.14849e+06	3.88954e+06	8.24686e+06	6.44895e+06	3.65306e+06	6.12741e+06	7.26163e+06
E-(gamma-Glutamyl)-lysine	2.66	level2			274.141	279.4	C11H21N3O5	NEG	HMDB0003869	17105-15-6		Organic acids and derivatives	Carboxylic acids and derivatives	Amino acids, peptides, and analogues	755618	1.38423e+06	1.25549e+06	1.45551e+06	1.30021e+06	1.41338e+06	1.05375e+06	1.14443e+06	1.14502e+06	961087	1.32815e+06	1.13194e+06	1.24189e+06	1.19792e+06	1.12915e+06
Ouabain	2.66	level2			585.287	36.2	C29H44O12	POS	HMDB0015224	630-60-4	C01443	Lipids and lipid-like molecules	Steroids and steroid derivatives	Steroid lactones	8.10326e+06	546462	897598	2.87869e+06	974392	1.23406e+06	2.54358e+06	2.57171e+06	2.61288e+06	920719	422955	926134	5.31952e+06	1.70809e+06	2.21144e+06
Probucol	2.66	level2			515.305	24	C31H48O2S2	NEG	HMDB0015537	23288-49-5	C07373	Benzenoids	Benzene and substituted derivatives	Phenylpropanes	2.04082e+07	2.37697e+07	2.03618e+07	2.03103e+07	1.75952e+07	1.87079e+07	2.14301e+07	2.92033e+07	2.31341e+07	2.67224e+07	1.90083e+07	1.70991e+07	1.90359e+07	1.70006e+07	2.1201e+07
PC(44:11)	2.66	level2			880.589	111.2	C52H82NO8P	POS							5.55286e+07	5.12462e+07	1.86816e+07	5.31019e+07	3.58837e+07	4.35524e+07	4.27904e+07	4.65099e+07	4.46113e+07	4.67409e+07	6.68278e+07	3.7776e+07	3.36553e+07	5.59887e+07	5.16521e+07
PC(37:4)	2.66	level2			796.581	19	C45H82NO8P	POS							4.13177e+07	4.88094e+07	7.6193e+06	3.20259e+07	4.12933e+07	6.20624e+06	5.93614e+06	6.12264e+06	5.72164e+06	8.49947e+06	9.32239e+06	4.26812e+07	4.7582e+06	4.82086e+06	2.64022e+06
1-(7H-purin-6-yl)piperazine	2.65	level2			203.104	270.4	C9H12N6	NEG				Organoheterocyclic compounds	Diazinanes	Piperazines	1.06778e+06	1.019e+06	1.40871e+06	930377	1.11918e+06	1.02002e+06	1.42725e+06	1.09072e+06	976864	947432	955679	1.04598e+06	789875	939434	983847
2-(4-Methylpiperidin-1-yl)-5-(trifluoromethyl)aniline	2.65	level2			259.14	245.3	C13H17F3N2	POS				Organoheterocyclic compounds	Piperidines	Phenylpiperidines	697113	595232	677150	710703	666187	671252	642170	636737	617902	619222	548922	705443	617908	607336	629846
5,7-Dibromo-2,1-benzisothiazol-3-amine	2.65	level2			306.852	241.3	C7H4Br2N2S	POS				Organohalogen compounds	Aryl halides	Aryl bromides	906947	745552	1.21374e+06	1.14053e+06	1.12174e+06	1.33514e+06	1.11029e+06	1.25782e+06	1.04279e+06	1.14361e+06	1.16083e+06	1.05578e+06	1.20359e+06	1.07392e+06	1.22001e+06
Glu-Thr	2.65	level2			249.108	238.5	C9H16N2O6	POS	HMDB0028829	6875-80-5		Organic acids and derivatives	Carboxylic acids and derivatives	Amino acids, peptides, and analogues	1.32862e+06	1.70858e+06	1.47302e+06	2.45378e+06	1.56727e+06	1.65605e+06	1.67378e+06	1.74099e+06	1.69441e+06	1.66145e+06	1.5979e+06	1.4707e+06	1.71446e+06	1.6239e+06	1.69284e+06
Argininic_acid	2.65	level2			176.103	228.7	C6H13N3O3	POS	HMDB0003148	157-07-3		Organic acids and derivatives	Carboxylic acids and derivatives	Amino acids, peptides, and analogues	7.50132e+06	5.59223e+06	6.22869e+06	8.60099e+06	6.26839e+06	5.85019e+06	6.09281e+06	6.58471e+06	6.29545e+06	5.90552e+06	5.22444e+06	7.74001e+06	5.76595e+06	6.89007e+06	7.51076e+06
4-(Pentafluorosulfanyl)aniline	2.65	level2			220.02	227.1	C6H6F5NS	POS				Benzenoids	Benzene and substituted derivatives	Aniline and substituted anilines	3.12871e+06	3.18869e+06	2.98627e+06	2.78881e+06	3.02906e+06	3.44598e+06	2.99567e+06	3.27507e+06	2.85046e+06	2.94812e+06	3.27261e+06	2.91051e+06	3.07124e+06	3.08822e+06	2.94685e+06
5-Bromo-2-(2,5-dimethyl-1H-pyrrol-1-yl)pyridine	2.65	level2			251.019	210.5	C11H11BrN2	POS				Organoheterocyclic compounds	Pyridines and derivatives	Pyridines and derivatives	1.22407e+06	2.176e+06	1.40594e+06	1.79111e+06	1.70787e+06	1.93644e+06	1.76659e+06	1.78684e+06	1.68975e+06	1.96905e+06	1.63238e+06	2.33152e+06	1.64889e+06	1.93031e+06	1.86908e+06
Methyl morpholine-3-carboxylate	2.65	level2			146.081	209.7	C6H11NO3	POS				Organic acids and derivatives	Carboxylic acids and derivatives	Amino acids, peptides, and analogues	2.77016e+06	2.70276e+06	3.25746e+06	2.47861e+06	2.95431e+06	2.71538e+06	1.02258e+07	2.81975e+06	2.8268e+06	2.08879e+06	2.64648e+06	2.58561e+06	2.89726e+06	1.09e+07	2.43883e+06
3,5-Bis(difluoromethyl)-1H-pyrazole	2.65	level2			167.023	204.8	C5H4F4N2	NEG				Organoheterocyclic compounds	Azoles	Pyrazoles	201535	200887	213959	226187	227707	229801	242511	261861	233013	245569	290853	334210	244451	277319	259413
3-[5-(4-Pyridinyl)-4H-1,2,4-triazol-3-yl]pyridine	2.65	level2			224.092	197.1	C12H9N5	POS				Organoheterocyclic compounds	Pyridines and derivatives	Pyridyltriazoles	591340	578691	653841	746405	649844	592258	562100	544979	558157	547910	551755	545321	466765	555792	548202
7-Keto-8-aminopelargonic acid	2.65	level2			188.128	191.5	C9H17NO3	POS	HMDB0240687	682799-71-9	C01092	Lipids and lipid-like molecules	Fatty Acyls	Fatty acids and conjugates	9.98212e+06	1.0937e+07	1.27855e+07	1.13264e+07	1.0544e+07	1.25106e+07	9.87717e+06	1.22303e+07	1.05424e+07	1.15592e+07	1.26219e+07	8.98936e+06	1.12681e+07	1.10677e+07	1.05222e+07
4-Chloro-8-fluoro-5H-pyrimid[5,4-b]indole	2.65	level2			220.007	182.2	C10H5ClFN3	NEG				Organoheterocyclic compounds	Pyrrolopyrimidines	Pyrrolopyrimidines	2.0048e+06	1.86712e+06	2.193e+06	2.50036e+06	2.15723e+06	2.34275e+06	1.71904e+06	1.88549e+06	1.6716e+06	1.73883e+06	1.7633e+06	1.95152e+06	1.6362e+06	1.86816e+06	1.67895e+06
Eremopetasitenin_B2	2.65	level2			465.194	181.4	C24H32O7S	POS	HMDB0030901	189100-15-0		Organoheterocyclic compounds	Naphthofurans	Naphthofurans	1.31296e+06	180389	129864	80529.6	210064	194398	164693	274885	250592	408595	78079.5	243170	792329	156973	378257
Bis(2,4,6-trimethylphenyl)phosphine	2.65	level2			271.163	160.2	C18H23P	POS				Benzenoids	Benzene and substituted derivatives	Benzene and substituted derivatives	153213	170350	2.41934e+06	106931	1.5746e+06	957430	494366	504911	540847	923829	178789	176268	279712	127207	297763
3-(4-Fluorophenyl)-2-thioxo-2,3-dihydro-4(1H)-quinazolinone	2.65	level2			273.048	128.3	C14H9FN2OS	POS				Organoheterocyclic compounds	Diazanaphthalenes	Benzodiazines	5.01575e+06	6.66417e+06	4.7379e+06	6.27901e+06	5.46136e+06	5.91447e+06	6.08791e+06	6.71886e+06	6.775e+06	9.45633e+06	8.08662e+06	1.28065e+07	3.91184e+06	9.69358e+06	7.89264e+06
2-Pyrimidinecarbonitrile	2.65	level2			106.04	126.3	C5H3N3	POS	HMDB0245088			Organoheterocyclic compounds	Diazines	Pyrimidines and pyrimidine derivatives	2.19851e+06	3.29065e+06	1.99525e+06	1.26132e+06	2.58013e+06	2.94479e+06	1.42913e+06	1.58616e+06	2.69703e+06	2.17465e+06	2.68375e+06	2.64936e+06	2.45218e+06	1.63478e+06	2.61586e+06
Polyoxyethylene_(600)_mono-_ricinoleate	2.65	level2			341.305	114.2	C21H40O3	POS	HMDB0032476	9004-97-1		Lipids and lipid-like molecules	Fatty Acyls	Fatty alcohols	2.92757e+06	5.05969e+06	3.50446e+06	2.80309e+06	3.31043e+06	2.89223e+06	2.47463e+06	2.40576e+06	2.84294e+06	2.76738e+06	3.173e+06	3.71521e+06	3.57587e+06	3.59883e+06	3.21914e+06
Steviol	2.65	level2			319.227	96	C20H30O3	POS				Lipids and lipid-like molecules	Prenol lipids	Diterpenoids	2.72199e+06	3.35349e+06	3.65435e+06	2.43022e+06	3.81757e+06	3.95576e+06	3.40981e+06	3.48497e+06	3.4758e+06	4.5284e+06	8.15663e+06	2.77459e+06	3.57312e+06	3.99705e+06	4.32463e+06
6-Ethyl-7-hydroxy-4-phenyl-2H-chromen-2-one	2.65	level2			265.085	95.2	C17H14O3	NEG				Phenylpropanoids and polyketides	Neoflavonoids	Neoflavones	754281	815058	791076	714102	3.36838e+06	867953	914984	829578	751717	860644	846394	779019	758670	802906	726878
(1S,2R)-2-(Diethylamino)-1-phenyl-1-propanol	2.65	level2			208.169	27.6	C13H21NO	POS				Benzenoids	Benzene and substituted derivatives	Phenylpropanes	285075	247473	489442	198791	323558	377577	259093	329537	317986	444862	516318	477323	218193	301535	526174
3-Acetamidopropanal	2.65	level2			116.07	23.7	C5H9NO2	POS	HMDB0012880		C18170	Organic oxygen compounds	Organooxygen compounds	Carbonyl compounds	2.76689e+06	3.97788e+06	2.72283e+06	2.35277e+06	2.9696e+06	2.34799e+06	3.59948e+06	2.51653e+06	2.62297e+06	8707.62	2.82699e+06	2.39736e+06	3.87891e+06	3.44045e+06	3.80149e+06
Arachidonic sulfonic acid	2.65	level2			339.2	13.4	C19H32O3S	NEG				Organic acids and derivatives	Organic sulfonic acids and derivatives	Organosulfonic acids and derivatives	8.34421e+07	4.32752e+07	5.58303e+07	4.67743e+07	3.25943e+07	5.97776e+07	7.42803e+07	7.5029e+07	8.61212e+07	5.35908e+07	3.6551e+07	3.71625e+07	5.07761e+07	6.75984e+07	6.07137e+07
Gramine	2.65	level2			175.119	243.5	C11H14N2	POS	HMDB0035762	87-52-5	C08304	Organoheterocyclic compounds	Indoles and derivatives	Indoles	1.76934e+07	1.52397e+07	1.67735e+07	1.94008e+07	1.72097e+07	2.08856e+07	1.77836e+07	1.60864e+07	1.53413e+07	1.84285e+07	1.11936e+07	1.36043e+07	1.85622e+07	1.70618e+07	1.50952e+07
PC(P-19:0)	2.65	level2			536.372	116.2	C27H54NO7P	POS							3.4034e+06	2.70633e+06	3.19235e+06	2.29405e+06	2.98133e+06	3.86096e+06	3.63066e+06	4.0415e+06	3.73735e+06	4.82681e+06	2.62915e+06	3.62447e+06	2.65305e+06	3.30794e+06	3.16882e+06
PC(22:2)	2.65	level2			572.37	114.5	C30H56NO8P	POS							5.17879e+07	5.65953e+07	5.93567e+07	4.0635e+07	5.67743e+07	5.69097e+07	4.96032e+07	5.06804e+07	4.9854e+07	4.27508e+07	4.35111e+07	4.17725e+07	4.58503e+07	4.26272e+07	4.24066e+07
PC(37:2)	2.65	level2			800.612	34.9	C45H86NO8P	POS							1.01563e+07	7.83988e+06	1.04424e+07	1.13036e+07	1.01019e+07	8.93927e+06	9.79294e+06	9.94289e+06	8.43227e+06	1.74173e+07	8.07061e+06	1.05413e+07	2.58906e+07	1.44867e+07	1.08554e+07
5-(Galactosylhydroxy)-L-lysine	2.64	level2			325.16	300.5	C12H24N2O8	POS	HMDB0242167			Lipids and lipid-like molecules	Fatty Acyls	Fatty acyl glycosides	1.27676e+06	1.35465e+06	895482	862808	1.04388e+06	1.04872e+06	891570	1.00619e+06	1.03322e+06	1.1139e+06	1.08734e+06	969734	985207	984109	1.15291e+06
2-Amino-3-(1H-pyrazol-1-yl)propanoic acid	2.64	level2			154.062	300.2	C6H9N3O2	NEG	HMDB0034267	2734-48-7		Organic acids and derivatives	Carboxylic acids and derivatives	Amino acids, peptides, and analogues	6.09795e+06	9.97707e+06	6.82101e+06	8.33199e+06	8.0004e+06	9.90457e+06	1.25753e+07	8.19414e+06	8.94145e+06	7.18388e+06	8.31053e+06	9.5318e+06	1.01519e+07	8.51808e+06	8.55061e+06
Hydroxyprolyl-Proline	2.64	level2			229.118	281.7	C10H16N2O4	POS	HMDB0028871			Organic acids and derivatives	Carboxylic acids and derivatives	Amino acids, peptides, and analogues	2.68995e+06	2.16475e+06	1.93294e+06	2.81508e+06	1.97488e+06	2.08581e+06	1.77523e+06	2.56663e+06	1.97025e+06	2.40421e+06	2.17625e+06	1.91376e+06	2.49232e+06	2.07788e+06	1.86851e+06
Erlose	2.64	level2			503.163	255.3	C18H32O16	NEG				Organic oxygen compounds	Organooxygen compounds	Carbohydrates and carbohydrate conjugates	2.0922e+06	718942	778112	8.73955e+06	771377	908004	1.46101e+06	1.46295e+06	1.40757e+06	749110	529037	1.13858e+06	975557	793738	651720
Ferrioxamine	2.64	level2			654.271	247.3	C27H45FeN6O9	POS				Phenylpropanoids and polyketides	Macrolactams	Macrolactams	367273	253017	454227	156112	350820	320749	372443	395191	371280	420924	394010	401842	496811	457207	434112
Ser-His	2.64	level2			241.093	216.1	C9H14N4O4	NEG							838209	747961	540844	1.85959e+06	348161	62073.3	615020	598348	583454	390288	361945	720012	330049	374264	261558
4-[3-(Trifluoromethyl)benzyl]piperidine	2.64	level2			244.129	207.9	C13H16F3N	POS				Organoheterocyclic compounds	Piperidines	Benzylpiperidines	4.10906e+06	730177	1.70312e+06	517513	646972	739325	694728	643974	625376	1.48875e+06	1.51567e+06	1.53315e+06	839831	781540	704093
N-(2-Hydroxy-4-nitrophenyl)-4-methoxybenzamide	2.64	level2			287.065	207	C14H12N2O5	NEG				Benzenoids	Benzene and substituted derivatives	Anilides	1.21026e+06	1.45622e+06	1.08792e+06	1.05612e+06	1.23959e+06	1.2996e+06	1.35755e+06	1.35958e+06	1.38105e+06	2.10577e+06	1.19411e+06	1.80646e+06	1.18777e+06	1.42231e+06	1.40884e+06
1,2,3,4-Tetrakis(4-pyridyl)thiophene	2.64	level2			393.116	204.8	C24H16N4S	POS				Organoheterocyclic compounds	Pyridines and derivatives	Pyridines and derivatives	4.75263e+06	546365	576085	356845	564000	532343	936113	988201	920171	648811	277498	379177	2.84401e+06	634523	896077
3-Fluoro-4-(4-thiomorpholinyl)aniline	2.64	level2			213.087	189	C10H13FN2S	POS				Organoheterocyclic compounds	Thiazinanes	Thiomorpholines	1.67987e+06	2.05333e+06	1.85871e+06	1.40505e+06	2.49805e+06	2.04554e+06	1.86944e+06	2.07074e+06	1.79634e+06	1.39066e+06	1.47149e+06	1.92196e+06	1.59754e+06	1.72576e+06	1.80249e+06
6-Amino-2,4-dichloro-3-ethylphenol	2.64	level2			204	151.8	C8H9Cl2NO	NEG				Benzenoids	Benzene and substituted derivatives	Halobenzenes	348505	392449	367316	207160	476839	315548	408148	202139	365044	264151	358503	412580	239280	255286	325994
9-Oxo-9H-fluorene-2-carboxylic acid	2.64	level2			223.039	109.8	C14H8O3	NEG				Benzenoids	Fluorenes	Fluorenes	5.27063e+06	3.78339e+06	3.87528e+06	3.9524e+06	4.04541e+06	3.71947e+06	3.40964e+06	3.73428e+06	3.5348e+06	2.34035e+06	3.07883e+06	4.07126e+06	3.48902e+06	3.84403e+06	3.02646e+06
15-Ketoprostaglandin F2.alpha.	2.64	level2			353.232	55.7	C20H32O5	POS	HMDB0004240	35850-13-6	C05960	Lipids and lipid-like molecules	Fatty Acyls	Eicosanoids	2.05945e+06	1.93173e+06	2.18156e+06	9.39152e+06	2.02645e+06	2.21199e+06	2.54161e+06	2.67832e+06	2.5709e+06	1.73507e+06	2.78177e+06	1.70519e+06	1.79693e+06	2.56257e+06	7.1967e+06
1-(Cyclohexylmethyl)proline	2.64	level2			212.164	48.2	C12H21NO2	POS				Organic acids and derivatives	Carboxylic acids and derivatives	Amino acids, peptides, and analogues	250905	200299	369053	253535	159560	195689	637194	666198	655558	190512	159140	283533	201128	293249	272600
3-(3-Methyl-1,2,4-oxadiazol-5-yl)piperidine	2.64	level2			168.113	37.6	C8H13N3O	POS				Organic nitrogen compounds	Organonitrogen compounds	Amines	9.24523e+06	4.71057e+06	4.82648e+06	6.12571e+06	4.46367e+06	4.68411e+06	6.99938e+06	6.85428e+06	5.38659e+06	2.43079e+06	3.85363e+06	5.37055e+06	3.88624e+06	5.64087e+06	2.88812e+06
2-Docosahexaenoyl-1-stearoyl-sn-glycero-3-phosphoethanolamine	2.64	level2			790.538	35.3	C45H78NO8P	NEG	HMDB0009012			Lipids and lipid-like molecules	Glycerophospholipids	Glycerophosphoethanolamines	2.57376e+07	3.43296e+07	1.85299e+07	1.96477e+07	2.51082e+07	2.91083e+07	1.69409e+07	1.76036e+07	1.80363e+07	3.40257e+07	2.99885e+07	2.09614e+07	3.84796e+07	2.76934e+07	3.10123e+07
Kifunensine	2.64	level2			233.078	26.4	C8H12N2O6	POS				Organic acids and derivatives	Carboxylic acids and derivatives	Amino acids, peptides, and analogues	3.97059e+06	1.93362e+06	1.77695e+06	1.41854e+06	1.69114e+06	1.28364e+06	2.26213e+06	2.4951e+06	2.58741e+06	1.77313e+06	1.03877e+06	1.72796e+06	3.15233e+06	1.72483e+06	2.22508e+06
Prometon	2.64	level2			226.165	25.7	C10H19N5O	POS	HMDB0256804		C14186	Organoheterocyclic compounds	Triazines	1,3,5-triazines	1.10723e+06	1.21672e+06	1.07069e+06	325398	1.09621e+06	1.08073e+06	1.09267e+06	1.11129e+06	273073	349000	1.0906e+06	1.22469e+06	412065	1.00728e+06	242259
7-Hydroxy-5-methyl[1,2,4]triazolo[1,5-a]pyrimidin-3-ium-2-carboxylate	2.64	level2			195.053	24.4	C7H6N4O3	POS				Organoheterocyclic compounds	Triazolopyrimidines	Triazolopyrimidines	8.37248e+07	2.13916e+06	1.52397e+06	1.97667e+06	2.7395e+07	1.75321e+06	4.00061e+07	4.11419e+07	4.72367e+07	3.34445e+07	2.03363e+07	2.8303e+07	1.3808e+06	3.08386e+07	4.27755e+07
9,10-Dihydrojasmonic acid	2.64	level2			211.134	16.1	C12H20O3	NEG				Lipids and lipid-like molecules	Fatty Acyls	Lineolic acids and derivatives	3.67416e+06	3.29799e+06	4.34411e+06	4.13162e+06	4.91667e+06	4.27107e+06	2.5754e+06	2.65219e+06	2.45611e+06	4.69009e+06	3.71199e+06	4.73827e+06	4.61397e+06	3.68932e+06	3.17998e+06
2-[(2R,4aS,8S,8aS)-8-[2-[(4aS,7R,8aR)-7-(1-Carboxyethenyl)-1-hydroxy-4a-methyl-2-oxo-6,7,8,8a-tetrahydro-5H-naphthalen-1-yl]ethyl]-4a-methyl-7-oxo-1,2,3,4,8,8a-hexahydronaphthalen-2-yl]prop-2-enoic acid	2.64	level2			509.258	15.4	C30H38O7	NEG				Lipids and lipid-like molecules	Prenol lipids	Sesquiterpenoids	1.14029e+06	2.58225e+06	2.34711e+06	2.95687e+06	2.53472e+06	2.35895e+06	1.8773e+06	2.21922e+06	2.46353e+06	2.60984e+06	1.16191e+06	1.37668e+06	1.93655e+06	1.28645e+06	1.19974e+06
Beta-Ecdysterone	2.64	level2			481.312	121.6	C27H44O7	POS	HMDB0030180	5289-74-7		Lipids and lipid-like molecules	Steroids and steroid derivatives	Bile acids, alcohols and derivatives	1.87051e+07	2.37458e+07	2.69582e+07	1.60683e+07	2.80633e+07	2.38271e+07	1.964e+07	1.97278e+07	1.88432e+07	2.62089e+07	1.53714e+07	2.36164e+07	1.62386e+07	1.86346e+07	1.90535e+07
Protoanemonin	2.64	level2			97.0283	65.5	C5H4O2	POS	HMDB0060503		C07090	Organoheterocyclic compounds	Dihydrofurans	Furanones	779337	691589	800784	1.66186e+06	781728	733388	665657	736328	760661	692129	746993	717737	639452	716564	695703
Oxotridecanoylcarnitine (Car(13:1-O))	2.63	level2			372.272	97.3	C20H37NO5	POS							508094	324152	376451	425520	248684	362401	169763	204249	159546	246530	168961	352267	518191	276967	261565
5-Bromo-4-fluoro-2-hydroxybenzoic acid	2.63	level2			232.925	301.1	C7H4BrFO3	NEG				Benzenoids	Benzene and substituted derivatives	Benzoic acids and derivatives	718557	957142	1.05584e+06	868511	826996	762144	2.70212e+06	743644	736086	614284	675074	680656	2.76418e+06	661361	2.75117e+06
Lys-Ala	2.63	level2			218.15	292.5	C9H19N3O3	POS	HMDB0028944	17043-71-9		Organic acids and derivatives	Carboxylic acids and derivatives	Amino acids, peptides, and analogues	698904	467643	676905	566819	553688	547159	533143	596222	657528	891886	721642	693409	650056	661901	685628
8-Iodoquinazolin-4-ol	2.63	level2			270.939	284.5	C8H5IN2O	NEG				Organoheterocyclic compounds	Diazanaphthalenes	Benzodiazines	2.47342e+06	6.23308e+06	5.16444e+06	5.80008e+06	2.3409e+06	5.75188e+06	1.87806e+06	2.45212e+06	5.25182e+06	3.14042e+06	5.73358e+06	2.44491e+06	2.25592e+06	2.68993e+06	2.25477e+06
N-(5-Propyl-1,3,4-thiadiazol-2-yl)isonicotinamide	2.63	level2			249.082	270.4	C11H12N4OS	POS				Organoheterocyclic compounds	Pyridines and derivatives	Pyridinecarboxylic acids and derivatives	994681	865318	1.08887e+06	826946	1.0148e+06	890146	781395	874706	843663	918269	840702	919835	943981	923022	930753
N2-Oxalylarginine	2.63	level2			247.103	236	C8H14N4O5	POS	HMDB0032763	90250-86-5		Organic acids and derivatives	Carboxylic acids and derivatives	Amino acids, peptides, and analogues	471542	353851	369684	391504	346346	331946	383398	423169	369464	381732	417565	423986	415207	392758	398163
Ethyl 7-chloro-8-methyl-4-oxo-1,4-dihydro-3-quinolinecarboxylate	2.63	level2			264.041	197.2	C13H12ClNO3	NEG				Organoheterocyclic compounds	Quinolines and derivatives	Quinolones and derivatives	91365.6	116974	142689	277560	137255	112319	208131	218816	218595	93193.4	75868.5	227747	113899	169360	102981
4-(1H-Benzimidazol-2-yl)-1,2,5-oxadiazol-3-ylamine	2.63	level2			202.071	194.7	C9H7N5O	POS				Organoheterocyclic compounds	Benzimidazoles	Benzimidazoles	724608	302140	544433	438249	467808	456376	293558	318809	285726	274206	631168	323153	338794	221576	136321
(2E)-4-Hydroxybut-2-enoic acid	2.63	level2			101.024	169.4	C4H6O3	NEG	HMDB0003381	24587-49-3		Lipids and lipid-like molecules	Fatty Acyls	Fatty acids and conjugates	4.46476e+07	5.17482e+07	4.44655e+07	6.86456e+07	4.67947e+07	4.5991e+07	4.98993e+07	5.12e+07	5.08231e+07	4.58263e+07	4.06989e+07	4.80288e+07	4.4275e+07	4.83707e+07	4.95995e+07
N2-Benzyl-1,3,5-triazine-2,4-diamine	2.63	level2			202.107	155.5	C10H11N5	POS				Organoheterocyclic compounds	Triazines	Aminotriazines	2.03815e+06	2.262e+06	2.38528e+06	1.71842e+06	2.4227e+06	2.37166e+06	1.91591e+06	2.1837e+06	2.17599e+06	2.08657e+06	1.61371e+06	1.96399e+06	1.41611e+06	1.75055e+06	1.98515e+06
Citrinin	2.63	level2			249.079	125.6	C13H14O5	NEG							2.24879e+07	2.22013e+07	2.12051e+07	2.33041e+07	2.56189e+07	2.47385e+07	2.17987e+07	2.34566e+07	2.20679e+07	2.01006e+07	1.96132e+07	2.00999e+07	2.14051e+07	2.15167e+07	2.27981e+07
3-(5,5-Dimethyl-5,6-dihydro[1,2,4]triazolo[3,4-a]isoquinolin-3-yl)phenol	2.63	level2			292.144	108.2	C18H17N3O	POS				Organoheterocyclic compounds	Azoles	Triazoles	725385	830192	1.25223e+06	1.15879e+06	1.23783e+06	1.53769e+06	1.61086e+06	1.77374e+06	1.49614e+06	2.36829e+06	1.89716e+06	1.68661e+06	1.4134e+06	1.7006e+06	1.18465e+06
6-Formylpterin	2.63	level2			190.036	104.8	C7H5N5O2	NEG	HMDB0247066			Organoheterocyclic compounds	Pteridines and derivatives	Pterins and derivatives	2.38709e+06	2.80138e+06	3.52607e+06	291152	3.48888e+06	3.11915e+06	3.1255e+06	1.02717e+06	3.36019e+06	4.14357e+06	3.31465e+06	1.47429e+06	3.30477e+06	2.83204e+06	3.17489e+06
Osmaronin	2.63	level2			260.113	91.5	C11H17NO6	POS	HMDB0032769	160551-60-0		Lipids and lipid-like molecules	Fatty Acyls	Fatty acyl glycosides	147281	80485.6	165280	151897	158004	100443	186192	146697	181459	154592	144691	70325.4	104251	144926	161016
3-Nitro-5,6-diphenylpyrazin-2-ol	2.63	level2			292.071	76.6	C16H11N3O3	NEG				Organic 1,3-dipolar compounds	Allyl-type 1,3-dipolar organic compounds	Organic nitro compounds	1.86618e+06	1.45945e+06	1.58056e+06	142457	1.51383e+06	1.63217e+06	1.31453e+06	1.36777e+06	1.34617e+06	1.31957e+06	1.77531e+06	1.1445e+06	1.43221e+06	1.41435e+06	1.4666e+06
4-[1,2,4]Triazolo[3,4-b][1,3,4]thiadiazol-6-ylphenylamine	2.63	level2			218.048	64.1	C9H7N5S	POS				Benzenoids	Benzene and substituted derivatives	Aniline and substituted anilines	225073	202055	190617	337198	238096	198917	313244	284791	300512	167513	256278	306202	168221	254510	183790
1-Hydroxy-3,5-dimethoxy-2,4-diprenylxanthone	2.63	level2			409.198	53.5	C25H28O5	POS	HMDB0041275	35323-84-3		Organoheterocyclic compounds	Benzopyrans	1-benzopyrans	767006	854904	660560	635734	680366	640730	890420	2.25766e+06	955175	718951	974863	610627	719557	808157	822604
5-Chloro-N-[4-(2-pyridinyl)-1,3-thiazol-2-yl]-2-pyridinamine	2.63	level2			289.033	44.2	C13H9ClN4S	POS				Organoheterocyclic compounds	Pyridines and derivatives	Aminopyridines and derivatives	1.97101e+06	1.19937e+06	1.71529e+06	1.2393e+06	1.76536e+06	1.97794e+06	3.65224e+06	3.42288e+06	2.9653e+06	1.43468e+06	2.34697e+06	2.18294e+06	2.3268e+06	2.06863e+06	1.59989e+06
Riluzole	2.63	level2			232.998	124.7	C8H5F3N2OS	NEG	HMDB0014878	1744-22-5	C07937	Organoheterocyclic compounds	Benzothiazoles	Benzothiazoles	813149	1.00559e+06	823922	845069	789603	701412	847811	832505	894344	722905	844892	793450	780787	731881	805363
3-Sulfinoalanine	2.63	level2			152.002	85.7	C3H7NO4S	NEG				Organic acids and derivatives	Carboxylic acids and derivatives	Amino acids, peptides, and analogues	2.0089e+06	1.35036e+06	1.45632e+06	1.17799e+06	1.41526e+06	1.7585e+06	1.26447e+06	1.35168e+06	1.1728e+06	1.22596e+06	1.59299e+06	1.70322e+06	975023	1.61876e+06	1.43223e+06
16:0 PE (1,2-dipalmitoyl-sn-glycero-3-phosphoethanolamine)	2.63	level2			692.405	37.6	C37H74NO8P	POS	HMDB0008923	923-61-5		Lipids and lipid-like molecules	Glycerophospholipids	Glycerophosphoethanolamines	8.42014e+07	2.06022e+07	2.2131e+07	2.30363e+07	1.68496e+07	1.53365e+07	2.89116e+07	3.34135e+07	2.70326e+07	2.45782e+07	1.02017e+07	1.98958e+07	3.94162e+07	2.10197e+07	3.00406e+07
Benzenesulfonic acid	2.63	level2			156.998	22	C6H6O3S	NEG	HMDB0248986			Benzenoids	Benzene and substituted derivatives	Benzenesulfonic acids and derivatives	2.10719e+06	805983	1.49542e+06	117786	1.39399e+06	882623	1.19069e+06	892857	1.10692e+06	1.17708e+06	815353	745559	1.12376e+06	728495	1.3677e+06
Lys-Pro	2.62	level2			244.165	298.3	C11H21N3O3	POS	HMDB0028959	52766-27-5		Organic acids and derivatives	Carboxylic acids and derivatives	Amino acids, peptides, and analogues	593833	804224	466645	600461	676042	641527	531262	509880	536593	521119	667098	466597	621008	715986	590740
(4-Oxo-1,2,3-benzotriazin-3(4H)-yl)acetic acid	2.62	level2			206.055	287.7	C9H7N3O3	POS				Organic acids and derivatives	Carboxylic acids and derivatives	Amino acids, peptides, and analogues	281933	256481	368159	416149	378552	510553	373352	325709	326440	380866	410468	321911	258478	357246	445808
5,10-Dihydro-10-phenophosphazinol 10-oxide	2.62	level2			230.039	224	C12H10NO2P	NEG				Benzenoids	Benzenoids	Benzenoids	6.08115e+06	6.27856e+06	6.95421e+06	3.61929e+06	7.7339e+06	7.8326e+06	8.49151e+06	8.29588e+06	6.33304e+06	3.47136e+06	6.76952e+06	6.97124e+06	7.51885e+06	3.72751e+06	7.35267e+06
3,4-Difluoro-L-phenylalanine	2.62	level2			200.054	217.1	C9H9F2NO2	NEG				Organic acids and derivatives	Carboxylic acids and derivatives	Amino acids, peptides, and analogues	7.5013e+06	1.03071e+07	9.29417e+06	1.06559e+07	8.65464e+06	9.32942e+06	1.02619e+07	9.74606e+06	9.0905e+06	1.044e+07	1.03848e+07	8.07679e+06	1.07096e+07	9.52383e+06	9.23083e+06
1-Hydroxy-3-methyl-9H-carbazole	2.62	level2			198.093	212.6	C13H11NO	POS	HMDB0033487	14960-81-7		Organoheterocyclic compounds	Indoles and derivatives	Carbazoles	469129	703363	701826	692070	522153	527717	493895	600005	534907	437253	343837	562642	634349	486703	427171
Benzoic acid, 4-[4-[[5-(4,5-dimethyl-2-nitrophenyl)-2-furanyl]methylene]-4,5-dihydro-3-methyl-5-oxo-1H-pyrazol-1-yl]-	2.62	level2			446.136	208.9	C24H19N3O6	POS				Benzenoids	Benzene and substituted derivatives	Benzoic acids and derivatives	161134	153837	164188	132009	162277	161966	197507	164210	204788	189538	81745.8	91189.2	166344	231266	61551.7
3-Methylcyclohexanethiol	2.62	level2			131.09	184	C7H14S	POS	HMDB0031537	38699-50-2		Organosulfur compounds	Thiols	Alkylthiols	1.70484e+06	1.71425e+06	1.24578e+06	2.82085e+06	1.44924e+06	1.59987e+06	1.82627e+06	1.73207e+06	1.69063e+06	1.90577e+06	1.31838e+06	1.76874e+06	1.73958e+06	1.59284e+06	2.20056e+06
6-Ethyl-7-hydroxy-3-phenyl-2-(trifluoromethyl)-4H-chromen-4-one	2.62	level2			335.091	184	C18H13F3O3	POS				Phenylpropanoids and polyketides	Isoflavonoids	Isoflav-2-enes	1.1217e+06	1.50627e+06	1.58668e+06	1.38226e+06	1.3761e+06	1.39313e+06	1.27643e+06	1.54335e+06	1.33232e+06	1.37876e+06	1.3816e+06	1.31811e+06	1.50596e+06	1.50616e+06	1.32841e+06
2,4,6-Trimethoxypyrimidine	2.62	level2			171.076	175.1	C7H10N2O3	POS				Organic oxygen compounds	Organooxygen compounds	Ethers	3.13779e+06	9.77634e+06	3.80991e+06	6.38593e+06	6.69664e+06	5.80745e+06	3.67686e+06	3.87818e+06	5.01781e+06	2.04124e+06	3.58958e+06	3.74073e+06	3.61194e+06	3.22209e+06	2.83537e+06
2,6-Diamino-1H-s-triazine-4-thione	2.62	level2			142.02	171.5	C3H5N5S	NEG				Organoheterocyclic compounds	Triazines	Triazinethiones	1.11811e+06	1.11858e+06	851090	1.55718e+06	2.38159e+06	957537	971852	1.03894e+06	975724	833339	721830	949503	2.51183e+06	951516	971542
5,7-Dichloro-6-methyl-1,3-benzoxazole-2-thiol	2.62	level2			231.941	158.3	C8H5Cl2NOS	NEG				Organoheterocyclic compounds	Benzoxazoles	Benzoxazoles	1.11743e+06	444826	520842	1.93904e+06	520211	607277	1.00184e+06	1.36869e+06	1.18605e+06	903206	453427	1.47455e+06	1.71279e+06	1.37341e+06	1.3722e+06
Cys-Asp	2.62	level2			235.039	123.6	C7H12N2O5S	NEG							715909	902822	920261	409078	1.01072e+06	1.00657e+06	796693	752885	662353	615348	495059	652901	714208	613111	548414
4-{[4-(Acetyloxy)benzoyl]amino}benzoic acid	2.62	level2			298.07	104.5	C16H13NO5	NEG				Benzenoids	Benzene and substituted derivatives	Anilides	1.88819e+07	1.1209e+07	2.14617e+07	9.84781e+06	2.02188e+07	1.63366e+07	1.96942e+07	1.38051e+07	1.49572e+07	2.36515e+07	1.66513e+07	1.4797e+07	2.31079e+07	1.19314e+07	1.41579e+07
4,4,4-Trifluorobutyric acid	2.62	level2			141.017	103.5	C4H5F3O2	NEG				Lipids and lipid-like molecules	Fatty Acyls	Fatty acids and conjugates	4.77965e+07	4.83329e+07	4.88185e+07	5.09558e+07	4.89085e+07	4.84565e+07	5.29276e+07	5.0208e+07	4.92956e+07	4.81924e+07	5.00019e+07	4.96718e+07	107315	4.94614e+07	4.78192e+07
Bisphenol AP	2.62	level2			289.121	97.9	C20H18O2	NEG				Benzenoids	Triphenyl compounds	Triphenyl compounds	4.07745e+06	4.93994e+06	4.72032e+06	5.13701e+06	4.79696e+06	4.87961e+06	5.16296e+06	5.10872e+06	5.13947e+06	3.05733e+06	4.1434e+06	4.11485e+06	6.67264e+06	4.32584e+06	3.65041e+06
Prostaglandin F2.alpha. 1,15-lactone	2.62	level2			337.237	96	C20H32O4	POS				Lipids and lipid-like molecules	Fatty Acyls	Eicosanoids	6.97104e+06	8.75243e+06	9.15104e+06	6.17194e+06	1.06844e+07	1.00999e+07	8.46e+06	9.00824e+06	8.82e+06	1.21044e+07	2.02543e+07	6.75568e+06	8.89894e+06	1.07999e+07	1.15159e+07
6-(1-Pyrrolidinyl)-1H-purine	2.62	level2			188.093	95.3	C9H11N5	NEG				Organoheterocyclic compounds	Imidazopyrimidines	Purines and purine derivatives	3.50772e+06	4.26309e+06	3.76716e+06	1.08021e+07	4.20246e+06	4.10596e+06	4.42427e+06	4.44444e+06	4.41643e+06	5.96157e+06	5.10586e+06	5.65207e+06	4.03113e+06	5.6798e+06	4.51302e+06
Methyl 9H-purine-6-carboxylate	2.62	level2			177.041	93.6	C7H6N4O2	NEG				Organoheterocyclic compounds	Imidazopyrimidines	Purines and purine derivatives	2.73029e+06	3.50593e+06	3.05939e+06	2.25046e+06	2.85125e+06	2.92886e+06	3.07396e+06	2.49459e+06	3.07407e+06	3.26156e+06	4.71335e+06	2.62128e+06	5.01315e+06	3.07858e+06	2.12996e+06
Diethyl 3-hydroxyphenylphosphonate	2.62	level2			229.065	83.3	C10H15O4P	NEG				Benzenoids	Phenols	1-hydroxy-4-unsubstituted benzenoids	948093	869776	796683	994281	1.04966e+06	1.15849e+06	2.36801e+06	1.26213e+06	631624	423763	661521	1.27387e+06	511542	754597	694866
4-Nitro-1,3-benzenediamine	2.62	level2			154.061	66.2	C6H7N3O2	POS				Benzenoids	Benzene and substituted derivatives	Nitrobenzenes	1.53019e+06	1.34156e+06	1.55933e+06	264303	1.38298e+06	1.49625e+06	1.03865e+06	1.08295e+06	1.09766e+06	1.25875e+06	1.40581e+06	1.06308e+06	1.24899e+06	1.0951e+06	1.21391e+06
Thiolutin	2.62	level2			226.996	55.1	C8H8N2O2S2	NEG	HMDB0034228	87-11-6		Organic nitrogen compounds	Organonitrogen compounds	N-arylamides	1.13178e+08	1.14746e+08	1.63162e+08	1.81301e+07	1.59608e+08	1.25037e+08	1.40667e+08	1.39928e+08	1.36723e+08	1.8795e+08	1.51175e+08	9.15759e+07	1.41251e+08	1.10697e+08	1.30131e+08
4-Amino-2-oxo-1,2-dihydropyrimidine-5-carboxylic acid	2.62	level2			154.026	47.2	C5H5N3O3	NEG	HMDB0246202			Organoheterocyclic compounds	Diazines	Pyrimidines and pyrimidine derivatives	1.11546e+07	1.1203e+07	1.26524e+07	1.30763e+07	1.22334e+07	1.19831e+07	1.38245e+07	1.38282e+07	1.36653e+07	1.28846e+07	1.1362e+07	1.39924e+07	1.33365e+07	1.29377e+07	1.21947e+07
7-Hydroxy-4-methylcoumarin-3-acetic acid	2.62	level2			233.047	20.6	C12H10O5	NEG				Phenylpropanoids and polyketides	Coumarins and derivatives	Hydroxycoumarins	1.22723e+06	734721	979857	3.54012e+06	857965	419489	1.74697e+06	1.97133e+06	2.35507e+06	630369	475270	897126	465638	1.27648e+06	2.61556e+06
1-Mercapto[1,2,4]triazolo[4,3-a]quinoxalin-4(5H)-one	2.62	level2			217.018	14.8	C9H6N4OS	NEG				Organoheterocyclic compounds	Diazanaphthalenes	Benzodiazines	2.66094e+07	7.08492e+06	1.05176e+07	1.01713e+07	6.72672e+06	8.79526e+06	1.29087e+07	1.31825e+07	1.4891e+07	2.64033e+07	1.16225e+07	1.45662e+07	1.68843e+07	1.17901e+07	1.51046e+07
L-Lysopine	2.62	level2			219.134	207	C9H18N2O4	POS	HMDB0033675			Organic acids and derivatives	Carboxylic acids and derivatives	Amino acids, peptides, and analogues	714185	793642	755100	443100	579620	592880	551508	546244	515225	363815	624409	482982	793385	440581	451140
Harmaline	2.62	level2			237.098	156.2	C13H14N2O	POS	HMDB0030310	304-21-2	C06536	Alkaloids and derivatives	Harmala alkaloids	Harmala alkaloids	6.0093e+06	5.23468e+06	7.19029e+06	6.55188e+06	5.78778e+06	5.45321e+06	5.00336e+06	5.68613e+06	5.19812e+06	6.72984e+06	3.59865e+06	7.55422e+06	6.61913e+06	5.07601e+06	6.30552e+06
Bezafibrate	2.62	level2			362.113	112	C19H20ClNO4	POS	HMDB0015465	41859-67-0		Benzenoids	Benzene and substituted derivatives	Phenoxyacetic acid derivatives	1.54667e+06	824611	949074	485323	930173	1.00401e+06	1.2618e+06	944343	1.17277e+06	1.56782e+06	1.81948e+06	1.59307e+06	1.21364e+06	1.584e+06	2.04394e+06
9(S)-HOTrE	2.62	level2			293.212	24	C18H30O3	NEG	HMDB0031934	89886-42-0		Lipids and lipid-like molecules	Fatty Acyls	Lineolic acids and derivatives	2.29741e+07	1.03151e+07	2.64128e+07	2.5806e+07	2.14153e+07	2.26654e+07	2.87289e+07	8.61289e+06	9.20384e+06	6.90321e+06	1.94129e+07	8.64966e+06	2.54987e+07	2.33816e+07	3.09158e+07
9H-Carbazole, 2-[(2E)-2-(1-azabicyclo[2.2.2]oct-3-ylidene)-2-fluoroethoxy]-	2.61	level2			337.171	302.7	C21H21FN2O	POS				Organoheterocyclic compounds	Indoles and derivatives	Carbazoles	3.11475e+06	756457	3.49653e+06	3.47166e+06	815329	2.5735e+06	1.23247e+06	3.39494e+06	3.55807e+06	2.72804e+06	3.30356e+06	2.8378e+06	3.23139e+06	566259	1.70092e+06
3-Chloro-N-(4,6-diphenylpyrimidin-2-yl)benzamide	2.61	level2			386.108	298.3	C23H16ClN3O	POS				Organoheterocyclic compounds	Diazines	Pyrimidines and pyrimidine derivatives	99547	168159	133395	207208	116485	267853	308598	229322	107355	230815	276963	209084	295245	270606	259306
2-((4-Methylpiperazin-1-yl)methyl)-5,6,7,8-tetrahydrobenzo[4,5]thieno[2,3-d]pyrimidin-4-ol	2.61	level2			317.147	295.8	C16H22N4OS	NEG				Organoheterocyclic compounds	Thienopyrimidines	Thienopyrimidines	916762	780792	1.0142e+06	838093	899813	852148	766295	855923	819039	846958	835351	788371	773368	795745	930806
DL-Isocitric acid lactone	2.61	level2			173.009	282.5	C6H6O6	NEG	HMDB0341313			Organic acids and derivatives	Carboxylic acids and derivatives	Tricarboxylic acids and derivatives	2.09481e+06	2.21475e+06	4.09022e+06	3.1594e+06	4.35208e+06	2.22962e+06	3.7427e+06	4.04998e+06	1.94407e+06	2.01389e+06	4.23278e+06	2.19281e+06	2.19136e+06	2.18383e+06	2.05035e+06
4-Piperidinamine, 1-(9H-purin-6-yl)-	2.61	level2			219.134	264.9	C10H14N6	POS				Organoheterocyclic compounds	Imidazopyrimidines	Purines and purine derivatives	824509	652122	686323	814347	871886	740592	553457	583282	602176	763189	842329	837581	735455	638049	804965
9-Hydroxybenzo[a]pyrene-4,5-oxide	2.61	level2			285.093	242.7	C20H12O2	POS	HMDB0062439	61133-85-5	C14854	Benzenoids	Phenanthrenes and derivatives	Chrysenes	815431	940892	909714	674456	979904	935471	788613	778662	859375	917584	632167	856351	957326	864850	930830
Cyclocytidine	2.61	level2			226.084	229.5	C9H11N3O4	POS				Organic oxygen compounds	Organooxygen compounds	Ethers	941738	988791	900609	1.85996e+06	1.23991e+06	1.2346e+06	881143	986746	969643	1.37908e+06	1.80555e+06	352532	343997	682100	829718
Mefloquine	2.61	level2			379.121	222.9	C17H16F6N2O	POS				Organoheterocyclic compounds	Quinolines and derivatives	4-quinolinemethanols	814067	297805	227424	2.55526e+06	317524	332437	426657	468362	514641	292286	223628	453126	324181	331961	290529
4-Hydroxy-4'-chlorobiphenyl	2.61	level2			203.029	213.6	C12H9ClO	NEG				Benzenoids	Benzene and substituted derivatives	Biphenyls and derivatives	2.02472e+06	3.44921e+06	2.70856e+06	3.22156e+06	2.61652e+06	3.20731e+06	7.45866e+06	6.85562e+06	3.04433e+06	7.16792e+06	3.37406e+06	2.71277e+06	3.48718e+06	6.27302e+06	3.34885e+06
Valyl-Glycine	2.61	level2			175.108	211.1	C7H14N2O3	POS	HMDB0259740			Organic acids and derivatives	Carboxylic acids and derivatives	Amino acids, peptides, and analogues	3.08746e+07	3.79963e+07	2.70715e+07	4.0767e+07	3.02874e+07	3.3183e+07	3.03904e+07	3.19905e+07	3.22241e+07	2.69925e+07	2.4891e+07	3.69506e+07	3.08192e+07	3.00552e+07	2.65682e+07
.alpha.,.alpha.'-Trehalose 6-phosphate	2.61	level2			421.079	182.7	C12H23O14P	NEG	HMDB0001124	4484-88-2	C00689	Organic oxygen compounds	Organooxygen compounds	Carbohydrates and carbohydrate conjugates	595267	893359	856968	560893	830997	942225	772476	847705	688814	701484	679415	725741	789349	805202	779672
Methyl (E)-3-[5-[(E)-4-hydroxy-3-methylbut-2-enyl]-1-methylimidazol-4-yl]prop-2-enoate	2.61	level2			251.139	181.3	C13H18N2O3	POS				Organoheterocyclic compounds	Azoles	Imidazoles	9.18372e+06	141687	9.51172e+06	187740	153264	158395	137645	140478	132624	134505	133590	142989	153797	140523	115335
L-.beta.-Homolysine	2.61	level2			161.128	175.8	C7H16N2O2	POS				Organic acids and derivatives	Carboxylic acids and derivatives	Amino acids, peptides, and analogues	1.50903e+06	1.3255e+06	3.99079e+06	1.74424e+06	1.93442e+06	3.55848e+06	1.88268e+06	6.14091e+06	3.93978e+06	1.66853e+06	2.1154e+06	4.8815e+06	3.77693e+06	3.45209e+06	2.3119e+06
(3xi,6xi)-Cyclo(alanylvalyl)	2.61	level2			171.113	156.9	C8H14N2O2	POS	HMDB0033926			Organic acids and derivatives	Carboxylic acids and derivatives	Amino acids, peptides, and analogues	1.75488e+06	1.01797e+06	1.91469e+06	1.73435e+06	1.79521e+06	4.26403e+06	4.21594e+06	4.16198e+06	860516	1.11373e+06	987262	928026	3.78621e+06	1.71251e+06	1.24564e+06
Eupatilin	2.61	level2			345.087	150.6	C18H16O7	POS	HMDB0029469	22368-21-4	C10040	Phenylpropanoids and polyketides	Flavonoids	O-methylated flavonoids	368692	282487	356818	401043	368483	692139	319958	691011	314775	348097	378008	301499	341198	370542	357169
Acridine-2,9-diol	2.61	level2			212.072	140.7	C13H9NO2	POS				Organoheterocyclic compounds	Quinolines and derivatives	Benzoquinolines	233779	183237	258813	192100	199444	191174	150574	178366	190762	191707	188527	200448	162773	192620	164450
9-(Methoxycarbonyl)dec-9-enoic acid	2.61	level2			227.129	119.7	C12H20O4	NEG				Lipids and lipid-like molecules	Fatty Acyls	Fatty acids and conjugates	427642	317489	381523	970306	297835	842342	419043	415076	430602	258484	146424	253525	391611	269204	251729
6-Bromo-2-methyl-4(1H)-quinolinone	2.61	level2			235.974	113.8	C10H8BrNO	NEG				Organoheterocyclic compounds	Quinolines and derivatives	Quinolones and derivatives	4.45687e+06	1.37012e+06	2.83743e+06	3.5554e+06	1.6827e+06	2.45348e+06	5.37389e+06	1.92932e+06	2.40523e+06	3.02681e+06	2.21538e+06	1.31358e+06	3.60768e+06	4.37412e+06	3.66825e+06
4-Allyl-3-(4-chlorobenzyl)-1H-1,2,4-triazole-5-thione	2.61	level2			266.053	110	C12H12ClN3S	POS				Benzenoids	Benzene and substituted derivatives	Halobenzenes	6.08015e+06	7.00114e+06	1.10658e+07	358768	9.11249e+06	7.36137e+06	9.39064e+06	9.61111e+06	9.64288e+06	7.10232e+06	1.10461e+07	5.99196e+06	7.43682e+06	7.57378e+06	7.46909e+06
4-Amino-6-chloropyrimidine-5-carbaldehyde	2.61	level2			158.012	107.9	C5H4ClN3O	POS				Organoheterocyclic compounds	Diazines	Pyrimidines and pyrimidine derivatives	4.99946e+06	7.19447e+06	1.89999e+07	8.53201e+06	1.70375e+07	5.58026e+06	1.62107e+07	1.46109e+07	1.83775e+07	1.70862e+07	5.45261e+06	1.76449e+07	4.63875e+06	3.7835e+06	3.81141e+06
4,6-Dichloro-2-cyclopropyl-5-methylpyrimidine	2.61	level2			203.015	88.1	C8H8Cl2N2	POS				Organoheterocyclic compounds	Diazines	Pyrimidines and pyrimidine derivatives	640365	454134	405219	1.41104e+06	478109	485496	781643	608259	725767	622907	582945	860311	745534	754980	672794
Isosorbide	2.61	level2			147.065	68.2	C6H10O4	POS				Organoheterocyclic compounds	Furofurans	Isosorbides	523859	388319	436534	366069	485309	438384	477988	488721	375049	478277	371972	557685	491270	492807	455336
N-Acetylglycylglycine	2.61	level2			173.057	62	C6H10N2O4	NEG				Organic acids and derivatives	Carboxylic acids and derivatives	Amino acids, peptides, and analogues	468636	291029	555060	419486	440445	349930	351768	244479	307687	297297	189276	329792	304525	268205	224656
Midafotel	2.61	level2			249.063	56.5	C8H15N2O5P	NEG				Organic acids and derivatives	Carboxylic acids and derivatives	Amino acids, peptides, and analogues	1.1555e+06	1.53603e+06	1.67081e+06	779636	1.83046e+06	1.83025e+06	160134	1.31547e+06	1.36028e+06	1.58068e+06	1.51137e+06	1.44867e+06	1.78459e+06	1.41046e+06	1.34595e+06
3-{2-[2-(2-Cyanoethoxy)ethoxy]ethoxy}propanenitrile	2.61	level2			213.123	40.3	C10H16N2O3	POS				Organic nitrogen compounds	Organonitrogen compounds	Organic cyanides	65674.4	35686	324951	767359	144770	170152	574802	389116	303016	177684	198790	447859	38689.1	384590	200754
(3S,3'R,5R,6R)-7',8'-Didehydro-3,6-epoxy-5,6-dihydro-beta,beta-carotene-3',5-diol	2.61	level2			583.413	15.8	C40H54O3	POS	HMDB0037794	256505-52-9		Lipids and lipid-like molecules	Prenol lipids	Triterpenoids	2.76788e+06	4.17884e+06	6.15755e+06	2.51344e+06	5.35652e+06	5.25852e+06	3.30712e+06	1.83299e+06	2.78403e+06	4.64895e+06	3.13539e+06	2.82863e+06	2.39019e+06	3.03208e+06	2.64261e+06
Norfenfluramine	2.61	level2			204.098	239.7	C10H12F3N	POS	HMDB0243739			Benzenoids	Benzene and substituted derivatives	Phenethylamines	1.54095e+06	116839	1.20062e+06	951577	1.20533e+06	1.44221e+06	996029	530289	1.0531e+06	803906	1.30925e+06	1.14207e+06	2.59847e+06	965426	126852
2,6-Pyridinedicarboxylic acid	2.61	level2			166.013	193.2	C7H5NO4	NEG	HMDB0033161	499-83-2		Organoheterocyclic compounds	Pyridines and derivatives	Pyridinecarboxylic acids and derivatives	118496	121257	113656	97586.4	71465.7	131536	62726.6	79590.9	105658	111038	110606	107506	124193	123525	105239
Damnacanthal	2.6	level2			283.063	198.9	C16H10O5	POS	HMDB0250841			Benzenoids	Anthracenes	Anthraquinones	1.1192e+06	1.51635e+06	1.47153e+06	1.01223e+06	1.54772e+06	1.56339e+06	1.38703e+06	1.38226e+06	1.25407e+06	1.50351e+06	1.22838e+06	79324.1	1.38172e+06	1.44734e+06	1.36788e+06
3-Hydroxyisovalerylcarnitine	2.6	level2			262.165	185.4	C12H23O5N1	POS				Lipids and lipid-like molecules	Fatty Acyls	Fatty acid esters	1.78298e+06	1.92367e+06	1.80446e+06	2.24293e+06	1.72577e+06	1.84625e+06	1.92223e+06	1.98309e+06	1.81269e+06	1.77219e+06	1.79737e+06	2.05008e+06	1.80868e+06	2.08487e+06	1.98312e+06
Phenol, 2-[4-[(3,5-dichlorophenyl)amino]-6-methyl-2-pyrimidinyl]-	2.6	level2			346.048	173.8	C17H13Cl2N3O	POS				Benzenoids	Benzene and substituted derivatives	Halobenzenes	1.44714e+06	1.72943e+06	1.01746e+06	652001	1.25347e+06	1.15207e+06	1.04807e+06	1.44328e+06	947449	999295	979846	869575	813469	1.24793e+06	813940
(1S,3R)-1-Aminocyclopentane-1,3-dicarboxylic acid	2.6	level2			172.061	161.9	C7H11NO4	NEG				Organic acids and derivatives	Carboxylic acids and derivatives	Amino acids, peptides, and analogues	1.35281e+06	1.20031e+06	1.45923e+06	1.29292e+06	1.36685e+06	1.28484e+06	1.36889e+06	1.54573e+06	1.41454e+06	1.46321e+06	1.18359e+06	1.84696e+06	1.6501e+06	1.49833e+06	1.69179e+06
Prothioconazole desthio	2.6	level2			312.068	132.1	C14H15Cl2N3O	POS				Benzenoids	Benzene and substituted derivatives	Halobenzenes	346048	418594	489974	58191.9	431539	497110	420047	407275	399457	485765	480081	313131	401835	466166	477650
4-(4-Chlorobenzoyl)-1-(2H)-phthalazinone	2.6	level2			255.035	128.3	C14H9ClN2O	NEG				Organoheterocyclic compounds	Diazines	Pyridazines and derivatives	472087	483194	476093	393372	441071	425278	465260	496730	481113	375787	407014	384873	424226	442999	480829
3-Ethyl-2,8-dimethyl-4-quinolinol	2.6	level2			202.125	123.9	C13H15NO	POS				Organoheterocyclic compounds	Quinolines and derivatives	Quinolones and derivatives	135899	138691	203068	124816	201780	84377.1	155950	242274	169906	151848	242171	197853	128052	232762	253514
Euparin	2.6	level2			215.073	122.3	C13H12O3	NEG				Organoheterocyclic compounds	Benzofurans	Benzofurans	3.36417e+06	3.14211e+06	3.38712e+06	2.21909e+06	3.19766e+06	3.14609e+06	4.06893e+06	4.64106e+06	4.27925e+06	3.62527e+06	2.49618e+06	3.09281e+06	3.46479e+06	3.38923e+06	3.71284e+06
2-Propenamide, 3-(4-chlorophenyl)-N-(3-methoxyphenyl)-	2.6	level2			286.062	121	C16H14ClNO2	NEG				Phenylpropanoids and polyketides	Cinnamic acids and derivatives	Cinnamic acid amides	1.13654e+06	865286	799850	1.36768e+06	879645	916607	1.29714e+06	1.39684e+06	1.24988e+06	573320	1.18515e+06	749795	958428	1.43933e+06	1.46021e+06
LysoPC(22:1(13Z))	2.6	level2			578.417	112.8	C30H60NO7P	POS	HMDB0010399		C04230	Lipids and lipid-like molecules	Glycerophospholipids	Glycerophosphocholines	2.6605e+06	2.88939e+06	2.75914e+06	2.11003e+06	3.21782e+06	3.08804e+06	2.27324e+06	1.95785e+06	2.12967e+06	3.74988e+06	2.65764e+06	3.09307e+06	2.4081e+06	2.52079e+06	2.90674e+06
4-Bromo-1H-indole-2-carbonitrile	2.6	level2			218.958	102.6	C9H5BrN2	NEG				Organoheterocyclic compounds	Indoles and derivatives	Indoles	1.90146e+06	1.80922e+06	1.37328e+06	2.61278e+06	1.54554e+06	1.83687e+06	2.76842e+06	1.1799e+06	1.21408e+06	2.14036e+06	1.9719e+06	1.85116e+06	2.16345e+06	882568	2.57088e+06
3,4,5-Trimethoxy-N-(3-pyridinyl)benzamide	2.6	level2			289.116	96.8	C15H16N2O4	POS				Benzenoids	Benzene and substituted derivatives	Benzoic acids and derivatives	262070	565392	741595	719889	636304	563202	579693	663136	755493	569121	466533	637255	516048	506657	616483
Perfluoropropanoic acid	2.6	level2			162.982	13.4	C3HF5O2	NEG	HMDB0256333			Organohalogen compounds	Alkyl halides	Alkyl fluorides	634255	960202	827127	258133	600554	553738	1.1177e+06	1.19212e+06	1.97699e+06	1.9192e+06	2.90897e+06	2.10287e+06	2.62244e+06	2.23962e+06	1.88185e+06
4-Nitrocatechol	2.6	level2			154.012	232.4	C6H5NO4	NEG	HMDB0002916	3316-09-4	C02235	Benzenoids	Phenols	Nitrophenols	202841	174163	205549	58675.9	185205	187688	154307	161142	169962	208344	252412	279191	218489	206491	214152
6-Methylmercaptopurine	2.6	level2			165.023	175.7	C6H6N4S	NEG	HMDB0060412		C16614	Organoheterocyclic compounds	Imidazopyrimidines	Purines and purine derivatives	1.35e+06	575713	3.49458e+06	2.38562e+06	2.45823e+06	2.26763e+06	2.09197e+06	2.21429e+06	2.14413e+06	4.21157e+06	3.49035e+06	2.39685e+06	663010	2.52011e+06	4.40919e+06
Acetylpterosin_C	2.6	level2			277.143	28.3	C16H20O4	POS	HMDB0030764			Benzenoids	Indanes	Indanones	8.24969e+06	931360	828319	2.62349e+06	925084	954654	663461	731433	827689	787446	666858	2.58581e+06	6.19781e+06	2.77207e+06	567234
PC(38:4)	2.59	level2			810.608	203.4	C46H84NO8P	POS							117791	160782	144499	202899	179119	161959	181200	204463	155118	241019	260482	199413	121960	190571	183050
PC(18:1)	2.59	level2			518.322	120.5	C26H50NO8P	POS		56391-91-4					2.42908e+08	2.21806e+08	2.33478e+08	2.7993e+08	2.32973e+08	2.32257e+08	2.46266e+08	2.35802e+08	2.36326e+08	2.25907e+08	2.50679e+08	2.97038e+08	2.32213e+08	2.27432e+08	2.17464e+08
5-Carbethoxycytosine	2.59	level2			184.073	301.2	C7H9N3O3	POS				Organoheterocyclic compounds	Diazines	Pyrimidines and pyrimidine derivatives	2.06386e+06	2.24101e+06	2.38804e+06	4.37973e+06	3.31314e+06	3.68942e+06	2.79442e+06	2.98924e+06	3.72439e+06	3.49785e+06	3.70698e+06	3.09257e+06	2.2697e+06	3.27418e+06	3.55956e+06
2,5-Furandicarboxylic acid	2.59	level2			154.998	282.7	C6H4O5	NEG	HMDB0004812	3238-40-2	C20450	Organoheterocyclic compounds	Furans	Furoic acid and derivatives	621983	32565.2	641382	648068	34642.4	704682	28254.5	49945.1	44613.1	609444	614597	69824.7	43789.4	43843.4	60197.8
(3R)-5-(2-Fluorophenyl)-3-(1H-indol-3-ylmethyl)-1-methyl-3H-1,4-benzodiazepin-2-one	2.59	level2			398.165	279.5	C25H20FN3O	POS				Organoheterocyclic compounds	Benzodiazepines	1,4-benzodiazepines	68151.8	51697.9	57788	57084.3	58597.1	67334.7	87117.2	74795.3	65328.8	58788.3	94355.2	65553.8	74768	75891.4	82711.7
4-Cyclohexyl-5-phenyl-2,4-dihydro-3H-1,2,4-triazole-3-thione	2.59	level2			258.11	223.8	C14H17N3S	NEG				Organoheterocyclic compounds	Azoles	Triazoles	1.03243e+06	762447	768973	318329	756135	797287	830256	891932	814268	706364	538378	943665	981510	734504	606775
N-Acetylneuraminic acid	2.59	level2			310.113	213.3	C11H19NO9	POS				Organic oxygen compounds	Organooxygen compounds	Carbohydrates and carbohydrate conjugates	1.05319e+06	773826	1.11694e+06	724108	1.05258e+06	1.06388e+06	1.09539e+06	996890	1.06249e+06	1.12505e+06	1.19085e+06	736026	1.17321e+06	983298	1.09415e+06
Ethyl 4-hydroxyquinoline-3-carboxylate	2.59	level2			216.069	207.6	C12H11NO3	NEG				Organoheterocyclic compounds	Quinolines and derivatives	Quinolones and derivatives	420037	669257	522501	874671	581456	597235	678982	667336	683377	760010	599116	597098	647578	608017	622167
Cycasin	2.59	level2			253.103	184.7	C8H16N2O7	POS	HMDB0038850	14901-08-7		Organic oxygen compounds	Organooxygen compounds	Carbohydrates and carbohydrate conjugates	273358	594059	502182	573639	498356	1.84726e+06	563587	378831	756747	430863	1.07579e+06	887102	396484	533434	1.44933e+06
6-(Chloromethyl)-1,3,5-triazine-2,4-diamine	2.59	level2			160.037	171.1	C4H6ClN5	POS				Organoheterocyclic compounds	Triazines	Aminotriazines	1.08151e+06	1.16467e+06	1.14876e+06	1.63605e+06	1.03821e+06	1.08985e+06	1.33235e+06	1.45366e+06	1.27618e+06	912004	585237	1.58212e+06	1.06336e+06	1.06452e+06	782028
(7R*,8R*)-3-Methoxy-3',4,7,9,9'-pentahydroxy-8,4'-oxyneolignan_4-xyloside	2.59	level2			497.204	164.4	C24H32O11	POS	HMDB0040325	62223-56-7		Lignans, neolignans and related compounds	Lignan glycosides	Lignan glycosides	277095	196480	215540	160435	190754	253609	156084	212940	203880	209355	347450	177620	237591	271599	338027
5.alpha.-Pregnan-3.alpha.,17-diol-20-one 3-sulfate	2.59	level2			413.204	159.5	C21H34O6S	NEG				Lipids and lipid-like molecules	Steroids and steroid derivatives	Sulfated steroids	156819	133836	119268	64400.6	152329	200811	135718	137179	125505	27562.1	107121	30352.7	122920	68894.6	39898.3
2-Isobutyl-1,3-dioxo-2,3-dihydro-1H-Isoindole-5-carboxylic acid	2.59	level2			246.075	155.4	C13H13NO4	NEG				Organoheterocyclic compounds	Isoindoles and derivatives	Isoindolines	1.19546e+06	1.17938e+06	1.35702e+06	801058	1.25162e+06	1.17413e+06	1.24426e+06	1.355e+06	1.34648e+06	1.29365e+06	1.29961e+06	1.47043e+06	1.4772e+06	1.30135e+06	1.41258e+06
Prolyl-Histidine	2.59	level2			253.128	154.8	C11H16N4O3	POS	HMDB0029019			Organic acids and derivatives	Carboxylic acids and derivatives	Amino acids, peptides, and analogues	2.65944e+07	4.68087e+06	5.23899e+06	4.48232e+06	5.04158e+06	4.92428e+06	7.65191e+06	7.82193e+06	7.50792e+06	7.75754e+06	3.11449e+06	4.93535e+06	1.67806e+07	5.89606e+06	9.36019e+06
(2E)-4-Ethoxy-4-oxo-2-butenoic acid	2.59	level2			143.035	142.5	C6H8O4	NEG				Lipids and lipid-like molecules	Fatty Acyls	Fatty acid esters	270297	261603	264891	216169	267223	268181	245244	240689	248204	857952	210039	285999	151749	264363	256327
3-Fluoro-N-phenylbenzamide	2.59	level2			216.084	68.2	C13H10FNO	POS				Benzenoids	Benzene and substituted derivatives	Anilides	200560	138351	126747	155818	166427	105280	168401	149765	125926	134260	181127	157197	128249	121105	163764
2,2'-[(Phosphonomethyl)imino]diacetic acid	2.59	level2			226.012	54.5	C5H10NO7P	NEG				Organic acids and derivatives	Carboxylic acids and derivatives	Amino acids, peptides, and analogues	4.78578e+07	5.70744e+07	6.54757e+07	9.40368e+06	6.58019e+07	6.38316e+07	5.81278e+07	6.92315e+07	5.61049e+07	7.91078e+07	7.06372e+07	4.50632e+07	5.71383e+07	5.39323e+07	6.36678e+07
rac-trans-4-Cotininecarboxylic acid	2.59	level2			221.092	52.9	C11H12N2O3	POS				Organoheterocyclic compounds	Pyridines and derivatives	Pyrrolidinylpyridines	977599	1.6358e+06	1.34864e+06	2.02137e+06	1.44504e+06	1.33717e+06	1.93011e+06	1.91549e+06	1.61096e+06	1.92176e+06	1.724e+06	1.60106e+06	1.13605e+06	2.11713e+06	1.63862e+06
PC(18:1(9Z)/P-16:0)	2.59	level2			744.59	36	C42H82NO7P	POS	HMDB0008126		C00157	Lipids and lipid-like molecules	Glycerophospholipids	Glycerophosphocholines	5.7903e+07	5.52958e+07	5.38179e+07	3.93649e+07	5.77503e+07	5.40473e+07	4.5105e+07	4.32832e+07	5.29807e+07	5.30273e+07	5.81192e+07	5.61057e+07	7.56433e+07	5.95229e+07	6.49076e+07
1-Palmitoyl-2-thiopalmitoyl phosphatidylcholine	2.59	level2			750.54	34.1	C40H80NO7PS	POS				Organic nitrogen compounds	Organonitrogen compounds	Quaternary ammonium salts	1.48411e+07	1.25776e+07	9.28256e+06	1.18019e+07	1.20434e+07	1.23708e+07	1.09738e+07	1.21378e+07	1.08023e+07	1.21688e+07	1.57659e+07	8.29065e+06	1.41714e+07	1.26617e+07	1.78828e+07
Dihydromethysticin	2.59	level2			277.104	27.6	C15H16O5	POS	HMDB0030791	19902-91-1	C09926	Phenylpropanoids and polyketides	Kavalactones	Kavalactones	1.00156e+07	3.24239e+06	3.00237e+06	2.84104e+06	2.98493e+06	3.12193e+06	4.21477e+06	4.2833e+06	4.43242e+06	4.50239e+06	1.50011e+06	3.00629e+06	7.35762e+06	3.20555e+06	4.77593e+06
Celerin	2.59	level2			261.11	23	C15H16O4	POS	HMDB0030110	73815-20-0		Phenylpropanoids and polyketides	Coumarins and derivatives	Hydroxycoumarins	580579	457852	323061	409398	341996	269894	507912	496539	646184	498055	515407	491463	639497	388282	547036
5-Nitro-2-(2-pyridinyl)-1H-benzimidazole	2.59	level2			239.06	15.4	C12H8N4O2	NEG				Organoheterocyclic compounds	Benzimidazoles	Benzimidazoles	1.24858e+07	5.21012e+07	2.24172e+07	1.47429e+07	2.14418e+07	1.69837e+07	5.71177e+08	6.10557e+08	7.92845e+08	2.69177e+07	1.76365e+07	4.28008e+07	4.19744e+07	1.87431e+07	1.92649e+07
PFOH-perfluoroalkyl_alcoho	2.59	level2			84.9906	13.4	CHF3O	NEG	HMDB0259207			Organohalogen compounds	Alkyl halides	Halomethanes	1.02205e+06	1.58566e+06	747647	1.18715e+06	1.82815e+06	1.54473e+06	1.40498e+06	847750	851975	1.19011e+06	3.4584e+06	3.23467e+06	2.96989e+06	1.64922e+06	1.81013e+06
3-Nitrotyrosine	2.59	level2			227.064	239.7	C9H10N2O5	POS	HMDB0001904	3604-79-3		Organic acids and derivatives	Carboxylic acids and derivatives	Amino acids, peptides, and analogues	166062	195537	255505	295352	235426	187734	257279	269559	265228	225504	259700	305733	276858	254159	265259
Nodakenitin	2.59	level2			247.092	188.5	C14H14O4	POS	HMDB0302268		C09278	Phenylpropanoids and polyketides	Coumarins and derivatives	Furanocoumarins	3.38657e+06	33797.5	973820	563137	982095	965014	743873	797389	854647	671234	596542	942051	688474	745952	658369
FA 9:1+1O	2.59	level2			171.102	35.3	C9H16O3	NEG	HMDB0094711		C16322	Lipids and lipid-like molecules	Fatty Acyls	Fatty acids and conjugates	4.74096e+06	5.23712e+06	7.23981e+06	3.37865e+06	2.33799e+06	3.45739e+06	5.26631e+06	5.14681e+06	5.27599e+06	2.16836e+06	2.8331e+06	3.63627e+06	2.37788e+06	3.39404e+06	4.28327e+06
PC(31:0)	2.59	level2			702.537	212.6	C39H78NO8P	POS							48669.3	69283.6	61252.7	56269.3	48188	56160.8	61157.9	121669	57185.3	55756.5	71353.6	65525.4	48397.3	82335	61754.4
2-(2,4-Dichlorophenyl)-3-[4-(dimethylamino)phenyl]acrylonitrile	2.58	level2			317.06	298.4	C17H14Cl2N2	POS				Phenylpropanoids and polyketides	Stilbenes	Stilbenes	1.00318e+06	750599	705364	783950	655344	651556	1.33106e+06	780405	799052	844052	732304	720821	809839	872278	842290
6,7-Bis(3-hydroxyphenyl)pteridine-2,4-diamine	2.58	level2			347.122	291.7	C18H14N6O2	POS				Organoheterocyclic compounds	Pteridines and derivatives	Pteridines and derivatives	1.27588e+06	1.11113e+06	1.47951e+06	1.40136e+06	1.39522e+06	1.2146e+06	1.09283e+06	1.34082e+06	1.02194e+06	1.1991e+06	1.19533e+06	1.15329e+06	1.00134e+06	1.12905e+06	1.14816e+06
Glu-Asn	2.58	level2			262.103	247.8	C9H15N3O6	POS	HMDB0028814	36314-37-1		Organic acids and derivatives	Carboxylic acids and derivatives	Amino acids, peptides, and analogues	380331	672715	719729	929428	725550	684017	617357	654157	653850	511906	650539	732405	664430	688907	635416
3-Deazaneplanocin A	2.58	level2			263.111	242.3	C12H14N4O3	POS				Organoheterocyclic compounds	Imidazopyridines	Imidazo-[4,5-c]pyridines	2.37153e+06	2.00133e+06	1.96776e+06	1.40073e+06	2.05211e+06	2.01849e+06	1.97982e+06	1.85689e+06	2.02916e+06	1.74855e+06	1.38039e+06	1.99149e+06	1.86619e+06	1.76127e+06	1.82094e+06
3-Cyclohexyl-2-sulfanyl-4(3H)-quinazolinone	2.58	level2			259.091	208.2	C14H16N2OS	NEG				Organoheterocyclic compounds	Diazanaphthalenes	Benzodiazines	2.53788e+06	3.69829e+06	3.27101e+06	3.95748e+06	3.67794e+06	3.54303e+06	4.18455e+06	4.61303e+06	3.55881e+06	4.57763e+06	3.46308e+06	2.84457e+06	4.40141e+06	3.99195e+06	4.30639e+06
PyroGlu-Val	2.58	level2			227.104	207.8	C10H16N2O4	NEG				Organic acids and derivatives	Carboxylic acids and derivatives	Amino acids, peptides, and analogues	1.72818e+06	1.57211e+06	1.41091e+06	1.34507e+06	1.75254e+06	1.53983e+06	1.8553e+06	1.59291e+06	1.51737e+06	1.3849e+06	1.34773e+06	1.41698e+06	1.52555e+06	1.66764e+06	1.44974e+06
3-Pyridinecarbonitrile, 1,2-dihydro-4-methyl-2-thioxo-6-(trifluoromethyl)-	2.58	level2			217.003	170.8	C8H5F3N2S	NEG				Organoheterocyclic compounds	Pyridines and derivatives	3-pyridinecarbonitriles	4.17873e+07	4.043e+07	9.11296e+07	3.41524e+07	8.53271e+07	7.88439e+07	8.14961e+07	9.27113e+07	8.84553e+07	8.87659e+07	9.18224e+07	8.68396e+07	9.15987e+07	9.01174e+07	8.16397e+07
Sulfamerazine	2.58	level2			265.077	169.1	C11H12N4O2S	POS	HMDB0015521	127-79-7		Benzenoids	Benzene and substituted derivatives	Benzenesulfonamides	1.74851e+06	3.13207e+06	2.68624e+06	1.52945e+06	2.89832e+06	2.67551e+06	2.24612e+06	1.78359e+06	2.80972e+06	1.79373e+06	796331	2.57893e+06	1.48312e+06	1.71816e+06	1.93847e+06
4-Imidazolidinepropanoic acid, 4-methyl-2,5-dioxo-, methyl ester	2.58	level2			199.072	169.1	C8H12N2O4	NEG				Organoheterocyclic compounds	Azolidines	Imidazolidines	9.23997e+06	7.73187e+06	9.09091e+06	3.91682e+06	8.71327e+06	8.60977e+06	9.38376e+06	9.2185e+06	8.95788e+06	1.10025e+07	1.48824e+07	1.06686e+07	8.93969e+06	1.32405e+07	1.33853e+07
Amorfrutin B	2.58	level2			407.221	168	C26H32O4	NEG				Phenylpropanoids and polyketides	Stilbenes	Stilbenes	1.67844e+06	1.58127e+06	1.59035e+06	824450	1.65117e+06	1.61464e+06	1.30376e+06	1.2239e+06	1.25036e+06	1.52202e+06	1.41317e+06	1.5373e+06	1.4708e+06	1.50653e+06	1.75466e+06
10-Acetyl-3,7-dihydroxyphenoxazine	2.58	level2			258.074	155.5	C14H11NO4	POS	HMDB0244436			Organoheterocyclic compounds	Benzoxazines	Phenoxazines	3.18311e+06	4.07826e+06	3.88779e+06	2.97247e+06	4.15231e+06	4.2669e+06	3.35051e+06	3.8132e+06	3.27686e+06	3.94165e+06	1.9329e+06	3.11134e+06	2.50211e+06	2.72275e+06	3.10213e+06
2-(1-Piperazinyl)nicotinamide	2.58	level2			207.122	154.8	C10H14N4O	POS				Organoheterocyclic compounds	Diazinanes	Piperazines	1.03595e+06	504358	437191	694931	561917	504311	521476	473224	547948	324671	544932	203312	699213	542248	371496
3-Phosphonopropanoic acid	2.58	level2			152.996	152.5	C3H7O5P	NEG				Organic acids and derivatives	Organic phosphonic acids and derivatives	Organic phosphonic acids	186233	191298	237554	1.20942e+06	234373	268418	310155	325266	319900	231987	235555	348180	130600	294506	275074
3-Allyl-5-isobutylimidazolidine-2,4-dione	2.58	level2			195.114	142.6	C10H16N2O2	NEG				Organoheterocyclic compounds	Azolidines	Imidazolidines	261860	346305	285780	308604	332477	343417	312367	339281	376957	289384	370099	344688	357023	358565	321568
[4-Amino-2-(ethylamino)-1,3-thiazol-5-yl](4-chlorophenyl)methanone	2.58	level2			282.049	136.4	C12H12ClN3OS	POS				Organic oxygen compounds	Organooxygen compounds	Carbonyl compounds	2.69375e+07	2.4798e+07	2.75394e+07	69703	2.874e+07	2.84444e+07	2.18911e+07	2.49227e+07	2.37029e+07	2.36511e+07	3.04053e+07	2.06475e+07	2.61656e+07	2.53502e+07	2.41218e+07
6-Chloro-5-fluoro-1H-1,3-benzodiazol-2-amine	2.58	level2			184.01	102.6	C7H5ClFN3	NEG				Organoheterocyclic compounds	Benzimidazoles	Benzimidazoles	1.50173e+06	2.72773e+06	1.48042e+06	1.22446e+06	4.66696e+06	3.58187e+06	4.11205e+06	2.22883e+06	5.23853e+06	2.75323e+06	3.77646e+06	4.68762e+06	702514	913018	3.02728e+06
Moracin_L	2.58	level2			325.104	43.6	C19H16O5	POS	HMDB0041297	73338-91-7		Phenylpropanoids and polyketides	2-arylbenzofuran flavonoids	2-arylbenzofuran flavonoids	689636	326317	728630	1.01764e+06	534266	674406	953491	1.04571e+06	945184	1.05744e+06	1.4663e+06	645898	707802	1.00063e+06	924475
Ethyl ethoxyacetate	2.58	level2			133.086	27	C6H12O3	POS				Organic acids and derivatives	Carboxylic acids and derivatives	Carboxylic acid derivatives	5.86793e+06	2.21554e+06	1.65037e+06	1.89522e+06	1.89541e+06	1.71602e+06	2.88521e+06	2.94251e+06	3.34573e+06	2.05954e+06	1.37875e+06	1.99905e+06	4.13773e+06	1.83876e+06	3.07582e+06
2-Keto-6-acetamidocaproate	2.58	level2			188.091	25	C8H13NO4	POS	HMDB0012150		C05548	Organic acids and derivatives	Keto acids and derivatives	Medium-chain keto acids and derivatives	1.42821e+06	1.37577e+06	651398	1.06741e+06	842143	891088	1.09081e+06	1.14853e+06	1.17533e+06	956569	406187	1.02649e+06	1.13079e+06	967044	1.01561e+06
1,1-Dioxo-[1,2]thiazolo[5,4-b]pyridin-3-one	2.58	level2			182.988	22	C6H4N2O3S	NEG				Organoheterocyclic compounds	Pyridines and derivatives	Pyridines and derivatives	1.3346e+06	1.41215e+06	1.65015e+06	1.1737e+06	1.39504e+06	1.69318e+06	1.40456e+06	1.18016e+06	1.36428e+06	1.76207e+06	1.41242e+06	1.28572e+06	1.46793e+06	1.32371e+06	1.28703e+06
Dieporeticenin	2.58	level2			573.488	15.1	C37H64O4	POS	HMDB0029792	160544-67-2		Lipids and lipid-like molecules	Fatty Acyls	Fatty alcohols	735637	474570	622087	423461	355116	376887	10717	4366.28	0	487492	547588	839540	617212	377212	508316
Methyl 1-hydroxy-2-naphthoate	2.58	level2			201.057	13.4	C12H10O3	NEG				Benzenoids	Naphthalenes	Naphthalenecarboxylic acids and derivatives	1.18779e+07	1.1247e+07	8.87854e+06	3.05087e+07	1.03225e+07	1.03183e+07	3.47016e+07	3.19008e+07	3.38785e+07	1.08146e+07	1.00024e+07	1.23511e+07	1.36607e+07	2.33848e+07	4.2018e+07
1-Hydroxy-2-naphthoic acid	2.58	level2			187.042	13.4	C11H8O3	NEG	HMDB0243892		C03203	Benzenoids	Naphthalenes	Naphthalenecarboxylic acids and derivatives	1.10236e+09	1.10436e+09	3.37487e+08	4.28484e+09	5.55506e+08	6.56834e+08	2.30153e+09	2.12748e+09	2.09513e+09	1.03088e+09	5.68713e+08	7.96335e+08	7.18382e+08	1.32726e+09	2.40057e+09
Norclozapine	2.58	level2			313.125	184.7	C17H17ClN4	POS	HMDB0060536			Organoheterocyclic compounds	Benzodiazepines	Dibenzodiazepines	543163	903767	902057	867022	881823	763107	932815	628142	1.01441e+06	720512	983659	1.44409e+06	747521	817035	809595
risedronate	2.58	level2			281.997	175.4	C7H11NO7P2	NEG	HMDB0015022	105462-24-6	C08233	Organic acids and derivatives	Organic phosphonic acids and derivatives	Bisphosphonates	1.52999e+06	1.92571e+06	2.04875e+06	2.12576e+06	1.83592e+06	1.81507e+06	2.01883e+06	2.38091e+06	2.26019e+06	1.92778e+06	1.77418e+06	1.91004e+06	1.8588e+06	1.99601e+06	1.87185e+06
sofalcone	2.58	level2			451.215	157.5	C27H30O6	POS	HMDB0042013	64506-49-6		Phenylpropanoids and polyketides	Linear 1,3-diarylpropanoids	Linear 1,3-diarylpropanoids	3.55151e+06	520574	635026	217197	582857	566767	1.05318e+06	959101	925670	992168	315434	649095	2.54549e+06	833144	1.09091e+06
Octafluorocyclobutane	2.58	level2			200.996	103.9	C4F8	POS	HMDB0031292	115-25-3		Organohalogen compounds	Organofluorides	Organofluorides	7.4059e+06	5.18921e+06	7.47318e+06	9.20154e+06	2.92393e+06	9.22705e+06	1.07145e+07	4.74323e+06	6.04254e+06	6.19566e+06	7.84322e+06	6.83621e+06	2.05992e+06	7.08165e+06	9.057e+06
TROPIC ACID	2.58	level2			165.056	52.5	C9H10O3	NEG	HMDB0062590	552-63-6	C01456	Organic acids and derivatives	Hydroxy acids and derivatives	Beta hydroxy acids and derivatives	3.64901e+06	1.94043e+06	2.47545e+06	1.05616e+08	2.30689e+06	2.73376e+06	1.44322e+07	1.54417e+07	1.86153e+07	5.54937e+06	3.69223e+06	8.86845e+06	2.13043e+06	7.70308e+06	4.46635e+06
Dimethyl ulfoxide	2.58	level2			79.0211	26.4	C2H6OS	POS	HMDB0002151	67-68-5	C11143	Organosulfur compounds	Sulfoxides	Sulfoxides	2.95192e+06	513539	6.86179e+06	260173	4.60526e+06	3.53932e+06	3.65369e+06	3.36035e+06	3.28831e+06	3.56051e+06	410293	256264	3.71263e+06	482978	1.39606e+06
Plumbagin	2.58	level2			187.042	160.8	C11H8O3	NEG	HMDB0256646	481-42-5	C10387	Benzenoids	Naphthalenes	Naphthoquinones	356066	462970	333644	1.14268e+06	409473	424785	505621	474856	461932	548008	469353	580414	480054	446187	490858
5-(1-Piperidinylsulfonyl)-1H-indole-2,3-dione	2.57	level2			293.063	298.1	C13H14N2O4S	NEG				Organoheterocyclic compounds	Indoles and derivatives	Indolines	1.55665e+06	1.9832e+06	1.35239e+06	2.00453e+06	1.51969e+06	1.64428e+06	1.99838e+06	1.9796e+06	1.92012e+06	1.97514e+06	2.14763e+06	2.14566e+06	1.80778e+06	2.39771e+06	2.86242e+06
N,N-Diethylcathinone	2.57	level2			206.152	284.7	C13H19NO	POS	HMDB0015072	134-80-5	C06954	Organic oxygen compounds	Organooxygen compounds	Carbonyl compounds	1.43671e+06	902815	940200	1.11383e+06	1.05998e+06	1.09752e+06	1.27901e+06	2.58829e+06	2.0975e+06	1.46674e+06	2.17775e+06	1.09336e+06	1.81183e+06	1.73431e+06	1.69419e+06
Gln-Glu	2.57	level2			274.105	243.8	C10H17N3O6	NEG				Organic acids and derivatives	Carboxylic acids and derivatives	Amino acids, peptides, and analogues	861471	1.32513e+06	1.20504e+06	1.0577e+06	1.222e+06	1.201e+06	1.24185e+06	1.2278e+06	1.21451e+06	929881	967320	1.44606e+06	1.2448e+06	1.16686e+06	1.16634e+06
3-Chloro-4-fluoro-5-trifluoromethylaniline	2.57	level2			214.006	227.1	C7H4ClF4N	POS				Benzenoids	Benzene and substituted derivatives	Trifluoromethylbenzenes	4.45442e+06	3.86667e+06	3.96864e+06	4.0428e+06	3.97024e+06	4.42187e+06	3.89001e+06	3.85325e+06	3.83457e+06	4.10813e+06	5.43958e+06	4.23034e+06	3.8558e+06	4.37459e+06	4.63639e+06
2,3',4,5'-Tetramethoxystilbene	2.57	level2			301.141	221.5	C18H20O4	POS				Phenylpropanoids and polyketides	Stilbenes	Stilbenes	558330	476523	1.07849e+06	482718	1.18499e+06	573839	658061	629156	1.14385e+06	515562	388146	1.48972e+06	484384	1.25897e+06	645051
Sanguinarine cation	2.57	level2			332.095	214	C20H14NO4	POS	HMDB0029367	2447-54-3	C06162	Alkaloids and derivatives	Benzophenanthridine alkaloids	Quaternary benzophenanthridine alkaloids	1.07393e+06	748237	1.06865e+06	618974	989993	947751	984149	942012	929074	1.02785e+06	1.22568e+06	670437	1.17966e+06	938020	972395
5-(2-Thienylmethylene)-2,4,6(1H,3H,5H)-pyrimidinetrione	2.57	level2			221.001	207.8	C9H6N2O3S	NEG				Organoheterocyclic compounds	Diazines	Pyrimidines and pyrimidine derivatives	319777	421112	384242	413945	394719	441114	382832	398709	422885	478006	7.44475e+06	399413	420405	426052	426139
7-Methoxy-3-(4-methoxyphenyl)-4-phenylcoumarin	2.57	level2			359.124	190.9	C23H18O4	POS				Phenylpropanoids and polyketides	Neoflavonoids	Neoflavones	389797	469270	486213	364955	484710	508392	411531	442470	357185	496121	395777	459278	400028	454616	412294
(S)-Nitroblebbistatin	2.57	level2			322.081	182.1	C17H13N3O4	NEG				Organoheterocyclic compounds	Quinolines and derivatives	Pyrroloquinolines	510628	978757	875814	295937	992199	1.00137e+06	799682	927121	536770	695970	690887	752096	738300	829043	755492
Corylin	2.57	level2			321.116	179.2	C20H16O4	POS				Phenylpropanoids and polyketides	Isoflavonoids	Pyranoisoflavonoids	1.73204e+06	580260	652961	2.10144e+06	653879	613601	883484	844763	823466	402457	474862	793355	722254	598544	461239
Dihydrocitrinone	2.57	level2			265.069	167.5	C13H14O6	NEG				Benzenoids	Benzene and substituted derivatives	Benzoic acids and derivatives	703284	937296	760160	418956	779286	314344	792363	841966	1.01598e+06	753772	776980	1.17821e+06	998905	834624	908334
Methyl_7-epi-12-hydroxyjasmonate_glucoside	2.57	level2			403.198	166.4	C19H30O9	POS	HMDB0031763	142465-56-3		Lipids and lipid-like molecules	Fatty Acyls	Fatty acyl glycosides	1.00535e+06	1.21361e+06	946430	451783	1.12911e+06	1.12212e+06	1.2431e+06	1.36123e+06	1.25939e+06	1.46612e+06	1.23051e+06	1.19063e+06	847876	1.28675e+06	1.33043e+06
1H-3-Benzazepine-7,8-diol, 6-chloro-2,3,4,5-tetrahydro-1-phenyl-	2.57	level2			288.077	164.8	C16H16ClNO2	NEG				Organoheterocyclic compounds	Benzazepines	Benzazepines	4.0549e+06	3.75841e+06	4.43985e+06	3.26266e+06	5.68849e+06	3.57181e+06	3.77788e+06	6.30499e+06	3.7925e+06	4.14374e+06	7.10046e+06	4.07993e+06	4.54911e+06	4.65108e+06	3.75722e+06
2-Naphthalenecarboxamide, N-[2-(4-oxo-1-phenyl-1,3,8-triazaspiro[4.5]dec-8-yl)ethyl]-	2.57	level2			427.219	157.6	C26H28N4O2	NEG				Benzenoids	Naphthalenes	Naphthalenecarboxylic acids and derivatives	1.54343e+06	138141	200826	159183	216838	198159	365366	337230	350527	332387	92606.9	160598	907791	260439	399547
3a,4,5,9b-Tetrahydro-3H-cyclopenta[c]quinoline-4,8-dicarboxylic acid	2.57	level2			258.075	146.7	C14H13NO4	NEG				Organoheterocyclic compounds	Quinolines and derivatives	Quinoline carboxylic acids	628950	418720	1.19753e+06	570361	906715	795926	874868	931977	952057	1.32072e+06	1.21111e+06	1.29155e+06	1.25118e+06	1.24981e+06	1.08544e+06
9-Aminocamptothecin	2.57	level2			364.129	145.3	C20H17N3O4	POS				Alkaloids and derivatives	Camptothecins	Camptothecins	698384	421327	513280	225985	462578	435966	498698	538960	520390	780935	702431	659192	432890	653251	832956
3',4'-Dimethoxy-.alpha.-naphthoflavone	2.57	level2			333.116	143	C21H16O4	POS				Phenylpropanoids and polyketides	Flavonoids	O-methylated flavonoids	4.30387e+06	918728	648769	727607	782828	807421	1.22567e+06	1.29811e+06	1.2684e+06	1.11763e+06	432395	891235	3.21879e+06	986640	1.31983e+06
Carbamic acid, (6-propoxy-2-benzothiazolyl)-, methyl ester	2.57	level2			267.078	136.4	C12H14N2O3S	POS				Organoheterocyclic compounds	Benzothiazoles	Benzothiazoles	3.22417e+06	2.83422e+06	3.30617e+06	381200	3.32693e+06	3.30655e+06	2.74705e+06	2.99959e+06	2.87557e+06	2.89101e+06	3.47379e+06	2.52883e+06	3.00832e+06	3.13711e+06	2.86127e+06
2-Oleoyl-1-stearoyl-sn-glycero-3-phosphoserine	2.57	level2			790.558	128.9	C42H80NO10P	POS	HMDB0010163	124262-93-7	C02737	Lipids and lipid-like molecules	Glycerophospholipids	Glycerophosphoserines	299001	169528	126786	120064	172115	243239	140411	136168	126328	171843	1.03162e+06	93599.1	111415	167943	257680
N-(3-Fluorophenyl)-5-nitro-2-furamide	2.57	level2			251.044	126.9	C11H7FN2O4	POS				Benzenoids	Benzene and substituted derivatives	Anilides	539890	510065	534468	433407	499365	490935	472608	463290	503316	436136	445099	532689	439295	463774	434467
2-Fluoro-4'-hydroxybenzophenone	2.57	level2			215.054	121.7	C13H9FO2	NEG				Benzenoids	Benzene and substituted derivatives	Benzophenones	2.86834e+06	2.60859e+06	2.95339e+06	2.87776e+06	2.55069e+06	2.76281e+06	3.72856e+06	3.06e+06	3.00118e+06	2.89514e+06	2.85672e+06	2.8863e+06	3.15704e+06	3.08752e+06	2.82245e+06
GKK 1032B	2.57	level2			500.278	120.3	C32H39NO4	NEG				Lipids and lipid-like molecules	Fatty Acyls	Eicosanoids	2.90952e+07	2.60304e+07	2.07814e+07	1.44661e+07	2.7421e+07	3.02384e+07	2.07267e+07	2.13618e+07	2.69855e+07	2.15227e+07	1.64635e+07	1.73375e+07	2.06211e+07	1.6926e+07	1.73759e+07
PC(22:2(13Z,16Z)/0:0)	2.57	level2			576.4	113.9	C30H58NO7P	POS	HMDB0010400		C04230	Lipids and lipid-like molecules	Glycerophospholipids	Glycerophosphocholines	2.3806e+06	1.72518e+06	1.50394e+06	1.71198e+06	1.87908e+06	1.70097e+06	1.81569e+06	1.96351e+06	1.82886e+06	2.39136e+06	2.00286e+06	1.94779e+06	1.73873e+06	1.69282e+06	2.06518e+06
5,6,7,8-Tetrahydrothieno[2,3-b]quinolin-4-amine	2.57	level2			205.082	111.9	C11H12N2S	POS				Organoheterocyclic compounds	Quinolines and derivatives	Aminoquinolines and derivatives	359858	314576	185402	443017	321077	237947	428439	390789	189903	395286	49498.8	657548	938043	335817	187596
3-Hydrazino-6-(4-methoxyphenyl)pyridazine	2.57	level2			217.107	96.1	C11H12N4O	POS				Organoheterocyclic compounds	Diazines	Pyridazines and derivatives	841993	266727	339194	289982	375342	259250	254455	341185	471637	306454	185127	269555	608506	285007	242895
1-Phenyl-3-(trifluoromethyl)-1H-pyrazol-5-ol	2.57	level2			229.061	94.2	C10H7F3N2O	POS							165168	251625	368500	278335	263693	200945	413427	392285	451095	297391	245227	237352	251175	244578	281239
Ethyl 4-(acetoacetylamino)benzoate	2.57	level2			250.107	86.2	C13H15NO4	POS				Benzenoids	Benzene and substituted derivatives	Benzoic acids and derivatives	1.69733e+06	1.10797e+06	1.03479e+06	1.69204e+06	969681	1.00771e+06	1.18457e+06	1.2989e+06	1.45858e+06	881959	727089	1.38759e+06	1.06407e+06	902876	984762
1-(2,4-Dihydroxyphenyl)-2-(4-nitrophenyl)ethanone	2.57	level2			272.054	50.6	C14H11NO5	NEG				Phenylpropanoids and polyketides	Stilbenes	Stilbenes	2.83503e+06	7.23236e+06	1.49239e+06	4.9062e+06	4.22496e+06	4.3888e+06	2.39225e+06	1.41413e+06	2.6255e+06	1.98186e+06	3.96486e+06	2.57299e+06	4.53294e+06	3.85489e+06	3.4772e+06
1-Stearoyl-2-arachidonoyl-sn-glycero-3-phospho-(1'-myo-inositol)	2.57	level2			885.55	30.9	C47H83O13P	NEG	HMDB0009815	206059-96-3					4.0233e+07	3.50775e+07	1.96366e+06	2.71304e+07	1.73703e+07	7.4623e+06	2.04462e+07	2.27236e+07	6.65122e+06	6.47859e+06	1.38047e+07	1.35146e+07	5.11542e+06	4.09794e+07	4.4606e+07
[truncated: 33,665 more rows]
